# Supplementary material for: Small RNA profiling for identification of miRNAs involved in regulation of saponins biosynthesis in Chlorophytum borivilianum
Source: BMC Plant Biol. 2017 Dec 28;17:265. doi: 10.1186/s12870-017-1214-0 (PMC5745966; doi:10.1186/s12870-017-1214-0)
Supplement: Supplementary file 2 — Known miRNAs identified in young leaf small RNA population of C. borivilianum. (XLSX 31 kb) [file 12870_2017_1214_MOESM2_ESM.xlsx]

## Sheet: Supplementary file a
Table: Known miRNAs identified in young leaf small RNA population of C. borivilianum.
SL.No	miRNA Family	miRNA	Homolog miRNA	Mature miRNA Sequence	Mature miRNA Sequence Frequency	miRNA Length	AT (%)
1	miRNA156	miR156	ama-miR156	CUGACAGAAGAGAGUGAGCAC	9	21	48
	miRNA156	miR156a.1	hci-miR156a	UGACAGAAGAGAGUGAGUAC	3	20	56
	miRNA156	miR156a.2	hci-miR156a	UGACAGAAGAGAGUGAGU	28	18	56
	miRNA156	miR156b	cca-miR156b	UGACAGAAGAGAGUGAGCAU	130	20	56
	miRNA156	miR156b-3p	ata-miR156b-3p	GACAGAGAGAGAAAUGAGC	1	19	53
	miRNA156	miR156c.1	ghr-miR156c	UGUCAGAAGAGAGUGAGCAC	3	20	50
	miRNA156	miR156c.2	rco-miR156c	UGACAGAAGAGAGUGAGCACA	11	21	53
	miRNA156	miR156d-3p	stu-miR156d-3p	GCUCUCUAUGCUUCUGUCAUCA	1	22	55
	miRNA156	miR156e.1	vvi-miR156e	UGACAGAGGAGAGUGAGC	1	18	45
	miRNA156	miR156e.2	vvi-miR156e	UGACAGAGGAGAGUGAGCAC	2	20	45
	miRNA156	miR156e.3	sbi-miR156e	UGACAGAAGAGAGCGAGCAC	1	20	45
	miRNA156	miR156e-5p	sly-miR156e-5p	UGAUAGAAGAGAGUGAGCAC	1	20	56
	miRNA156	miR156f.1	nta-miR156f	UGACAGAAGAGAAUGAGC	1	18	56
	miRNA156	miR156f.2	vvi-miR156f	UUGACAGAAGAUAGAGA	1	17	65
	miRNA156	miR156f.3	vvi-miR156f	UUGACAGAAGAUAGAGAGCA	12	20	60
	miRNA156	miR156f.4	vvi-miR156f	UUGACAGAAGAUAGAGAGCAC	51	21	58
	miRNA156	miR156f.5	vvi-miR156f	UUGACAGAAGAUAGAGAGC	38	19	58
	miRNA156	miR156f-5p	stu-miR156f-5p	CUGACAGAAGAGAGUGAGCA	5	20	50
	miRNA156	miR156g.1	ath-miR156g	CGACAGAAGAGAGUGAGC	1	18	45
	miRNA156	miR156g.2	cme-miR156g	UGACAGAAGAGAGGGAGCAC	1	20	45
	miRNA156	miR156g-3p	zma-miR156g-3p	GCUCACUUCUCUUUCUGUC	1	19	53
	miRNA156	miR156j.1	mtr-miR156j	UGACAGAAGAGGGUGAGC	1	18	45
	miRNA156	miR156j.2	mtr-miR156j	UGACAGAAGAGGGUGAGCAC	2	20	45
	miRNA156	miR156j.3	cme-miR156j	UUGACAGAAGAGAGUGAGCAC	2	21	53
	miRNA156	miR156m.1	mdm-miR156m	UGACAGAAGAGAGUGAGC	83	18	50
	miRNA156	miR156m.2	mdm-miR156m	UGACAGAAGAGAGUGAGCA	34	19	53
	miRNA156	miR156m.3	mdm-miR156m	UGACAGAAGAGAGUGAGCAC	572	20	50
	miRNA156	miR156p	mdm-miR156p	UGACAGAAGAUAGAGAGCAC	1	20	56
	miRNA156	miR156s	gma-miR156s	UGACAGAAGAGAGUGAGCACU	7	21	53
2	miRNA157	miR157d-3p.1	aly-miR157d-3p	CUCUAUGCUUCUGUCAUC	1	18	56
	miRNA157	miR157d-3p.2	aly-miR157d-3p	GCUCUCUAUGCUUCUGUCAUC	51	21	53
3	miRNA159	miR159.1	bna-miR159	GGAUUGAAGGGAGCUCUA	2	18	50
	miRNA159	miR159.2	aqc-miR159	UGGACUGAAGGGAGCUCU	3	18	45
	miRNA159	miR159.3	pde-miR159	UUUGGUUUGAAGGGAGCU	1	18	56
	miRNA159	miR159.4	bna-miR159	UGGAUUGAAGGGAGCUCUA	30	19	53
	miRNA159	miR159.5	aqc-miR159	UUGGACUGAAGGGAGCUCU	24	19	48
	miRNA159	miR159.6	bna-miR159	UUGGAUUGAAGGGAGCUCUA	811	20	56
	miRNA159	miR159.7	aqc-miR159	UUUGGACUGAAGGGAGCUCU	157	20	50
	miRNA159	miR159.8	aqc-miR159	UUGGACUGAAGGGAGCUCUA	1	20	50
	miRNA159	miR159.9	pde-miR159	UUUGGUUUGAAGGGAGCUCU	14	20	56
	miRNA159	miR159.10	bna-miR159	UUUGGAUUGAAGGGAGCUCUA	220624	21	58
	miRNA159	miR159.11	aqc-miR159	UUUGGACUGAAGGGAGCUCUA	387	21	53
	miRNA159	miR159.12	pde-miR159	UUUGGUUUGAAGGGAGCUCUA	41	21	58
	miRNA159	miR159a.1	mdm-miR159a	CUUGGAUUGAAGGGAGC	31	17	48
	miRNA159	miR159a.2	mdm-miR159a	GGAUUGAAGGGAGCUCC	1	17	42
	miRNA159	miR159a.3	mdm-miR159a	UGGAUUGAAGGGAGCUC	7	17	48
	miRNA159	miR159a.4	mdm-miR159a	UGGAUUGAAGGGAGCUCC	15	18	45
	miRNA159	miR159a.5	mdm-miR159a	UUGGAUUGAAGGGAGCUC	5	18	50
	miRNA159	miR159a.6	mdm-miR159a	CUUGGAUUGAAGGGAGCU	25	18	50
	miRNA159	miR159a.7	mdm-miR159a	CUUGGAUUGAAGGGAGCUC	2	19	48
	miRNA159	miR159a.8	mdm-miR159a	UUGGAUUGAAGGGAGCUCC	113	19	48
	miRNA159	miR159a.9	pta-miR159a	UUGGAUUGAAGGGAGCUCCA	5	20	50
	miRNA159	miR159a.10	mdm-miR159a	CUUGGAUUGAAGGGAGCUCC	51	20	45
	miRNA159	miR159b.1	osa-miR159b	GGAUUGAAGGGAGCUCU	1	17	48
	miRNA159	miR159b.2	osa-miR159b	UGGAUUGAAGGGAGCUCU	71	18	50
	miRNA159	miR159b.3	osa-miR159b	UUGGAUUGAAGGGAGCUCU	478	19	53
	miRNA159	miR159b.4	osa-miR159b	UGGAUUGAAGGGAGCUCUG	1	19	48
	miRNA159	miR159b.5	osa-miR159b	UUUGGAUUGAAGGGAGCUC	1046	19	53
	miRNA159	miR159b.6	lus-miR159b	UUGGAUUGAAGGGAGCUCUC	17	20	50
	miRNA159	miR159b.7	osa-miR159b	UUUGGAUUGAAGGGAGCUCU	69814	20	56
	miRNA159	miR159b.8	osa-miR159b	UUGGAUUGAAGGGAGCUCUG	15	20	50
	miRNA159	miR159b.9	lus-miR159b	UUUGGAUUGAAGGGAGCUCUC	459	21	53
	miRNA159	miR159b.10	osa-miR159b	UUUGGAUUGAAGGGAGCUCUG	3532	21	53
	miRNA159	miR159c.1	osa-miR159c	AUUGGAUUGAAGGGAGC	5	17	53
	miRNA159	miR159c.2	osa-miR159c	AUUGGAUUGAAGGGAGCU	5	18	56
	miRNA159	miR159c.3	osa-miR159c	AUUGGAUUGAAGGGAGCUC	1	19	53
	miRNA159	miR159c.4	osa-miR159c	AUUGGAUUGAAGGGAGCUCC	9	20	50
	miRNA159	miR159c.5	ath-miR159c	UUUGGAUUGAAGGGAGCUCC	14307	20	50
	miRNA159	miR159c.6	lus-miR159c	UUGGAUUGAAGGGAGCUCUU	63	20	56
	miRNA159	miR159c.7	ath-miR159c	UUUGGAUUGAAGGGAGCUCCU	176	21	53
	miRNA159	miR159c.8	lus-miR159c	UUUGGAUUGAAGGGAGCUCUU	2016	21	58
	miRNA159	miR159c-5p	zma-miR159c-5p	AGCUCCCUUCGAUCCAAUCC	1	20	45
	miRNA159	miR159d-3p.1	zma-miR159d-3p	UGGAUUGAAGGGAGCUCCU	1	19	48
	miRNA159	miR159d-3p.2	zma-miR159d-3p	UUGGAUUGAAGGGAGCUCCU	3	20	50
	miRNA159	miR159d-3p.3	zma-miR159d-3p	CUUGGAUUGAAGGGAGCUCCU	1	21	48
	miRNA159	miR159e.1	sof-miR159e	UUUGGAUUGAAAGGAGCUC	3	19	58
	miRNA159	miR159e.2	sof-miR159e	UUUGGAUUGAAAGGAGCUCU	45	20	60
	miRNA159	miR159e.3	sof-miR159e	UUUGGAUUGAAAGGAGCUCUU	2	21	62
	miRNA159	miR159f.1	osa-miR159f	CUUGGAUUGAAGGGAGCUCU	239	20	50
	miRNA159	miR159f.2	osa-miR159f	CUUGGAUUGAAGGGAGCUCUA	775	21	53
	miRNA159	miR159g-3p	zma-miR159g-3p	UUUGGAGUGAAGGGAGUUCU	1	20	56
	miRNA159	miR159i-3p.1	zma-miR159i-3p	UUUGGAGUGAAGGGAGCUCU	3	20	50
	miRNA159	miR159i-3p.2	zma-miR159i-3p	UUUGGAGUGAAGGGAGCUCUG	1	21	48
4	miRNA160	miR160b-5p.1	bdi-miR160b-5p	UGCCUGGCUCCCUGUAUG	7	18	39
	miRNA160	miR160b-5p.2	bdi-miR160b-5p	UGCCUGGCUCCCUGUAUGC	5	19	37
	miRNA160	miR160b-5p.3	bdi-miR160b-5p	UGCCUGGCUCCCUGUAUGCC	60	20	35
	miRNA160	miR160b-5p.4	bdi-miR160b-5p	UGCCUGGCUCCCUGUAUGCCA	130	21	39
	miRNA160	miR160e-5p	osa-miR160e-5p	UGCCUGGCUCCCUGUAUGCCG	10	21	34
	miRNA160	miR160h	mes-miR160h	UGCCUGGCUCCCUGUAUGCCAU	1	22	41
5	miRNA162	miR162b.1	ptc-miR162b	UCGAUAAACCUCUGCAUCC	1	19	53
	miRNA162	miR162b.2	ptc-miR162b	UCGAUAAACCUCUGCAUCCAG	2	21	53
6	miRNA164	miR164a.1	hci-miR164a	UGGAGAAGCAGGGCACGUGA	42	20	40
	miRNA164	miR164a.2	hci-miR164a	UGGAGAAGCAGGGCACGUGAA	1	21	43
	miRNA164	miR164b.1	sbi-miR164b	UGGAGAAGCAGGGCACGU	30	18	39
	miRNA164	miR164b.2	sbi-miR164b	UGGAGAAGCAGGGCACGUG	34	19	37
	miRNA164	miR164b.3	sbi-miR164b	UGGAGAAGCAGGGCACGUGC	564	20	35
	miRNA164	miR164b.4	sbi-miR164b	UGGAGAAGCAGGGCACGUGCU	29	21	39
	miRNA164	miR164b.5	lus-miR164b	UGGAGAAGCAGGGCACGUGCA	1660	21	39
	miRNA164	miR164b-3p	zma-miR164b-3p	AUGUGCCCAUCUUCUCCACC	1	20	45
	miRNA164	miR164c	osa-miR164c	UGGAGAAGCAGGGUACGUGC	1	20	40
	miRNA164	miR164c-5p	aly-miR164c-5p	UGGAGAAGCAGGGCACGUGCG	70	21	34
	miRNA164	miR164c-3p	bdi-miR164c-3p	CAUGUGCGCUCCUUCUCCAGC	1	21	39
	miRNA164	miR164e-5p	bra-miR164e-5p	UGGAGAAGCAGGGCACGUGCAA	4	22	41
	miRNA164	miR164f	ptc-miR164f	UGGAGAAGCAGGGCACA	3	17	42
	miRNA164	miR164h-5p.1	zma-miR164h-5p	UGGAGAAGCAGGGCACGUGU	274	20	40
	miRNA164	miR164h-5p.2	zma-miR164h-5p	UGGAGAAGCAGGGCACGUGUG	10	21	39
7	miRNA165	miR165a-3p	ath-miR165a-3p	UCGGACCAGGCUUCAUCCCCC	176	21	34
	miRNA165	miR165b-3p.1	aly-miR165b-3p	UCGGACCAGGCUUCAUC	38	17	42
	miRNA165	miR165b-3p.2	aly-miR165b-3p	UCGGACCAGGCUUCAUCC	1	18	39
	miRNA165	miR165b-3p.3	aly-miR165b-3p	UCGGACCAGGCUUCAUCCC	1	19	37
	miRNA165	miR165b-3p.4	aly-miR165b-3p	UCGGACCAGGCUUCAUCCCC	12	20	35
8	miRNA166	miR166.1	ctr-miR166	CGGACCAGGCUUCAUUCCCCC	1	21	34
	miRNA166	miR166.2	ctr-miR166	UCGGACCAGGCUUCAUUCCCCC	321	22	37
	miRNA166	miR166a-5p.1	stu-miR166a-5p	GGAAUGUUGUCUGGCUC	2	17	48
	miRNA166	miR166a-5p.2	stu-miR166a-5p	GAAUGUUGUCUGGCUCGA	1	18	50
	miRNA166	miR166a-5p.3	stu-miR166a-5p	GGAAUGUUGUCUGGCUCG	23	18	45
	miRNA166	miR166a-5p.4	stu-miR166a-5p	GGAAUGUUGUCUGGCUCGA	14	19	48
	miRNA166	miR166a-5p.5	stu-miR166a-5p	GGAAUGUUGUCUGGCUCGAGG	1	21	43
	miRNA166	miR166b.1	crt-miR166b	GGACCAGGCUUCAUUCCCU	1	19	43
	miRNA166	miR166b.2	crt-miR166b	CGGACCAGGCUUCAUUCCCU	1	20	40
	miRNA166	miR166b.3	crt-miR166b	UCGGACCAGGCUUCAUUCCCU	10159	21	43
	miRNA166	miR166b.4	mtr-miR166b	UCGGACCAGGCUUCAUUCCUA	520	21	48
	miRNA166	miR166b.5	crt-miR166b	UCGGACCAGGCUUCAUUCCCUU	11	22	46
	miRNA166	miR166b-5p.1	bdi-miR166b-5p	UGUUGUCUGGCUCGGGG	1	17	36
	miRNA166	miR166b-5p.2	bdi-miR166b-5p	GGAAUGUUGUCUGGCUCGG	31	19	43
	miRNA166	miR166b-5p.3	bdi-miR166b-5p	GGAAUGUUGUCUGGCUCGGG	14	20	40
	miRNA166	miR166b-5p.4	bdi-miR166b-5p	GAAUGUUGUCUGGCUCGGGG	2	20	40
	miRNA166	miR166b-5p.5	bdi-miR166b-5p	GGAAUGUUGUCUGGCUCGGGG	326	21	39
	miRNA166	miR166d.1	vvi-miR166d	UCGGACCAGGCUUCAUU	243	17	48
	miRNA166	miR166d.2	vvi-miR166d	UCGGACCAGGCUUCAUUC	56	18	45
	miRNA166	miR166d.3	vvi-miR166d	UCGGACCAGGCUUCAUUCC	1009	19	43
	miRNA166	miR166d.4	vvi-miR166d	CGGACCAGGCUUCAUUCCCC	2	20	35
	miRNA166	miR166d.5	vvi-miR166d	UCGGACCAGGCUUCAUUCCC	531	20	40
	miRNA166	miR166d.6	vvi-miR166d	UCGGACCAGGCUUCAUUCCCC	22689	21	39
	miRNA166	miR166e-5p.1	mtr-miR166e-5p	GGAAUGUUGGCUGGCUCG	1	18	39
	miRNA166	miR166e-5p.2	mtr-miR166e-5p	GGAAUGUUGGCUGGCUCGA	38	19	43
	miRNA166	miR166e-5p.3	mtr-miR166e-5p	GGAAUGUUGGCUGGCUCGAGG	2	21	39
	miRNA166	miR166e-3p.1	osa-miR166e-3p	UCGAACCAGGCUUCAUUCCCC	13	21	43
	miRNA166	miR166e-3p.2	bdi-miR166e-3p	CUCGGACCAGGCUUCAUUCCC	65	21	39
	miRNA166	miR166g-3p.1	osa-miR166g-3p	UCGGACCAGGCUUCAUUCCU	663	20	45
	miRNA166	miR166g-3p.2	osa-miR166g-3p	CGGACCAGGCUUCAUUCCUC	1	20	40
	miRNA166	miR166g-3p.3	osa-miR166g-3p	UCGGACCAGGCUUCAUUCCUC	11568	21	43
	miRNA166	miR166h.1	mes-miR166h	UCGGACCAGGCUUCAUUCCCG	251	21	39
	miRNA166	miR166h.2	mes-miR166h	UCGGACCAGGCUUCAUUCCCGU	1	22	41
	miRNA166	miR166h-3p.1	gma-miR166h-3p	UCUCGGACCAGGCUUCAU	3	18	45
	miRNA166	miR166h-3p.2	gma-miR166h-3p	UCUCGGACCAGGCUUCAUU	134	19	48
	miRNA166	miR166h-3p.3	gma-miR166h-3p	CUCGGACCAGGCUUCAUUCC	3	20	40
	miRNA166	miR166h-3p.4	gma-miR166h-3p	UCUCGGACCAGGCUUCAUUC	37	20	45
	miRNA166	miR166h-3p.5	gma-miR166h-3p	UCUCGGACCAGGCUUCAUUCC	5238	21	43
	miRNA166	miR166i.1	cme-miR166i	UCGGACCAGGCUUCAUUCU	305	19	48
	miRNA166	miR166i.2	mes-miR166i	UUGGACCAGGCUUCAUUCC	1	19	48
	miRNA166	miR166i.3	cme-miR166i	UCGGACCAGGCUUCAUUCUC	5	20	45
	miRNA166	miR166i.4	mes-miR166i	UUGGACCAGGCUUCAUUCCC	3	20	45
	miRNA166	miR166i.5	mes-miR166i	UUGGACCAGGCUUCAUUCCCC	23	21	43
	miRNA166	miR166i-3p	osa-miR166i-3p	UCGGAUCAGGCUUCAUUCCUC	18	21	48
	miRNA166	miR166k-3p.1	osa-miR166k-3p	UCGGACCAGGCUUCAAUC	2	18	45
	miRNA166	miR166k-3p.2	osa-miR166k-3p	UCGGACCAGGCUUCAAUCC	2	19	43
	miRNA166	miR166k-3p.3	osa-miR166k-3p	UCGGACCAGGCUUCAAUCCC	3	20	40
	miRNA166	miR166k-3p.4	osa-miR166k-3p	UCGGACCAGGCUUCAAUCCCU	107	21	43
	miRNA166	miR166l.1	ppt-miR166l	CCGGACCAGGCUUCAUUCC	4	19	37
	miRNA166	miR166l.2	ppt-miR166l	CCGGACCAGGCUUCAUUCCC	2	20	35
	miRNA166	miR166m.1	ppt-miR166m	UCGGACCAGGCAUCAUUCC	1	19	43
	miRNA166	miR166m.2	ppt-miR166m	UCGGACCAGGCAUCAUUCCUU	1	21	48
	miRNA166	miR166o	ptc-miR166o	UCGGACCAGGCUUCAUUCCUU	1983	21	48
	miRNA166	miR166p.1	ptc-miR166p	UCGGACCAGGCUCCAUUCC	2	19	37
	miRNA166	miR166p.2	ptc-miR166p	UCGGACCAGGCUCCAUUCCU	1	20	40
	miRNA166	miR166p.3	ptc-miR166p	UCGGACCAGGCUCCAUUCCUU	5	21	43
9	miRNA167	miR167.1	cca-miR167	GAAGCUGCCAGCAUGAUCUGG	6	21	43
	miRNA167	miR167.2	cca-miR167	UGAAGCUGCCAGCAUGAUCUGG	525	22	46
	miRNA167	miR167b	bna-miR167b	UGAAGCUGCCAGCAUGAUCUAA	11	22	55
	miRNA167	miR167b-5p	sly-miR167b-5p	UAAAGCUGCCAGCAUGAUCUG	1	21	53
	miRNA167	miR167b-3p.1	aly-miR167b-3p	GGUCAUGCUCUGACAGCCUC	1	20	40
	miRNA167	miR167b-3p.2	aly-miR167b-3p	UCAUGCUCUGACAGCCUCACU	2	21	48
	miRNA167	miR167b-3p.3	aly-miR167b-3p	GGUCAUGCUCUGACAGCCUCAC	2	22	41
	miRNA167	miR167b-3p.4	aly-miR167b-3p	GGUCAUGCUCUGACAGCCUCACU	17	23	44
	miRNA167	miR167c.1	ppe-miR167c	UGAAGCUGCCAGCAUGAU	7	18	50
	miRNA167	miR167c.2	ppe-miR167c	GAAGCUGCCAGCAUGAUC	3	18	45
	miRNA167	miR167c.3	ppe-miR167c	UGAAGCUGCCAGCAUGAUC	363	19	48
	miRNA167	miR167c.4	ppe-miR167c	UGAAGCUGCCAGCAUGAUCU	98	20	50
	miRNA167	miR167c.5	ppe-miR167c	GAAGCUGCCAGCAUGAUCUG	9	20	45
	miRNA167	miR167c.6	vvi-miR167c	GAAGCUGCCAGCAUGAUCUC	1	20	45
	miRNA167	miR167c.7	ppe-miR167c	AAGCUGCCAGCAUGAUCUGA	2	20	50
	miRNA167	miR167c.8	ppe-miR167c	UGAAGCUGCCAGCAUGAUCUG	639	21	48
	miRNA167	miR167c.9	ppe-miR167c	GAAGCUGCCAGCAUGAUCUGA	250	21	48
	miRNA167	miR167c.10	vvi-miR167c	UGAAGCUGCCAGCAUGAUCUC	6	21	48
	miRNA167	miR167c.11	ppe-miR167c	UGAAGCUGCCAGCAUGAUCUGA	23295	22	50
	miRNA167	miR167d	ppe-miR167d	UGAAGCUGCCAGCAUGAUCUUA	4	22	55
	miRNA167	miR167f-5p.1	ata-miR167f-5p	GAAGCUGCCAGCAUGAUCUGC	2	21	43
	miRNA167	miR167f-5p.2	ata-miR167f-5p	UGAAGCUGCCAGCAUGAUCUGC	135	22	46
	miRNA167	miR167g.1	mdm-miR167g	AAGCUGCCAGCAUGAUCUA	3	19	53
	miRNA167	miR167g.2	mdm-miR167g	GAAGCUGCCAGCAUGAUCUA	2	20	50
	miRNA167	miR167g.3	mdm-miR167g	UGAAGCUGCCAGCAUGAUCUA	193	21	53
	miRNA167	miR167g-5p	ptc-miR167g-5p	UGAAGCUGCCAGCAUGAUCUU	14	21	53
	miRNA167	miR167h-5p	ptc-miR167h-5p	UGAAGCUGCCAACAUGAUC	1	19	53
10	miRNA168	miR168.1	aau-miR168	CCCGCCUUGCAUCAACUG	4	18	39
	miRNA168	miR168.2	aau-miR168	CCCGCCUUGCAUCAACUGA	67	19	43
	miRNA168	miR168.3	aau-miR168	CCCGCCUUGCAUCAACUGAA	9	20	45
	miRNA168	miR168.4	aau-miR168	CCGCCUUGCAUCAACUGAAU	3	20	50
	miRNA168	miR168.5	aau-miR168	CCCGCCUUGCAUCAACUGAAU	980	21	48
	miRNA168	miR168-3p	hvu-miR168-3p	CCCGCCUUGCACCAAGUGAAU	6	21	43
	miRNA168	miR168a.1	sof-miR168a	UCGCUUGGUGCAGAUCGGG	1	19	37
	miRNA168	miR168a.2	sof-miR168a	UCGCUUGGUGCAGAUCGGGA	2	20	40
	miRNA168	miR168a.3	sof-miR168a	UCGCUUGGUGCAGAUCGGGAC	3	21	39
	miRNA168	miR168a-3p.1	sly-miR168a-3p	CCUGCCUUGCAUCAACUGA	1	19	48
	miRNA168	miR168a-3p.2	sly-miR168a-3p	CCUGCCUUGCAUCAACUGAAU	7	21	53
	miRNA168	miR168b.1	bna-miR168b	UCGCUUGGUGCAGGUCGA	2	18	39
	miRNA168	miR168b.2	bna-miR168b	UCGCUUGGUGCAGGUCGAGA	1	20	40
	miRNA168	miR168b-5p.1	aly-miR168b-5p	CUUGGUGCAGGUCGGGAA	1	18	39
	miRNA168	miR168b-5p.2	aly-miR168b-5p	UCGCUUGGUGCAGGUCGGG	133	19	32
	miRNA168	miR168b-5p.3	aly-miR168b-5p	CGCUUGGUGCAGGUCGGGA	1	19	32
	miRNA168	miR168b-5p.4	aly-miR168b-5p	CGCUUGGUGCAGGUCGGGAA	6	20	35
	miRNA168	miR168b-5p.5	aly-miR168b-5p	UCGCUUGGUGCAGGUCGGGA	334	20	35
	miRNA168	miR168b-5p.6	aly-miR168b-5p	UCGCUUGGUGCAGGUCGGGAA	1433	21	39
	miRNA168	miR168c.1	nta-miR168c	CUUGGUGCAGGUCGGGAC	2	18	34
	miRNA168	miR168c.2	nta-miR168c	UCGCUUGGUGCAGGUCGGGAC	17	21	34
11	miRNA169	miR169	pde-miR169	CAGCCAAGGAUGACUUGCCU	1	20	45
	miRNA169	miR169a	gma-miR169a	CAGCCAAGGAUGACUUGCCG	3	20	40
	miRNA169	miR169b	bdi-miR169b	UAGCCAAGGAUGACUUGCCGG	5	21	43
	miRNA169	miR169b-5p.1	ata-miR169b-5p	UAGCCAAGGAUGAUUUGCCU	2	20	56
	miRNA169	miR169b-5p.2	ata-miR169b-5p	UAGCCAAGGAUGAUUUGCCUG	65	21	53
	miRNA169	miR169b-5p.3	ata-miR169b-5p	UAGCCAAGGAUGAUUUGCCUGU	1	22	55
	miRNA169	miR169l-5p	zma-miR169l-5p	UAGCCAGGGAUGAUUUGCCUG	1	21	48
12	miRNA171	miR171a	smo-miR171a	UUGAGCCGUGCCAAUAUCACU	1	21	53
	miRNA171	miR171a	mdm-miR171a	UUGAGCCGCGUCAAUAUCUCC	97	21	48
	miRNA171	miR171a-3p.1	stu-miR171a-3p	UGAUUGAGCCGUGCCAAU	4	18	50
	miRNA171	miR171a-3p.2	stu-miR171a-3p	UGAUUGAGCCGUGCCAAUA	5	19	53
	miRNA171	miR171a-3p.3	ptc-miR171a-3p	UUGAGCCGUGCCAAUAUCA	3	19	53
	miRNA171	miR171a-3p.4	ptc-miR171a-3p	UUGAGCCGUGCCAAUAUCAC	1	20	50
	miRNA171	miR171a-3p.5	ptc-miR171a-3p	UUGAGCCGUGCCAAUAUCACG	33	21	48
	miRNA171	miR171a-3p.6	stu-miR171a-3p	UGAUUGAGCCGUGCCAAUAUC	221	21	53
	miRNA171	miR171b	ppt-miR171b	UUGAGCCGCGCCAAUAUCACA	1	21	48
	miRNA171	miR171b-3p.1	stu-miR171b-3p	UUGAGCCGCGUCAAUAUCUC	7	20	50
	miRNA171	miR171b-3p.2	stu-miR171b-3p	UUGAGCCGCGUCAAUAUCUCU	45	21	53
	miRNA171	miR171c	mtr-miR171c	UGAUUGAGCCGUGCCAAUAUU	12	21	58
	miRNA171	miR171c-3p.1	stu-miR171c-3p	UGAUUGAGCCGUGUCAAUAUC	2	21	58
	miRNA171	miR171c-3p.2	zma-miR171c-3p	UGACUGAGCCGUGCCAAUAUC	1	21	48
	miRNA171	miR171j	mdm-miR171j	UUGAGCCGCGCCAAUAUCACU	15	21	48
	miRNA171	miR171m	gma-miR171m	UUGAGCCGCGUCAAUAUCUCA	14	21	53
	miRNA171	miR171o-3p	gma-miR171o-3p	UUGAGCCGUGCCAAUAUCACA	4	21	53
13	miRNA172	miR172a-3p.1	ata-miR172a-3p	AGAAUCUUGAUGAUGCUGCG	1	20	56
	miRNA172	miR172a-3p.2	ata-miR172a-3p	AGAAUCUUGAUGAUGCUGCGU	6	21	58
	miRNA172	miR172b	csi-miR172b	AGAAUCUUGAUGAUGCG	1	17	59
	miRNA172	miR172b-5p	gma-miR172b-5p	GUAGCAUCAUCAAGAUU	2	17	65
	miRNA172	miR172c	ath-miR172c	AGAAUCUUGAUGAUGCUGCAG	9	21	58
	miRNA172	miR172c-5p	ata-miR172c-5p	GUGGCAUCAUCAAGAUUCACA	1	21	58
	miRNA172	miR172d.1	mdm-miR172d	AGAAUCUUGAUGAUGCUG	2	18	62
	miRNA172	miR172d.2	mdm-miR172d	AGAAUCUUGAUGAUGCUGC	12	19	58
	miRNA172	miR172d.3	mdm-miR172d	AGAAUCUUGAUGAUGCUGCA	47	20	60
	miRNA172	miR172d.4	mdm-miR172d	AGAAUCUUGAUGAUGCUGCAU	587	21	62
	miRNA172	miR172d.5	tcc-miR172d	AGAAUCCUGAUGAUGCUGCAU	3	21	58
	miRNA172	miR172d.6	vvi-miR172d	GAGAAUCUUGAUGAUGCUGCA	3	21	58
	miRNA172	miR172d-3p.1	bra-miR172d-3p	UCUUGAUGAUGCUGCAU	6	17	59
	miRNA172	miR172d-3p.2	bra-miR172d-3p	GGAAUCUUGAUGAUGCUGCAU	5	21	58
	miRNA172	miR172e	sbi-miR172e	UCUUGAUGAUGCUGCAC	2	17	53
14	miRNA319	miR319	cpa-miR319	AUUGGACUGAAGGGAGCUCC	1	20	45
	miRNA319	miR319a.1	mes-miR319a	GACUGAAGGGAGCUCCCU	1	18	39
	miRNA319	miR319a.2	mes-miR319a	GGACUGAAGGGAGCUCCCU	3	19	37
	miRNA319	miR319a.3	mes-miR319a	UGGACUGAAGGGAGCUCCC	70	19	37
	miRNA319	miR319a.4	mes-miR319a	UUGGACUGAAGGGAGCUCCC	490	20	40
	miRNA319	miR319a.5	mes-miR319a	UGGACUGAAGGGAGCUCCCU	140	20	40
	miRNA319	miR319a.6	mes-miR319a	UUGGACUGAAGGGAGCUCCCU	15424	21	43
	miRNA319	miR319a-5p.1	mtr-miR319a-5p	AGCUUCCUUCAGUCCACU	2	18	50
	miRNA319	miR319a-5p.2	mtr-miR319a-5p	AGAGCUUCCUUCAGUCCAC	1	19	48
	miRNA319	miR319a-5p.3	mtr-miR319a-5p	AGAGCUUCCUUCAGUCCACU	4	20	50
	miRNA319	miR319a-5p.4	mtr-miR319a-5p	AGAGCUUCCUUCAGUCCACUC	8	21	48
	miRNA319	miR319a-3p	osa-miR319a-3p.2-3p	UUGGACUGAAGGGUGCUCCC	1	20	40
	miRNA319	miR319b-3p	bdi-miR319b-3p	UUGGACUGAAGGGUGCUCCCU	7	21	43
	miRNA319	miR319c.1	ppt-miR319c	CUUGGACUGAAGGGAGC	1	17	42
	miRNA319	miR319c.2	ppt-miR319c	CUUGGACUGAAGGGAGCU	3	18	45
	miRNA319	miR319c.3	ppt-miR319c	CUUGGACUGAAGGGAGCUC	1	19	43
	miRNA319	miR319c.4	ppt-miR319c	CUUGGACUGAAGGGAGCUCC	2	20	40
	miRNA319	miR319c.5	ppt-miR319c	CUUGGACUGAAGGGAGCUCCC	16	21	39
	miRNA319	miR319c-5p	sly-miR319c-5p	AGAGCUUCCUUCAGCCCACUC	3	21	43
	miRNA319	miR319c-3p.1	mtr-miR319c-3p	UGGACUGAAGGGAGCUCCCA	7	20	40
	miRNA319	miR319c-3p.2	mtr-miR319c-3p	UUGGACUGAAGGGAGCUCCCA	1364	21	43
	miRNA319	miR319e.1	vvi-miR319e	UUGGACUGAAGGGAGCU	58	17	48
	miRNA319	miR319e.2	vvi-miR319e	UUUGGACUGAAGGGAGC	26	17	48
	miRNA319	miR319e.3	vvi-miR319e	UGGACUGAAGGGAGCUC	14	17	42
	miRNA319	miR319e.4	vvi-miR319e	UUUGGACUGAAGGGAGCU	16	18	50
	miRNA319	miR319e.5	vvi-miR319e	UGGACUGAAGGGAGCUCC	20	18	39
	miRNA319	miR319e.6	vvi-miR319e	UUGGACUGAAGGGAGCUC	20	18	45
	miRNA319	miR319e.7	vvi-miR319e	UGGACUGAAGGGAGCUCCU	54	19	43
	miRNA319	miR319e.8	vvi-miR319e	UUUGGACUGAAGGGAGCUC	9	19	48
	miRNA319	miR319e.9	vvi-miR319e	UUGGACUGAAGGGAGCUCC	71	19	43
	miRNA319	miR319e.10	vvi-miR319e	UUGGACUGAAGGGAGCUCCU	297	20	45
	miRNA319	miR319e.11	vvi-miR319e	UUUGGACUGAAGGGAGCUCC	85	20	45
	miRNA319	miR319e.12	vvi-miR319e	UUUGGACUGAAGGGAGCUCCU	395	21	48
	miRNA319	miR319h	mes-miR319h	CUUGGACUGAAGGGAGCUCCU	12	21	43
	miRNA319	miR319i	ptc-miR319i	UUGGGCUGAAGGGAGCUCCC	4	20	35
	miRNA319	miR319l.1	gma-miR319l	UGGACUGAAGGGAGCUCCUU	23	20	45
	miRNA319	miR319l.2	gma-miR319l	UGGACUGAAGGGAGCUCCUUC	14	21	43
	miRNA319	miR319l.3	gma-miR319l	UUGGACUGAAGGGAGCUCCUU	323	21	48
	miRNA319	miR319l.4	gma-miR319l	UUGGACUGAAGGGAGCUCCUUC	6	22	46
15	miRNA390	miR390	cca-miR390	AAGCUCAGGAGGGAUAGCGU	2	20	45
	miRNA390	miR390-3p	osa-miR390-3p	CGCUAUCUAUCCUGAGC	12	17	48
	miRNA390	miR390a.1	ptc-miR390a	CUCAGGAGGGAUAGCGCC	2	18	34
	miRNA390	miR390a.2	ptc-miR390a	GCUCAGGAGGGAUAGCGCC	1	19	32
	miRNA390	miR390a.3	ptc-miR390a	AGCUCAGGAGGGAUAGCGCC	7	20	35
	miRNA390	miR390a.4	ptc-miR390a	AAGCUCAGGAGGGAUAGCGC	7	20	40
	miRNA390	miR390a.5	ptc-miR390a	AAGCUCAGGAGGGAUAGCGCC	127	21	39
	miRNA390	miR390c-5p	ppt-miR390c-5p	GAGCUCAGGAGGGAUAGCGCC	2	21	34
16	miRNA393	miR393b-5p	zma-miR393b-5p	UCCAAAGGGAUCGCAUUGAUC	2	21	53
17	miRNA394	miR394a-5p	gma-miR394a-5p	UUGGCAUUCUGUCCACCUCC	356	20	45
	miRNA394	miR394c	vvi-miR394c	UUGGCAUUCUGUCCACCUCCA	1	21	48
18	miRNA395	miR395b.1	sly-miR395b	UGAAGUGUUUGGGGGAACUCC	157	21	48
	miRNA395	miR395b.2	ath-miR395b	CUGAAGUGUUUGGGGGGACUC	1	21	43
	miRNA395	miR395b.3	sly-miR395b	CUGAAGUGUUUGGGGGAACUCC	23	22	46
	miRNA395	miR395e.1	gma-miR395e	UGAAGUGUUUGGGGGAACUU	122	20	56
	miRNA395	miR395e.2	gma-miR395e	UGAAGUGUUUGGGGGAACUUU	3	21	58
	miRNA395	miR395h.1	osa-miR395h	UGAAGUGUUUGGGGGAAC	4	18	50
	miRNA395	miR395h.2	osa-miR395h	UGAAGUGUUUGGGGGAACU	23	19	53
	miRNA395	miR395h.3	osa-miR395h	UGAAGUGUUUGGGGGAACUC	416	20	50
	miRNA395	miR395h.4	osa-miR395h	GUGAAGUGUUUGGGGGAACUC	2	21	48
	miRNA395	miR395h-5p	zma-miR395h-5p	GUUCCCUUCAAGCACUUC	2	18	50
	miRNA395	miR395i.1	stu-miR395i	CUGAAGUGUUUGGGGGA	1	17	48
	miRNA395	miR395i.2	stu-miR395i	CUGAAGUGUUUGGGGGAAC	2	19	48
	miRNA395	miR395i.3	stu-miR395i	CUGAAGUGUUUGGGGGAACU	11	20	50
	miRNA395	miR395i.4	stu-miR395i	CUGAAGUGUUUGGGGGAACUC	186	21	48
	miRNA395	miR395k	mtr-miR395k	UGAAGCGUUUGGGGGAACUC	1	20	45
19	miRNA396	miR396.1	smo-miR396	UUCCACGGCUUUCUUGAAC	204	19	53
	miRNA396	miR396.2	pde-miR396	UCCCACGGCUUUCUUGAAC	1	19	48
	miRNA396	miR396.3	smo-miR396	UUCCACGGCUUUCUUGAACC	282	20	50
	miRNA396	miR396.4	pde-miR396	UCCCACGGCUUUCUUGAACU	5	20	50
	miRNA396	miR396.5	far-miR396	UCCACAGGCUUUCUUGAACUG	1	21	53
	miRNA396	miR396.6	pde-miR396	UCCCACGGCUUUCUUGAACUU	2	21	53
	miRNA396	miR396a.1	ppe-miR396a	UUCCACAGCUUUCUUGAACG	1	20	56
	miRNA396	miR396a.2	mdm-miR396a	UUCCACAGCUUUCUUGAACA	5	20	60
	miRNA396	miR396a.3	vvi-miR396a	UUCCACAGCUUUCUUGAACUA	24	21	62
	miRNA396	miR396a-3p.1	osa-miR396a-3p	UUCAAUAAAGCUGUGGGA	7	18	62
	miRNA396	miR396a-3p.2	osa-miR396a-3p	UUCAAUAAAGCUGUGGGAA	1	19	64
	miRNA396	miR396a-3p.3	mtr-miR396a-3p	CUCAAGAAAGCUGUGGGAGA	1	20	50
	miRNA396	miR396a-3p.4	gma-miR396a-3p	UUCAAUAAAGCUGUGGGAAG	7	20	60
	miRNA396	miR396a-3p.5	sly-miR396a-3p	GUUCAAUAAAGCUGUGGGAAG	21	21	58
	miRNA396	miR396b	ptc-miR396b	UUCCACAGCUUUCUUGAACUG	127	21	58
	miRNA396	miR396b-3p	zma-miR396b-3p	GUUCAAUAAAGCUGUGGGAAA	1	21	62
	miRNA396	miR396d.1	atr-miR396d	CUCCACGGCUUUCUUGAA	1	18	50
	miRNA396	miR396d.2	atr-miR396d	CUCCACGGCUUUCUUGAAC	2	19	48
	miRNA396	miR396d.3	atr-miR396d	CUCCACGGCUUUCUUGAACU	4	20	50
	miRNA396	miR396d.4	tcc-miR396d	UUCCACGGCUUUCUUGAACU	1329	20	56
	miRNA396	miR396d.5	tcc-miR396d	UUCCACGGCUUUCUUGAACUU	776	21	58
	miRNA396	miR396d.6	atr-miR396d	CUCCACGGCUUUCUUGAACUU	1	21	53
	miRNA396	miR396e	gma-miR396e	UUCCACAGCUUUCUUGAACUGU	10	22	60
	miRNA396	miR396e-5p.1	bdi-miR396e-5p	UUCCACAGCUUUCUUGA	2	17	59
	miRNA396	miR396e-5p.2	bdi-miR396e-5p	UUCCACAGCUUUCUUGAAC	55	19	58
	miRNA396	miR396e-5p.3	bdi-miR396e-5p	UUCCACAGCUUUCUUGAACU	69	20	60
	miRNA396	miR396e-5p.4	bdi-miR396e-5p	UUCCACAGCUUUCUUGAACUU	22	21	62
	miRNA396	miR396g	mdm-miR396g	UUCCACGGCUUUCUUGAACUG	21426	21	53
	miRNA396	miR396g-3p	zma-miR396g-3p	CUUCCACAGCUUUCUUGAAC	1	20	56
20	miRNA397	miR397	mes-miR397	UUGAGUGCAGCGUUGAUGA	5	19	53
	miRNA397	miR397a.1	mdm-miR397a	UUGAGUGCAGCGUUGAUGAA	4	20	56
	miRNA397	miR397a.2	mdm-miR397a	UUGAGUGCAGCGUUGAUGAAA	19	21	58
21	miRNA398	miR398.1	sbi-miR398	UGUGUUCUCAGGUCGCC	1	17	42
	miRNA398	miR398.2	sbi-miR398	UGUGUUCUCAGGUCGCCC	1	18	39
	miRNA398	miR398.3	sbi-miR398	UGUGUUCUCAGGUCGCCCC	1	19	37
	miRNA398	miR398.4	sbi-miR398	UGUGUUCUCAGGUCGCCCCC	3	20	35
	miRNA398	miR398.5	sbi-miR398	UGUGUUCUCAGGUCGCCCCCG	10	21	34
	miRNA398	miR398.6	atr-miR398	UGUGUUCCCAGGUCGCCCCUG	7	21	34
	miRNA398	miR398a-3p.1	ppe-miR398a-3p	GUUCUCAGGUCGCCCCUG	1	18	34
	miRNA398	miR398a-3p.2	ppe-miR398a-3p	UGUUCUCAGGUCGCCCCUG	1	19	37
	miRNA398	miR398a-3p.3	ppe-miR398a-3p	UGUGUUCUCAGGUCGCCCCU	24	20	40
	miRNA398	miR398a-3p.4	ppe-miR398a-3p	GUGUUCUCAGGUCGCCCCUG	7	20	35
	miRNA398	miR398a-3p.5	ppe-miR398a-3p	UGUGUUCUCAGGUCGCCCCUG	2166	21	39
	miRNA398	miR398a-3p.6	stu-miR398a-3p	UAUGUUCUCAGGUCGCCCCUG	4	21	43
	miRNA398	miR398b	ppe-miR398b	CGUGUUCUCAGGUCGCCCCUG	6	21	34
	miRNA398	miR398c-3p	ath-miR398c-3p	UGUGUUCUCAGGUCACCCCUG	4	21	43
	miRNA398	miR398f	lus-miR398f	GGUGUUCUCAGGUCGCCCCUG	2	21	34
22	miRNA399	miR399c.1	mdm-miR399c	UGCCAAAGGAGAAUUGCCCUG	6	21	48
	miRNA399	miR399c.2	mtr-miR399c	UGCCAAAGGAGAUUUGCCCUG	2	21	48
	miRNA399	miR399s-3p	mtr-miR399s-3p	UGCCAAAGGAGAUUUGCCCAG	1	21	48
23	miRNA408	miR408-3p.1	bdi-miR408-3p	UGCACUGCCUCUUCCCU	1	17	42
	miRNA408	miR408-3p.2	bdi-miR408-3p	UGCACUGCCUCUUCCCUGG	1	19	37
	miRNA408	miR408-3p.3	bdi-miR408-3p	UGCACUGCCUCUUCCCUGGC	52	20	35
	miRNA408	miR408b-3p	stu-miR408b-3p	UGCACUGCCUCUUCCCUGGCU	49	21	39
24	miRNA444	miR444b.1	osa-miR444b.1	UGUUGUCUCAAGCUUGCUGCC	1	21	48
25	miRNA473	miR473	csi-miR473	ACUCUCCCUCAAGGGCUUCG	2	20	40
26	miRNA477	miR477a.1	nta-miR477a	ACUCUCCCUCAAGGGCUUCU	51	20	45
	miRNA477	miR477a.2	nta-miR477a	ACUCUCCCUCAAGGGCUUCUG	2	21	43
	miRNA477	miR477e	mes-miR477e	CUCUCCCUCAAGGGCUUCUG	1	20	40
	miRNA477	miR477h.1	mes-miR477h	ACUCUCCCUCAAGGGCU	3	17	42
	miRNA477	miR477h.2	mes-miR477h	ACUCUCCCUCAAGGGCUU	2	18	45
	miRNA477	miR477h.3	mes-miR477h	ACUCUCCCUCAAGGGCUUC	14	19	43
	miRNA477	miR477h.4	mes-miR477h	ACUCUCCCUCAAGGGCUUCA	1	20	45
	miRNA477	miR477i	mes-miR477i	ACUCUCCCUCAAGGGCUUCC	4	20	40
27	miRNA528	miR528.1	sbi-miR528	AAGGGGCAUGCAGAGGA	3	17	42
	miRNA528	miR528.2	sbi-miR528	UGGAAGGGGCAUGCAGAG	10	18	39
	miRNA528	miR528.3	sbi-miR528	AAGGGGCAUGCAGAGGAG	5	18	39
	miRNA528	miR528.4	sbi-miR528	GGAAGGGGCAUGCAGAGG	2	18	34
	miRNA528	miR528.5	sbi-miR528	UGGAAGGGGCAUGCAGAGG	316	19	37
	miRNA528	miR528.6	sbi-miR528	UGGAAGGGGCAUGCAGAGGA	81	20	40
	miRNA528	miR528.7	sbi-miR528	UGGAAGGGGCAUGCAGAGGAG	1847	21	39
28	miRNA531	miR531c	osa-miR531c	CUCGCCGGGGCUGCGUGCCGCC	1	22	14
29	miRNA535	miR535a.1	ppt-miR535a	UGACAACGAGAGAGAGCACGC	213	21	43
	miRNA535	miR535a.2	mes-miR535a	UGACAACGAGAGAGAGCACGU	94	21	48
	miRNA535	miR535b.1	mes-miR535b	UGACAACGAGAGAGAGC	48	17	48
	miRNA535	miR535b.2	mes-miR535b	UGACAACGAGAGAGAGCA	4	18	50
	miRNA535	miR535b.3	mes-miR535b	UGACAACGAGAGAGAGCACG	5	20	45
	miRNA535	miR535b.4	mes-miR535b	UGACAACGAGAGAGAGCACGG	2	21	43
	miRNA535	miR535b.5	ppe-miR535b	UGACGACGAGAGAGAGCACGC	1	21	39
30	miRNA827	miR827	ath-miR827	UUAGAUGACCAUCAACAAACU	5	21	67
	miRNA827	miR827-3p	aly-miR827-3p	UUAGAUGACCAUCAACAAACG	8	21	62
	miRNA827	miR827b.1	ghr-miR827b	UUAGAUGACCAUCAACA	1	17	65
	miRNA827	miR827b.2	ghr-miR827b	UAGAUGACCAUCAACAAACA	1	20	65
	miRNA827	miR827b.3	ghr-miR827b	UUAGAUGACCAUCAACAAAC	10	20	65
	miRNA827	miR827b.4	ghr-miR827b	UUAGAUGACCAUCAACAAACA	123	21	67
31	miRNA845	miR845a.1	vvi-miR845a	CCAGGCUCUGAUACCAUG	1	18	45
	miRNA845	miR845a.2	ath-miR845a	CGGCUCUGAUACCAAUUGA	1	19	53
32	miRNA894	miR894.1	ppt-miR894	UUCACGUCGGGUUCACC	320	17	42
	miRNA894	miR894.2	ppt-miR894	GGUGAACCCGACGUGAA	1	17	42
	miRNA894	miR894.3	ppt-miR894	UUUCACGUCGGGUUCACC	46	18	45
	miRNA894	miR894.4	ppt-miR894	GUGAACCCGACGUGAAAC	1	18	45
	miRNA894	miR894.5	ppt-miR894	GUUUCACGUCGGGUUCACC	15	19	43
	miRNA894	miR894.6	ppt-miR894	CGUUUCACGUCGGGUUCACC	19	20	40
33	miRNA1425	miR1425-5p	osa-miR1425-5p	UAGGAUUCAAUCCUUGCUGCU	2	21	58
34	miRNA1862	miR1862d	osa-miR1862d	ACUAGGUUUGUUUAUUUUGGGACG	2	24	63
35	miRNA1873	miR1873	osa-miR1873	UCCAGCUCUGAUACCAU	1	17	53
36	miRNA3623	miR3623-3p	vvi-miR3623-3p	UGGUGCUUGGACGAAUUUGCUA	1	22	55
37	miRNA3630	miR3630-3p.1	vvi-miR3630-3p	GGGAAUCUCUCUGAUGC	2	17	48
	miRNA3630	miR3630-3p.2	han-miR3630-3p	GAAUCUCUCUGAUGCUU	3	17	59
	miRNA3630	miR3630-3p.3	vvi-miR3630-3p	GGGAAUCUCUCUGAUGCA	4	18	50
	miRNA3630	miR3630-3p.4	han-miR3630-3p	GGGAAUCUCUCUGAUGCU	21	18	50
	miRNA3630	miR3630-3p.5	vvi-miR3630-3p	UGGGAAUCUCUCUGAUGCA	8	19	53
	miRNA3630	miR3630-3p.6	han-miR3630-3p	UGGGAAUCUCUCUGAUGCU	9	19	53
	miRNA3630	miR3630-3p.7	han-miR3630-3p	GGGAAUCUCUCUGAUGCUU	8	19	53
	miRNA3630	miR3630-3p.8	vvi-miR3630-3p	UUGGGAAUCUCUCUGAUGCA	3	20	56
	miRNA3630	miR3630-3p.9	han-miR3630-3p	UGGGAAUCUCUCUGAUGCUU	41	20	56
38	miRNA3634	miR3634-3p	vvi-miR3634-3p	UUUCCGACUCGCACUCAUGCCGU	1	23	44
39	miRNA3711	miR3711.1	pab-miR3711	GCCCUCCUUCUAGCGCCA	62	18	34
	miRNA3711	miR3711.2	pab-miR3711	AGGCCCUCCUUCUAGCGCCA	9	20	35
40	miRNA5072	miR5072	osa-miR5072	UUCCCCAGCGGAGUCGCCA	9	19	32
41	miRNA5077	miR5077	osa-miR5077	UUCGCGUCGGGUUCACCA	15	18	39
42	miRNA5179	miR5179.1	bdi-miR5179	UUUUGCUCAAGACCGCGCA	1	19	48
	miRNA5179	miR5179.2	bdi-miR5179	UUUUGCUCAAGACCGCGCAAC	24	21	48
43	miRNA5205	miR5205b.1	mtr-miR5205b	CUUAUAAUUAGGGACGGAGGG	1	21	53
	miRNA5205	miR5205b.2	mtr-miR5205b	CUUAUAAUUAGGGACGGAGGGAGU	14	24	55
	miRNA5205	miR5205c.1	mtr-miR5205c	CUUAUAAUUAGGGACGGAGGU	2	21	58
	miRNA5205	miR5205c.2	mtr-miR5205c	CUUAUAAUUAGGGACGGAGGUAGU	5	24	59
	miRNA5205	miR5205c.3	mtr-miR5205c	ACUACCUCCGUCCCUAAUUAUAAG	1	24	59
44	miRNA5538	miR5538.1	osa-miR5538	GCAAGUGAUUGAGUUCAG	1	18	56
	miRNA5538	miR5538.2	osa-miR5538	CAGCAAGUGAUUGAGUUCAG	1	20	56
45	miRNA7486	miR7486c	gra-miR7486c	GUUUUCUGUUCACGUGGAC	1	19	53
46	miRNA9662	miR9662a-3p	tae-miR9662a-3p	UUGAACAUCCCAGAGCCACCG	1	21	43
47	miRNA9674	miR9674a-5p	ata-miR9674a-5p	AUAGCAUCAUCCAUCCUACCC	1	21	53
