# Supplementary material for: Small RNA profiling for identification of miRNAs involved in regulation of saponins biosynthesis in Chlorophytum borivilianum
Source: BMC Plant Biol. 2017 Dec 28;17:265. doi: 10.1186/s12870-017-1214-0 (PMC5745966; doi:10.1186/s12870-017-1214-0)
Supplement: Supplementary file 6 — Identified targets of known miRNAs from Oryza sativa transcriptome using psRNATarget. (XLSX 88 kb) [file 12870_2017_1214_MOESM6_ESM.xlsx]

## Sheet: table
Table: Identified targets of known miRNAs from Oryza sativa transcriptome using psRNATarget.
Target_Desc.	miRNA	Target_Acc.	Expectation	UPE$	Target_start	Target_end	Inhibition
auxin response factor 16, putative, expressed [PFAM]	miR160b-5p.3	LOC_Os06g47150.4|12006.m091768|cDNA	0	-1	1845	1864	Cleavage
auxin response factor 16, putative, expressed [PFAM]	miR160b-5p.3	LOC_Os06g47150.1|12006.m09241|cDNA	0	-1	2043	2062	Cleavage
auxin response factor 16, putative, expressed [PFAM]	miR160b-5p.3	LOC_Os06g47150.2|12006.m32155|cDNA	0	-1	1845	1864	Cleavage
auxin response factor 16, putative, expressed [PFAM]	miR160b-5p.3	LOC_Os06g47150.3|12006.m091767|cDNA	0	-1	1812	1831	Cleavage
auxin response factor 16, putative, expressed [PFAM]	miR160b-5p.3	LOC_Os10g33940.1|12010.m06222|cDNA	0	-1	1636	1655	Cleavage
auxin response factor 16, putative, expressed [PFAM]	miR160b-5p.3	LOC_Os02g41800.2|12002.m100286|cDNA	0	-1	1485	1504	Cleavage
auxin response factor 16, putative, expressed [PFAM]	miR160b-5p.3	LOC_Os04g43910.1|12004.m09350|cDNA	0	-1	1345	1364	Cleavage
auxin response factor 16, putative, expressed [PFAM]	miR160b-5p.3	LOC_Os02g41800.1|12002.m09217|cDNA	0	-1	1485	1504	Cleavage
auxin response factor 16, putative, expressed [PFAM]	miR160b-5p.2	LOC_Os06g47150.4|12006.m091768|cDNA	0	-1	1846	1864	Cleavage
auxin response factor 16, putative, expressed [PFAM]	miR160b-5p.2	LOC_Os06g47150.1|12006.m09241|cDNA	0	-1	2044	2062	Cleavage
auxin response factor 16, putative, expressed [PFAM]	miR160b-5p.2	LOC_Os06g47150.2|12006.m32155|cDNA	0	-1	1846	1864	Cleavage
auxin response factor 16, putative, expressed [PFAM]	miR160b-5p.2	LOC_Os06g47150.3|12006.m091767|cDNA	0	-1	1813	1831	Cleavage
auxin response factor 16, putative, expressed [PFAM]	miR160b-5p.2	LOC_Os10g33940.1|12010.m06222|cDNA	0	-1	1637	1655	Cleavage
auxin response factor 16, putative, expressed [PFAM]	miR160b-5p.2	LOC_Os02g41800.2|12002.m100286|cDNA	0	-1	1486	1504	Cleavage
auxin response factor 16, putative, expressed [PFAM]	miR160b-5p.2	LOC_Os04g43910.1|12004.m09350|cDNA	0	-1	1346	1364	Cleavage
auxin response factor 16, putative, expressed [PFAM]	miR160b-5p.2	LOC_Os02g41800.1|12002.m09217|cDNA	0	-1	1486	1504	Cleavage
auxin response factor 16, putative, expressed [PFAM]	miR160b-5p.4	LOC_Os06g47150.4|12006.m091768|cDNA	0	-1	1844	1864	Cleavage
auxin response factor 16, putative, expressed [PFAM]	miR160b-5p.4	LOC_Os06g47150.1|12006.m09241|cDNA	0	-1	2042	2062	Cleavage
auxin response factor 16, putative, expressed [PFAM]	miR160b-5p.4	LOC_Os06g47150.2|12006.m32155|cDNA	0	-1	1844	1864	Cleavage
auxin response factor 16, putative, expressed [PFAM]	miR160b-5p.4	LOC_Os06g47150.3|12006.m091767|cDNA	0	-1	1811	1831	Cleavage
auxin response factor 16, putative, expressed [PFAM]	miR160b-5p.4	LOC_Os10g33940.1|12010.m06222|cDNA	0	-1	1635	1655	Cleavage
auxin response factor 16, putative, expressed [PFAM]	miR160b-5p.4	LOC_Os02g41800.2|12002.m100286|cDNA	0	-1	1484	1504	Cleavage
auxin response factor 16, putative, expressed [PFAM]	miR160b-5p.4	LOC_Os04g43910.1|12004.m09350|cDNA	0	-1	1344	1364	Cleavage
auxin response factor 16, putative, expressed [PFAM]	miR160b-5p.4	LOC_Os02g41800.1|12002.m09217|cDNA	0	-1	1484	1504	Cleavage
auxin response factor 16, putative, expressed [PFAM]	miR160e-5p	LOC_Os06g47150.4|12006.m091768|cDNA	0	-1	1844	1864	Cleavage
auxin response factor 16, putative, expressed [PFAM]	miR160e-5p	LOC_Os06g47150.1|12006.m09241|cDNA	0	-1	2042	2062	Cleavage
auxin response factor 16, putative, expressed [PFAM]	miR160e-5p	LOC_Os06g47150.2|12006.m32155|cDNA	0	-1	1844	1864	Cleavage
auxin response factor 16, putative, expressed [PFAM]	miR160e-5p	LOC_Os06g47150.3|12006.m091767|cDNA	0	-1	1811	1831	Cleavage
auxin response factor 16, putative, expressed [PFAM]	miR160e-5p	LOC_Os10g33940.1|12010.m06222|cDNA	0	-1	1635	1655	Cleavage
auxin response factor 16, putative, expressed [PFAM]	miR160e-5p	LOC_Os02g41800.2|12002.m100286|cDNA	0	-1	1484	1504	Cleavage
auxin response factor 16, putative, expressed [PFAM]	miR160e-5p	LOC_Os04g43910.1|12004.m09350|cDNA	0	-1	1344	1364	Cleavage
auxin response factor 16, putative, expressed [PFAM]	miR160e-5p	LOC_Os02g41800.1|12002.m09217|cDNA	0	-1	1484	1504	Cleavage
auxin response factor 16, putative, expressed [PFAM]	miR160h	LOC_Os06g47150.4|12006.m091768|cDNA	0	-1	1843	1864	Cleavage
auxin response factor 16, putative, expressed [PFAM]	miR160h	LOC_Os06g47150.1|12006.m09241|cDNA	0	-1	2041	2062	Cleavage
auxin response factor 16, putative, expressed [PFAM]	miR160h	LOC_Os06g47150.2|12006.m32155|cDNA	0	-1	1843	1864	Cleavage
auxin response factor 16, putative, expressed [PFAM]	miR160h	LOC_Os06g47150.3|12006.m091767|cDNA	0	-1	1810	1831	Cleavage
auxin response factor 16, putative, expressed [PFAM]	miR160h	LOC_Os10g33940.1|12010.m06222|cDNA	0	-1	1634	1655	Cleavage
auxin response factor 16, putative, expressed [PFAM]	miR160h	LOC_Os02g41800.2|12002.m100286|cDNA	0	-1	1483	1504	Cleavage
auxin response factor 16, putative, expressed [PFAM]	miR160h	LOC_Os04g43910.1|12004.m09350|cDNA	0	-1	1343	1364	Cleavage
auxin response factor 16, putative, expressed [PFAM]	miR160h	LOC_Os02g41800.1|12002.m09217|cDNA	0	-1	1483	1504	Cleavage
auxin response factor 8, putative, expressed [PFAM] 1156-1389 PF06507.6 Auxin response factor;	miR167g.1	LOC_Os04g57610.3|12004.m35224|cDNA	1.5	-1	2646	2664	Cleavage
auxin response factor 8, putative, expressed [PFAM] 1165-1398 PF06507.6 Auxin response factor;	miR167g.1	LOC_Os04g57610.2|12004.m101692|cDNA	1.5	-1	2655	2673	Cleavage
auxin response factor 8, putative, expressed [PFAM] 1168-1401 PF06507.6 Auxin response factor;	miR167g.1	LOC_Os04g57610.1|12004.m10646|cDNA	1.5	-1	2658	2676	Cleavage
auxin response factor 8, putative, expressed [PFAM] 1156-1389 PF06507.6 Auxin response factor;	miR167.1	LOC_Os04g57610.3|12004.m35224|cDNA	2.5	-1	2645	2665	Cleavage
auxin response factor 8, putative, expressed [PFAM] 1165-1398 PF06507.6 Auxin response factor;	miR167.1	LOC_Os04g57610.2|12004.m101692|cDNA	2.5	-1	2654	2674	Cleavage
auxin response factor 8, putative, expressed [PFAM] 1168-1401 PF06507.6 Auxin response factor;	miR167.1	LOC_Os04g57610.1|12004.m10646|cDNA	2.5	-1	2657	2677	Cleavage
auxin response factor 8, putative, expressed [PFAM] 1156-1389 PF06507.6 Auxin response factor;	miR167c.9	LOC_Os04g57610.3|12004.m35224|cDNA	2.5	-1	2645	2665	Cleavage
auxin response factor 8, putative, expressed [PFAM] 1165-1398 PF06507.6 Auxin response factor;	miR167c.9	LOC_Os04g57610.2|12004.m101692|cDNA	2.5	-1	2654	2674	Cleavage
auxin response factor 8, putative, expressed [PFAM] 1168-1401 PF06507.6 Auxin response factor;	miR167c.9	LOC_Os04g57610.1|12004.m10646|cDNA	2.5	-1	2657	2677	Cleavage
auxin response factor 8, putative, expressed [PFAM] 1156-1389 PF06507.6 Auxin response factor;	miR167c.5	LOC_Os04g57610.3|12004.m35224|cDNA	2.5	-1	2646	2665	Cleavage
auxin response factor 8, putative, expressed [PFAM] 1165-1398 PF06507.6 Auxin response factor;	miR167c.5	LOC_Os04g57610.2|12004.m101692|cDNA	2.5	-1	2655	2674	Cleavage
auxin response factor 8, putative, expressed [PFAM] 1168-1401 PF06507.6 Auxin response factor;	miR167c.5	LOC_Os04g57610.1|12004.m10646|cDNA	2.5	-1	2658	2677	Cleavage
auxin response factor 8, putative, expressed [PFAM] 1156-1389 PF06507.6 Auxin response factor;	miR167c.7	LOC_Os04g57610.3|12004.m35224|cDNA	2.5	-1	2645	2664	Cleavage
auxin response factor 8, putative, expressed [PFAM] 1165-1398 PF06507.6 Auxin response factor;	miR167c.7	LOC_Os04g57610.2|12004.m101692|cDNA	2.5	-1	2654	2673	Cleavage
auxin response factor 8, putative, expressed [PFAM] 1168-1401 PF06507.6 Auxin response factor;	miR167c.7	LOC_Os04g57610.1|12004.m10646|cDNA	2.5	-1	2657	2676	Cleavage
auxin response factor 8, putative, expressed [PFAM] 1156-1389 PF06507.6 Auxin response factor;	miR167c.6	LOC_Os04g57610.3|12004.m35224|cDNA	2.5	-1	2646	2665	Cleavage
auxin response factor 8, putative, expressed [PFAM] 1165-1398 PF06507.6 Auxin response factor;	miR167c.6	LOC_Os04g57610.2|12004.m101692|cDNA	2.5	-1	2655	2674	Cleavage
auxin response factor 8, putative, expressed [PFAM] 1168-1401 PF06507.6 Auxin response factor;	miR167c.6	LOC_Os04g57610.1|12004.m10646|cDNA	2.5	-1	2658	2677	Cleavage
auxin response factor 8, putative, expressed [PFAM] 1156-1389 PF06507.6 Auxin response factor;	miR167f-5p.1	LOC_Os04g57610.3|12004.m35224|cDNA	2.5	-1	2645	2665	Cleavage
auxin response factor 8, putative, expressed [PFAM] 1165-1398 PF06507.6 Auxin response factor;	miR167f-5p.1	LOC_Os04g57610.2|12004.m101692|cDNA	2.5	-1	2654	2674	Cleavage
auxin response factor 8, putative, expressed [PFAM] 1168-1401 PF06507.6 Auxin response factor;	miR167f-5p.1	LOC_Os04g57610.1|12004.m10646|cDNA	2.5	-1	2657	2677	Cleavage
auxin response factor 8, putative, expressed [PFAM] 1156-1389 PF06507.6 Auxin response factor;	miR167g.2	LOC_Os04g57610.3|12004.m35224|cDNA	2.5	-1	2646	2665	Cleavage
auxin response factor 8, putative, expressed [PFAM] 1165-1398 PF06507.6 Auxin response factor;	miR167g.2	LOC_Os04g57610.2|12004.m101692|cDNA	2.5	-1	2655	2674	Cleavage
auxin response factor 8, putative, expressed [PFAM] 1168-1401 PF06507.6 Auxin response factor;	miR167g.2	LOC_Os04g57610.1|12004.m10646|cDNA	2.5	-1	2658	2677	Cleavage
auxin response factor 6, putative, expressed [PFAM] 873-1109 PF06507.6 Auxin response factor;	miR167.1	LOC_Os06g46410.2|12006.m091759|cDNA	2.5	-1	2569	2589	Cleavage
auxin response factor 6, putative, expressed [PFAM] 1497-1733 PF06507.6 Auxin response factor;	miR167.1	LOC_Os06g46410.1|12006.m09167|cDNA	2.5	-1	3193	3213	Cleavage
auxin response factor 6, putative, expressed [PFAM] 1560-1796 PF06507.6 Auxin response factor;	miR167.1	LOC_Os02g06910.1|12002.m06038|cDNA	2.5	-1	3229	3249	Cleavage
auxin response factor 6, putative, expressed [PFAM] 1682-1915 PF06507.6 Auxin response factor;	miR167.1	LOC_Os12g41950.1|12012.m07976|cDNA	2.5	-1	3321	3341	Cleavage
auxin response factor 6, putative, expressed [PFAM] 873-1109 PF06507.6 Auxin response factor;	miR167c.9	LOC_Os06g46410.2|12006.m091759|cDNA	2.5	-1	2569	2589	Cleavage
auxin response factor 6, putative, expressed [PFAM] 1497-1733 PF06507.6 Auxin response factor;	miR167c.9	LOC_Os06g46410.1|12006.m09167|cDNA	2.5	-1	3193	3213	Cleavage
auxin response factor 6, putative, expressed [PFAM] 1560-1796 PF06507.6 Auxin response factor;	miR167c.9	LOC_Os02g06910.1|12002.m06038|cDNA	2.5	-1	3229	3249	Cleavage
auxin response factor 6, putative, expressed [PFAM] 1682-1915 PF06507.6 Auxin response factor;	miR167c.9	LOC_Os12g41950.1|12012.m07976|cDNA	2.5	-1	3321	3341	Cleavage
auxin response factor 6, putative, expressed [PFAM] 873-1109 PF06507.6 Auxin response factor;	miR167c.5	LOC_Os06g46410.2|12006.m091759|cDNA	2.5	-1	2570	2589	Cleavage
auxin response factor 6, putative, expressed [PFAM] 1497-1733 PF06507.6 Auxin response factor;	miR167c.5	LOC_Os06g46410.1|12006.m09167|cDNA	2.5	-1	3194	3213	Cleavage
auxin response factor 6, putative, expressed [PFAM] 1560-1796 PF06507.6 Auxin response factor;	miR167c.5	LOC_Os02g06910.1|12002.m06038|cDNA	2.5	-1	3230	3249	Cleavage
auxin response factor 6, putative, expressed [PFAM] 1682-1915 PF06507.6 Auxin response factor;	miR167c.5	LOC_Os12g41950.1|12012.m07976|cDNA	2.5	-1	3322	3341	Cleavage
auxin response factor 6, putative, expressed [PFAM] 873-1109 PF06507.6 Auxin response factor;	miR167c.7	LOC_Os06g46410.2|12006.m091759|cDNA	2.5	-1	2569	2588	Cleavage
auxin response factor 6, putative, expressed [PFAM] 1497-1733 PF06507.6 Auxin response factor;	miR167c.7	LOC_Os06g46410.1|12006.m09167|cDNA	2.5	-1	3193	3212	Cleavage
auxin response factor 6, putative, expressed [PFAM] 1560-1796 PF06507.6 Auxin response factor;	miR167c.7	LOC_Os02g06910.1|12002.m06038|cDNA	2.5	-1	3229	3248	Cleavage
auxin response factor 6, putative, expressed [PFAM] 1682-1915 PF06507.6 Auxin response factor;	miR167c.7	LOC_Os12g41950.1|12012.m07976|cDNA	2.5	-1	3321	3340	Cleavage
auxin response factor 6, putative, expressed [PFAM] 873-1109 PF06507.6 Auxin response factor;	miR167c.6	LOC_Os06g46410.2|12006.m091759|cDNA	2.5	-1	2570	2589	Cleavage
auxin response factor 6, putative, expressed [PFAM] 1497-1733 PF06507.6 Auxin response factor;	miR167c.6	LOC_Os06g46410.1|12006.m09167|cDNA	2.5	-1	3194	3213	Cleavage
auxin response factor 6, putative, expressed [PFAM] 1560-1796 PF06507.6 Auxin response factor;	miR167c.6	LOC_Os02g06910.1|12002.m06038|cDNA	2.5	-1	3230	3249	Cleavage
auxin response factor 6, putative, expressed [PFAM] 1682-1915 PF06507.6 Auxin response factor;	miR167c.6	LOC_Os12g41950.1|12012.m07976|cDNA	2.5	-1	3322	3341	Cleavage
auxin response factor 6, putative, expressed [PFAM] 873-1109 PF06507.6 Auxin response factor;	miR167f-5p.1	LOC_Os06g46410.2|12006.m091759|cDNA	2.5	-1	2569	2589	Cleavage
auxin response factor 6, putative, expressed [PFAM] 1497-1733 PF06507.6 Auxin response factor;	miR167f-5p.1	LOC_Os06g46410.1|12006.m09167|cDNA	2.5	-1	3193	3213	Cleavage
auxin response factor 6, putative, expressed [PFAM] 1560-1796 PF06507.6 Auxin response factor;	miR167f-5p.1	LOC_Os02g06910.1|12002.m06038|cDNA	2.5	-1	3229	3249	Cleavage
auxin response factor 6, putative, expressed [PFAM] 1682-1915 PF06507.6 Auxin response factor;	miR167f-5p.1	LOC_Os12g41950.1|12012.m07976|cDNA	2.5	-1	3321	3341	Cleavage
auxin response factor 6, putative, expressed [PFAM] 873-1109 PF06507.6 Auxin response factor;	miR167g.2	LOC_Os06g46410.2|12006.m091759|cDNA	2.5	-1	2570	2589	Cleavage
auxin response factor 6, putative, expressed [PFAM] 1497-1733 PF06507.6 Auxin response factor;	miR167g.2	LOC_Os06g46410.1|12006.m09167|cDNA	2.5	-1	3194	3213	Cleavage
auxin response factor 6, putative, expressed [PFAM] 1560-1796 PF06507.6 Auxin response factor;	miR167g.2	LOC_Os02g06910.1|12002.m06038|cDNA	2.5	-1	3230	3249	Cleavage
auxin response factor 6, putative, expressed [PFAM] 1682-1915 PF06507.6 Auxin response factor;	miR167g.2	LOC_Os12g41950.1|12012.m07976|cDNA	2.5	-1	3322	3341	Cleavage
auxin response factor 6, putative, expressed [PFAM] 873-1109 PF06507.6 Auxin response factor;	miR167g.1	LOC_Os06g46410.2|12006.m091759|cDNA	2.5	-1	2570	2588	Cleavage
auxin response factor 6, putative, expressed [PFAM] 1497-1733 PF06507.6 Auxin response factor;	miR167g.1	LOC_Os06g46410.1|12006.m09167|cDNA	2.5	-1	3194	3212	Cleavage
auxin response factor 6, putative, expressed [PFAM] 1560-1796 PF06507.6 Auxin response factor;	miR167g.1	LOC_Os02g06910.1|12002.m06038|cDNA	2.5	-1	3230	3248	Cleavage
auxin response factor 6, putative, expressed [PFAM] 1682-1915 PF06507.6 Auxin response factor;	miR167g.1	LOC_Os12g41950.1|12012.m07976|cDNA	2.5	-1	3322	3340	Cleavage
SBP domain containing protein, expressed [PFAM] 328-561 PF03110.7 SBP domain;	miR156g.2	LOC_Os07g32170.2|12007.m29185|cDNA	0	-1	664	683	Cleavage
SBP domain containing protein, expressed [PFAM] 328-561 PF03110.7 SBP domain;	miR156b	LOC_Os07g32170.2|12007.m29185|cDNA	1	-1	664	683	Cleavage
SBP domain containing protein, expressed [PFAM] 328-561 PF03110.7 SBP domain;	miR156c.2	LOC_Os07g32170.2|12007.m29185|cDNA	1	-1	663	683	Cleavage
SBP domain containing protein, expressed [PFAM] 328-561 PF03110.7 SBP domain;	miR156e.3	LOC_Os07g32170.2|12007.m29185|cDNA	1	-1	664	683	Cleavage
SBP domain containing protein, expressed [PFAM] 328-561 PF03110.7 SBP domain;	miR156m.3	LOC_Os07g32170.2|12007.m29185|cDNA	1	-1	664	683	Cleavage
SBP domain containing protein, expressed [PFAM] 328-561 PF03110.7 SBP domain;	miR156m.2	LOC_Os07g32170.2|12007.m29185|cDNA	1	-1	665	683	Cleavage
SBP domain containing protein, expressed [PFAM] 328-561 PF03110.7 SBP domain;	miR156	LOC_Os07g32170.2|12007.m29185|cDNA	2	-1	664	684	Cleavage
SBP domain containing protein, expressed [PFAM] 328-561 PF03110.7 SBP domain;	miR156a.1	LOC_Os07g32170.2|12007.m29185|cDNA	2	-1	664	683	Cleavage
SBP domain containing protein, expressed [PFAM] 328-561 PF03110.7 SBP domain;	miR156f-5p	LOC_Os07g32170.2|12007.m29185|cDNA	2	-1	665	684	Cleavage
SBP domain containing protein, expressed [PFAM] 328-561 PF03110.7 SBP domain;	miR156j.3	LOC_Os07g32170.2|12007.m29185|cDNA	2	-1	664	684	Cleavage
SBP domain containing protein, expressed [PFAM] 328-561 PF03110.7 SBP domain;	miR156c.1	LOC_Os07g32170.2|12007.m29185|cDNA	2.5	-1	664	683	Cleavage
SBP domain containing protein, expressed [PFAM] 328-561 PF03110.7 SBP domain;	miR156e-5p	LOC_Os07g32170.2|12007.m29185|cDNA	2.5	-1	664	683	Cleavage
SBP domain containing protein, expressed [PFAM] 328-561 PF03110.7 SBP domain;	miR156e.2	LOC_Os07g32170.2|12007.m29185|cDNA	2.5	-1	664	683	Cleavage
SBP domain containing protein, expressed [PFAM] 328-561 PF03110.7 SBP domain;	miR156j.2	LOC_Os07g32170.2|12007.m29185|cDNA	2.5	-1	664	683	Cleavage
SBP domain containing protein, expressed [PFAM] 328-561 PF03110.7 SBP domain;	miR156p	LOC_Os07g32170.2|12007.m29185|cDNA	2.5	-1	664	683	Translation
squamosa promoter-binding-like protein 10, putative, expressed [PFAM] 1347-1580 PF03110.7 SBP domain;	miR156b	LOC_Os02g04680.2|12002.m33546|cDNA	1	-1	1948	1967	Cleavage
squamosa promoter-binding-like protein 10, putative, expressed [PFAM] 1347-1580 PF03110.7 SBP domain;	miR156b	LOC_Os02g04680.1|12002.m05816|cDNA	1	-1	1951	1970	Cleavage
squamosa promoter-binding-like protein 10, putative, expressed [PFAM] 355-549 PF03110.7 SBP domain;	miR156b	LOC_Os02g07780.1|12002.m06124|cDNA	1	-1	980	999	Cleavage
squamosa promoter-binding-like protein 10, putative, expressed [PFAM] 362-556 PF03110.7 SBP domain;	miR156b	LOC_Os02g07780.2|12002.m33341|cDNA	1	-1	2221	2240	Cleavage
squamosa promoter-binding-like protein 10, putative, expressed [PFAM] 355-549 PF03110.7 SBP domain;	miR156c.2	LOC_Os02g07780.1|12002.m06124|cDNA	1	-1	979	999	Cleavage
squamosa promoter-binding-like protein 10, putative, expressed [PFAM] 362-556 PF03110.7 SBP domain;	miR156c.2	LOC_Os02g07780.2|12002.m33341|cDNA	1	-1	2220	2240	Cleavage
squamosa promoter-binding-like protein 10, putative, expressed [PFAM] 1347-1580 PF03110.7 SBP domain;	miR156c.2	LOC_Os02g04680.2|12002.m33546|cDNA	1	-1	1947	1967	Cleavage
squamosa promoter-binding-like protein 10, putative, expressed [PFAM] 1347-1580 PF03110.7 SBP domain;	miR156c.2	LOC_Os02g04680.1|12002.m05816|cDNA	1	-1	1950	1970	Cleavage
squamosa promoter-binding-like protein 10, putative, expressed [PFAM] 355-549 PF03110.7 SBP domain;	miR156e.3	LOC_Os02g07780.1|12002.m06124|cDNA	1	-1	980	999	Cleavage
squamosa promoter-binding-like protein 10, putative, expressed [PFAM] 362-556 PF03110.7 SBP domain;	miR156e.3	LOC_Os02g07780.2|12002.m33341|cDNA	1	-1	2221	2240	Cleavage
squamosa promoter-binding-like protein 10, putative, expressed [PFAM] 1347-1580 PF03110.7 SBP domain;	miR156e.3	LOC_Os02g04680.2|12002.m33546|cDNA	1	-1	1948	1967	Cleavage
squamosa promoter-binding-like protein 10, putative, expressed [PFAM] 1347-1580 PF03110.7 SBP domain;	miR156e.3	LOC_Os02g04680.1|12002.m05816|cDNA	1	-1	1951	1970	Cleavage
squamosa promoter-binding-like protein 10, putative, expressed [PFAM] 355-549 PF03110.7 SBP domain;	miR156g.2	LOC_Os02g07780.1|12002.m06124|cDNA	1	-1	980	999	Cleavage
squamosa promoter-binding-like protein 10, putative, expressed [PFAM] 362-556 PF03110.7 SBP domain;	miR156g.2	LOC_Os02g07780.2|12002.m33341|cDNA	1	-1	2221	2240	Cleavage
squamosa promoter-binding-like protein 10, putative, expressed [PFAM] 1347-1580 PF03110.7 SBP domain;	miR156g.2	LOC_Os02g04680.2|12002.m33546|cDNA	1	-1	1948	1967	Cleavage
squamosa promoter-binding-like protein 10, putative, expressed [PFAM] 1347-1580 PF03110.7 SBP domain;	miR156g.2	LOC_Os02g04680.1|12002.m05816|cDNA	1	-1	1951	1970	Cleavage
squamosa promoter-binding-like protein 10, putative, expressed [PFAM] 1347-1580 PF03110.7 SBP domain;	miR156j.3	LOC_Os02g04680.2|12002.m33546|cDNA	1	-1	1948	1968	Cleavage
squamosa promoter-binding-like protein 10, putative, expressed [PFAM] 1347-1580 PF03110.7 SBP domain;	miR156j.3	LOC_Os02g04680.1|12002.m05816|cDNA	1	-1	1951	1971	Cleavage
squamosa promoter-binding-like protein 10, putative, expressed [PFAM] 355-549 PF03110.7 SBP domain;	miR156m.3	LOC_Os02g07780.1|12002.m06124|cDNA	1	-1	980	999	Cleavage
squamosa promoter-binding-like protein 10, putative, expressed [PFAM] 362-556 PF03110.7 SBP domain;	miR156m.3	LOC_Os02g07780.2|12002.m33341|cDNA	1	-1	2221	2240	Cleavage
squamosa promoter-binding-like protein 10, putative, expressed [PFAM] 1347-1580 PF03110.7 SBP domain;	miR156m.3	LOC_Os02g04680.2|12002.m33546|cDNA	1	-1	1948	1967	Cleavage
squamosa promoter-binding-like protein 10, putative, expressed [PFAM] 1347-1580 PF03110.7 SBP domain;	miR156m.3	LOC_Os02g04680.1|12002.m05816|cDNA	1	-1	1951	1970	Cleavage
squamosa promoter-binding-like protein 10, putative, expressed [PFAM] 355-549 PF03110.7 SBP domain;	miR156m.2	LOC_Os02g07780.1|12002.m06124|cDNA	1	-1	981	999	Cleavage
squamosa promoter-binding-like protein 10, putative, expressed [PFAM] 1347-1580 PF03110.7 SBP domain;	miR156m.2	LOC_Os02g04680.2|12002.m33546|cDNA	1	-1	1949	1967	Cleavage
squamosa promoter-binding-like protein 10, putative, expressed [PFAM] 1347-1580 PF03110.7 SBP domain;	miR156m.2	LOC_Os02g04680.1|12002.m05816|cDNA	1	-1	1952	1970	Cleavage
squamosa promoter-binding-like protein 10, putative, expressed [PFAM] 362-556 PF03110.7 SBP domain;	miR156m.2	LOC_Os02g07780.2|12002.m33341|cDNA	1	-1	2222	2240	Cleavage
squamosa promoter-binding-like protein 10, putative, expressed [PFAM] 355-549 PF03110.7 SBP domain;	miR156s	LOC_Os02g07780.1|12002.m06124|cDNA	1	-1	979	999	Cleavage
squamosa promoter-binding-like protein 10, putative, expressed [PFAM] 362-556 PF03110.7 SBP domain;	miR156s	LOC_Os02g07780.2|12002.m33341|cDNA	1	-1	2220	2240	Cleavage
squamosa promoter-binding-like protein 10, putative, expressed [PFAM] 1347-1580 PF03110.7 SBP domain;	miR156f.4	LOC_Os02g04680.2|12002.m33546|cDNA	1.5	-1	1948	1968	Cleavage
squamosa promoter-binding-like protein 10, putative, expressed [PFAM] 1347-1580 PF03110.7 SBP domain;	miR156f.4	LOC_Os02g04680.1|12002.m05816|cDNA	1.5	-1	1951	1971	Cleavage
squamosa promoter-binding-like protein 10, putative, expressed [PFAM] 1347-1580 PF03110.7 SBP domain;	miR156f.5	LOC_Os02g04680.2|12002.m33546|cDNA	1.5	-1	1950	1968	Cleavage
squamosa promoter-binding-like protein 10, putative, expressed [PFAM] 1347-1580 PF03110.7 SBP domain;	miR156f.5	LOC_Os02g04680.1|12002.m05816|cDNA	1.5	-1	1953	1971	Cleavage
squamosa promoter-binding-like protein 10, putative, expressed [PFAM] 1347-1580 PF03110.7 SBP domain;	miR156f.3	LOC_Os02g04680.2|12002.m33546|cDNA	1.5	-1	1949	1968	Cleavage
squamosa promoter-binding-like protein 10, putative, expressed [PFAM] 1347-1580 PF03110.7 SBP domain;	miR156f.3	LOC_Os02g04680.1|12002.m05816|cDNA	1.5	-1	1952	1971	Cleavage
squamosa promoter-binding-like protein 10, putative, expressed [PFAM] 355-549 PF03110.7 SBP domain;	miR156p	LOC_Os02g07780.1|12002.m06124|cDNA	1.5	-1	980	999	Translation
squamosa promoter-binding-like protein 10, putative, expressed [PFAM] 362-556 PF03110.7 SBP domain;	miR156p	LOC_Os02g07780.2|12002.m33341|cDNA	1.5	-1	2221	2240	Translation
squamosa promoter-binding-like protein 10, putative, expressed [PFAM] 1347-1580 PF03110.7 SBP domain;	miR156p	LOC_Os02g04680.2|12002.m33546|cDNA	1.5	-1	1948	1967	Translation
squamosa promoter-binding-like protein 10, putative, expressed [PFAM] 1347-1580 PF03110.7 SBP domain;	miR156p	LOC_Os02g04680.1|12002.m05816|cDNA	1.5	-1	1951	1970	Translation
squamosa promoter-binding-like protein 10, putative, expressed [PFAM] 355-549 PF03110.7 SBP domain;	miR156	LOC_Os02g07780.1|12002.m06124|cDNA	2	-1	980	1000	Cleavage
squamosa promoter-binding-like protein 10, putative, expressed [PFAM] 362-556 PF03110.7 SBP domain;	miR156	LOC_Os02g07780.2|12002.m33341|cDNA	2	-1	2221	2241	Cleavage
squamosa promoter-binding-like protein 10, putative, expressed [PFAM] 1347-1580 PF03110.7 SBP domain;	miR156	LOC_Os02g04680.2|12002.m33546|cDNA	2	-1	1948	1968	Cleavage
squamosa promoter-binding-like protein 10, putative, expressed [PFAM] 1347-1580 PF03110.7 SBP domain;	miR156	LOC_Os02g04680.1|12002.m05816|cDNA	2	-1	1951	1971	Cleavage
squamosa promoter-binding-like protein 10, putative, expressed [PFAM] 355-549 PF03110.7 SBP domain;	miR156a.1	LOC_Os02g07780.1|12002.m06124|cDNA	2	-1	980	999	Cleavage
squamosa promoter-binding-like protein 10, putative, expressed [PFAM] 362-556 PF03110.7 SBP domain;	miR156a.1	LOC_Os02g07780.2|12002.m33341|cDNA	2	-1	2221	2240	Cleavage
squamosa promoter-binding-like protein 10, putative, expressed [PFAM] 1347-1580 PF03110.7 SBP domain;	miR156a.1	LOC_Os02g04680.2|12002.m33546|cDNA	2	-1	1948	1967	Cleavage
squamosa promoter-binding-like protein 10, putative, expressed [PFAM] 1347-1580 PF03110.7 SBP domain;	miR156a.1	LOC_Os02g04680.1|12002.m05816|cDNA	2	-1	1951	1970	Cleavage
squamosa promoter-binding-like protein 10, putative, expressed [PFAM] 355-549 PF03110.7 SBP domain;	miR156f-5p	LOC_Os02g07780.1|12002.m06124|cDNA	2	-1	981	1000	Cleavage
squamosa promoter-binding-like protein 10, putative, expressed [PFAM] 1347-1580 PF03110.7 SBP domain;	miR156f-5p	LOC_Os02g04680.2|12002.m33546|cDNA	2	-1	1949	1968	Cleavage
squamosa promoter-binding-like protein 10, putative, expressed [PFAM] 1347-1580 PF03110.7 SBP domain;	miR156f-5p	LOC_Os02g04680.1|12002.m05816|cDNA	2	-1	1952	1971	Cleavage
squamosa promoter-binding-like protein 10, putative, expressed [PFAM] 362-556 PF03110.7 SBP domain;	miR156f-5p	LOC_Os02g07780.2|12002.m33341|cDNA	2	-1	2222	2241	Cleavage
squamosa promoter-binding-like protein 10, putative, expressed [PFAM] 355-549 PF03110.7 SBP domain;	miR156j.3	LOC_Os02g07780.1|12002.m06124|cDNA	2	-1	980	1000	Cleavage
squamosa promoter-binding-like protein 10, putative, expressed [PFAM] 362-556 PF03110.7 SBP domain;	miR156j.3	LOC_Os02g07780.2|12002.m33341|cDNA	2	-1	2221	2241	Cleavage
squamosa promoter-binding-like protein 10, putative, expressed [PFAM] 355-549 PF03110.7 SBP domain;	miR156c.1	LOC_Os02g07780.1|12002.m06124|cDNA	2.5	-1	980	999	Cleavage
squamosa promoter-binding-like protein 10, putative, expressed [PFAM] 362-556 PF03110.7 SBP domain;	miR156c.1	LOC_Os02g07780.2|12002.m33341|cDNA	2.5	-1	2221	2240	Cleavage
squamosa promoter-binding-like protein 10, putative, expressed [PFAM] 1347-1580 PF03110.7 SBP domain;	miR156c.1	LOC_Os02g04680.2|12002.m33546|cDNA	2.5	-1	1948	1967	Cleavage
squamosa promoter-binding-like protein 10, putative, expressed [PFAM] 1347-1580 PF03110.7 SBP domain;	miR156c.1	LOC_Os02g04680.1|12002.m05816|cDNA	2.5	-1	1951	1970	Cleavage
squamosa promoter-binding-like protein 10, putative, expressed [PFAM] 355-549 PF03110.7 SBP domain;	miR156e-5p	LOC_Os02g07780.1|12002.m06124|cDNA	2.5	-1	980	999	Cleavage
squamosa promoter-binding-like protein 10, putative, expressed [PFAM] 362-556 PF03110.7 SBP domain;	miR156e-5p	LOC_Os02g07780.2|12002.m33341|cDNA	2.5	-1	2221	2240	Cleavage
squamosa promoter-binding-like protein 10, putative, expressed [PFAM] 1347-1580 PF03110.7 SBP domain;	miR156e-5p	LOC_Os02g04680.2|12002.m33546|cDNA	2.5	-1	1948	1967	Cleavage
squamosa promoter-binding-like protein 10, putative, expressed [PFAM] 1347-1580 PF03110.7 SBP domain;	miR156e-5p	LOC_Os02g04680.1|12002.m05816|cDNA	2.5	-1	1951	1970	Cleavage
squamosa promoter-binding-like protein 10, putative, expressed [PFAM] 355-549 PF03110.7 SBP domain;	miR156e.2	LOC_Os02g07780.1|12002.m06124|cDNA	2.5	-1	980	999	Cleavage
squamosa promoter-binding-like protein 10, putative, expressed [PFAM] 362-556 PF03110.7 SBP domain;	miR156e.2	LOC_Os02g07780.2|12002.m33341|cDNA	2.5	-1	2221	2240	Cleavage
squamosa promoter-binding-like protein 10, putative, expressed [PFAM] 1347-1580 PF03110.7 SBP domain;	miR156e.2	LOC_Os02g04680.2|12002.m33546|cDNA	2.5	-1	1948	1967	Cleavage
squamosa promoter-binding-like protein 10, putative, expressed [PFAM] 1347-1580 PF03110.7 SBP domain;	miR156e.2	LOC_Os02g04680.1|12002.m05816|cDNA	2.5	-1	1951	1970	Cleavage
squamosa promoter-binding-like protein 10, putative, expressed [PFAM] 355-549 PF03110.7 SBP domain;	miR156f.4	LOC_Os02g07780.1|12002.m06124|cDNA	2.5	-1	980	1000	Cleavage
squamosa promoter-binding-like protein 10, putative, expressed [PFAM] 362-556 PF03110.7 SBP domain;	miR156f.4	LOC_Os02g07780.2|12002.m33341|cDNA	2.5	-1	2221	2241	Cleavage
squamosa promoter-binding-like protein 10, putative, expressed [PFAM] 355-549 PF03110.7 SBP domain;	miR156f.5	LOC_Os02g07780.1|12002.m06124|cDNA	2.5	-1	982	1000	Cleavage
squamosa promoter-binding-like protein 10, putative, expressed [PFAM] 362-556 PF03110.7 SBP domain;	miR156f.5	LOC_Os02g07780.2|12002.m33341|cDNA	2.5	-1	2223	2241	Cleavage
squamosa promoter-binding-like protein 10, putative, expressed [PFAM] 355-549 PF03110.7 SBP domain;	miR156f.3	LOC_Os02g07780.1|12002.m06124|cDNA	2.5	-1	981	1000	Cleavage
squamosa promoter-binding-like protein 10, putative, expressed [PFAM] 362-556 PF03110.7 SBP domain;	miR156f.3	LOC_Os02g07780.2|12002.m33341|cDNA	2.5	-1	2222	2241	Cleavage
squamosa promoter-binding-like protein 10, putative, expressed [PFAM] 355-549 PF03110.7 SBP domain;	miR156j.2	LOC_Os02g07780.1|12002.m06124|cDNA	2.5	-1	980	999	Cleavage
squamosa promoter-binding-like protein 10, putative, expressed [PFAM] 362-556 PF03110.7 SBP domain;	miR156j.2	LOC_Os02g07780.2|12002.m33341|cDNA	2.5	-1	2221	2240	Cleavage
squamosa promoter-binding-like protein 10, putative, expressed [PFAM] 1347-1580 PF03110.7 SBP domain;	miR156j.2	LOC_Os02g04680.2|12002.m33546|cDNA	2.5	-1	1948	1967	Cleavage
squamosa promoter-binding-like protein 10, putative, expressed [PFAM] 1347-1580 PF03110.7 SBP domain;	miR156j.2	LOC_Os02g04680.1|12002.m05816|cDNA	2.5	-1	1951	1970	Cleavage
squamosa promoter-binding-like protein 9, putative, expressed [PFAM] 217-462 PF03110.7 SBP domain;	miR156b	LOC_Os09g31438.1|12009.m06260|cDNA	1	-1	809	828	Cleavage
squamosa promoter-binding-like protein 9, putative, expressed [PFAM] 430-660 PF03110.7 SBP domain;	miR156b	LOC_Os08g39890.1|12008.m07969|cDNA	1	-1	992	1011	Cleavage
squamosa promoter-binding-like protein 9, putative, expressed [PFAM] 217-462 PF03110.7 SBP domain;	miR156c.2	LOC_Os09g31438.1|12009.m06260|cDNA	1	-1	808	828	Cleavage
squamosa promoter-binding-like protein 9, putative, expressed [PFAM] 430-660 PF03110.7 SBP domain;	miR156c.2	LOC_Os08g39890.1|12008.m07969|cDNA	1	-1	991	1011	Cleavage
squamosa promoter-binding-like protein 9, putative, expressed [PFAM] 217-462 PF03110.7 SBP domain;	miR156e.3	LOC_Os09g31438.1|12009.m06260|cDNA	1	-1	809	828	Cleavage
squamosa promoter-binding-like protein 9, putative, expressed [PFAM] 430-660 PF03110.7 SBP domain;	miR156e.3	LOC_Os08g39890.1|12008.m07969|cDNA	1	-1	992	1011	Cleavage
squamosa promoter-binding-like protein 9, putative, expressed [PFAM] 217-462 PF03110.7 SBP domain;	miR156g.2	LOC_Os09g31438.1|12009.m06260|cDNA	1	-1	809	828	Cleavage
squamosa promoter-binding-like protein 9, putative, expressed [PFAM] 430-660 PF03110.7 SBP domain;	miR156g.2	LOC_Os08g39890.1|12008.m07969|cDNA	1	-1	992	1011	Cleavage
squamosa promoter-binding-like protein 9, putative, expressed [PFAM] 217-462 PF03110.7 SBP domain;	miR156j.3	LOC_Os09g31438.1|12009.m06260|cDNA	1	-1	809	829	Cleavage
squamosa promoter-binding-like protein 9, putative, expressed [PFAM] 217-462 PF03110.7 SBP domain;	miR156m.3	LOC_Os09g31438.1|12009.m06260|cDNA	1	-1	809	828	Cleavage
squamosa promoter-binding-like protein 9, putative, expressed [PFAM] 430-660 PF03110.7 SBP domain;	miR156m.3	LOC_Os08g39890.1|12008.m07969|cDNA	1	-1	992	1011	Cleavage
squamosa promoter-binding-like protein 9, putative, expressed [PFAM] 217-462 PF03110.7 SBP domain;	miR156m.2	LOC_Os09g31438.1|12009.m06260|cDNA	1	-1	810	828	Cleavage
squamosa promoter-binding-like protein 9, putative, expressed [PFAM] 430-660 PF03110.7 SBP domain;	miR156m.2	LOC_Os08g39890.1|12008.m07969|cDNA	1	-1	993	1011	Cleavage
squamosa promoter-binding-like protein 9, putative, expressed [PFAM] 217-462 PF03110.7 SBP domain;	miR156s	LOC_Os09g31438.1|12009.m06260|cDNA	1	-1	808	828	Cleavage
squamosa promoter-binding-like protein 9, putative, expressed [PFAM] 430-660 PF03110.7 SBP domain;	miR156s	LOC_Os08g39890.1|12008.m07969|cDNA	1	-1	991	1011	Cleavage
squamosa promoter-binding-like protein 9, putative, expressed [PFAM] 217-462 PF03110.7 SBP domain;	miR156f.4	LOC_Os09g31438.1|12009.m06260|cDNA	1.5	-1	809	829	Cleavage
squamosa promoter-binding-like protein 9, putative, expressed [PFAM] 430-660 PF03110.7 SBP domain;	miR156f.4	LOC_Os08g39890.1|12008.m07969|cDNA	1.5	-1	992	1012	Cleavage
squamosa promoter-binding-like protein 9, putative, expressed [PFAM] 217-462 PF03110.7 SBP domain;	miR156f.5	LOC_Os09g31438.1|12009.m06260|cDNA	1.5	-1	811	829	Cleavage
squamosa promoter-binding-like protein 9, putative, expressed [PFAM] 430-660 PF03110.7 SBP domain;	miR156f.5	LOC_Os08g39890.1|12008.m07969|cDNA	1.5	-1	994	1012	Cleavage
squamosa promoter-binding-like protein 9, putative, expressed [PFAM] 217-462 PF03110.7 SBP domain;	miR156f.3	LOC_Os09g31438.1|12009.m06260|cDNA	1.5	-1	810	829	Cleavage
squamosa promoter-binding-like protein 9, putative, expressed [PFAM] 430-660 PF03110.7 SBP domain;	miR156f.3	LOC_Os08g39890.1|12008.m07969|cDNA	1.5	-1	993	1012	Cleavage
squamosa promoter-binding-like protein 9, putative, expressed [PFAM] 217-462 PF03110.7 SBP domain;	miR156p	LOC_Os09g31438.1|12009.m06260|cDNA	1.5	-1	809	828	Translation
squamosa promoter-binding-like protein 9, putative, expressed [PFAM] 430-660 PF03110.7 SBP domain;	miR156p	LOC_Os08g39890.1|12008.m07969|cDNA	1.5	-1	992	1011	Translation
squamosa promoter-binding-like protein 9, putative, expressed [PFAM] 217-462 PF03110.7 SBP domain;	miR156	LOC_Os09g31438.1|12009.m06260|cDNA	2	-1	809	829	Cleavage
squamosa promoter-binding-like protein 9, putative, expressed [PFAM] 430-660 PF03110.7 SBP domain;	miR156	LOC_Os08g39890.1|12008.m07969|cDNA	2	-1	992	1012	Cleavage
squamosa promoter-binding-like protein 9, putative, expressed [PFAM] 217-462 PF03110.7 SBP domain;	miR156a.1	LOC_Os09g31438.1|12009.m06260|cDNA	2	-1	809	828	Cleavage
squamosa promoter-binding-like protein 9, putative, expressed [PFAM] 430-660 PF03110.7 SBP domain;	miR156a.1	LOC_Os08g39890.1|12008.m07969|cDNA	2	-1	992	1011	Cleavage
squamosa promoter-binding-like protein 9, putative, expressed [PFAM] 217-462 PF03110.7 SBP domain;	miR156f-5p	LOC_Os09g31438.1|12009.m06260|cDNA	2	-1	810	829	Cleavage
squamosa promoter-binding-like protein 9, putative, expressed [PFAM] 430-660 PF03110.7 SBP domain;	miR156f-5p	LOC_Os08g39890.1|12008.m07969|cDNA	2	-1	993	1012	Cleavage
squamosa promoter-binding-like protein 9, putative, expressed [PFAM] 217-462 PF03110.7 SBP domain;	miR156c.1	LOC_Os09g31438.1|12009.m06260|cDNA	2.5	-1	809	828	Cleavage
squamosa promoter-binding-like protein 9, putative, expressed [PFAM] 430-660 PF03110.7 SBP domain;	miR156c.1	LOC_Os08g39890.1|12008.m07969|cDNA	2.5	-1	992	1011	Cleavage
squamosa promoter-binding-like protein 9, putative, expressed [PFAM] 217-462 PF03110.7 SBP domain;	miR156e-5p	LOC_Os09g31438.1|12009.m06260|cDNA	2.5	-1	809	828	Cleavage
squamosa promoter-binding-like protein 9, putative, expressed [PFAM] 430-660 PF03110.7 SBP domain;	miR156e-5p	LOC_Os08g39890.1|12008.m07969|cDNA	2.5	-1	992	1011	Cleavage
squamosa promoter-binding-like protein 9, putative, expressed [PFAM] 217-462 PF03110.7 SBP domain;	miR156e.2	LOC_Os09g31438.1|12009.m06260|cDNA	2.5	-1	809	828	Cleavage
squamosa promoter-binding-like protein 9, putative, expressed [PFAM] 430-660 PF03110.7 SBP domain;	miR156e.2	LOC_Os08g39890.1|12008.m07969|cDNA	2.5	-1	992	1011	Cleavage
squamosa promoter-binding-like protein 9, putative, expressed [PFAM] 217-462 PF03110.7 SBP domain;	miR156j.2	LOC_Os09g31438.1|12009.m06260|cDNA	2.5	-1	809	828	Cleavage
squamosa promoter-binding-like protein 9, putative, expressed [PFAM] 430-660 PF03110.7 SBP domain;	miR156j.2	LOC_Os08g39890.1|12008.m07969|cDNA	2.5	-1	992	1011	Cleavage
squamosa promoter-binding-like protein 11, putative, expressed [PFAM] 301-537 PF03110.7 SBP domain;	miR156f.3	LOC_Os06g45310.1|12006.m09058|cDNA	2.5	-1	855	874	Cleavage
squamosa promoter-binding-like protein 11, putative, expressed [PFAM] 301-537 PF03110.7 SBP domain;	miR156j.2	LOC_Os06g45310.1|12006.m09058|cDNA	2.5	-1	854	873	Cleavage
squamosa promoter-binding-like protein 11, putative, expressed [PFAM] 832-1065 PF03110.7 SBP domain;	miR156j.2	LOC_Os06g49010.3|12006.m31925|cDNA	2.5	-1	1439	1458	Cleavage
squamosa promoter-binding-like protein 11, putative, expressed [PFAM] 887-1120 PF03110.7 SBP domain;	miR156j.2	LOC_Os06g49010.2|12006.m31924|cDNA	2.5	-1	1494	1513	Cleavage
squamosa promoter-binding-like protein 11, putative, expressed [PFAM] 1031-1264 PF03110.7 SBP domain;	miR156j.2	LOC_Os06g49010.4|12006.m31926|cDNA	2.5	-1	1638	1657	Cleavage
squamosa promoter-binding-like protein 11, putative, expressed [PFAM] 1079-1312 PF03110.7 SBP domain;	miR156j.2	LOC_Os06g49010.1|12006.m09427|cDNA	2.5	-1	1686	1705	Cleavage
squamosa promoter-binding-like protein 11, putative, expressed [PFAM] 1235-1468 PF03110.7 SBP domain;	miR156j.2	LOC_Os06g49010.6|12006.m091569|cDNA	2.5	-1	1842	1861	Cleavage
squamosa promoter-binding-like protein 11, putative, expressed [PFAM] 1411-1644 PF03110.7 SBP domain;	miR156j.2	LOC_Os06g49010.5|12006.m31927|cDNA	2.5	-1	2018	2037	Cleavage
squamosa promoter-binding-like protein 11, putative, expressed [PFAM] 301-537 PF03110.7 SBP domain;	miR156	LOC_Os06g45310.1|12006.m09058|cDNA	1	-1	854	874	Cleavage
squamosa promoter-binding-like protein 11, putative, expressed [PFAM] 301-537 PF03110.7 SBP domain;	miR156b	LOC_Os06g45310.1|12006.m09058|cDNA	1	-1	854	873	Cleavage
squamosa promoter-binding-like protein 11, putative, expressed [PFAM] 832-1065 PF03110.7 SBP domain;	miR156b	LOC_Os06g49010.3|12006.m31925|cDNA	1	-1	1439	1458	Cleavage
squamosa promoter-binding-like protein 11, putative, expressed [PFAM] 887-1120 PF03110.7 SBP domain;	miR156b	LOC_Os06g49010.2|12006.m31924|cDNA	1	-1	1494	1513	Cleavage
squamosa promoter-binding-like protein 11, putative, expressed [PFAM] 1031-1264 PF03110.7 SBP domain;	miR156b	LOC_Os06g49010.4|12006.m31926|cDNA	1	-1	1638	1657	Cleavage
squamosa promoter-binding-like protein 11, putative, expressed [PFAM] 1079-1312 PF03110.7 SBP domain;	miR156b	LOC_Os06g49010.1|12006.m09427|cDNA	1	-1	1686	1705	Cleavage
squamosa promoter-binding-like protein 11, putative, expressed [PFAM] 1235-1468 PF03110.7 SBP domain;	miR156b	LOC_Os06g49010.6|12006.m091569|cDNA	1	-1	1842	1861	Cleavage
squamosa promoter-binding-like protein 11, putative, expressed [PFAM] 1411-1644 PF03110.7 SBP domain;	miR156b	LOC_Os06g49010.5|12006.m31927|cDNA	1	-1	2018	2037	Cleavage
squamosa promoter-binding-like protein 11, putative, expressed [PFAM] 301-537 PF03110.7 SBP domain;	miR156c.2	LOC_Os06g45310.1|12006.m09058|cDNA	1	-1	853	873	Cleavage
squamosa promoter-binding-like protein 11, putative, expressed [PFAM] 832-1065 PF03110.7 SBP domain;	miR156c.2	LOC_Os06g49010.3|12006.m31925|cDNA	1	-1	1438	1458	Cleavage
squamosa promoter-binding-like protein 11, putative, expressed [PFAM] 887-1120 PF03110.7 SBP domain;	miR156c.2	LOC_Os06g49010.2|12006.m31924|cDNA	1	-1	1493	1513	Cleavage
squamosa promoter-binding-like protein 11, putative, expressed [PFAM] 1031-1264 PF03110.7 SBP domain;	miR156c.2	LOC_Os06g49010.4|12006.m31926|cDNA	1	-1	1637	1657	Cleavage
squamosa promoter-binding-like protein 11, putative, expressed [PFAM] 1079-1312 PF03110.7 SBP domain;	miR156c.2	LOC_Os06g49010.1|12006.m09427|cDNA	1	-1	1685	1705	Cleavage
squamosa promoter-binding-like protein 11, putative, expressed [PFAM] 1235-1468 PF03110.7 SBP domain;	miR156c.2	LOC_Os06g49010.6|12006.m091569|cDNA	1	-1	1841	1861	Cleavage
squamosa promoter-binding-like protein 11, putative, expressed [PFAM] 1411-1644 PF03110.7 SBP domain;	miR156c.2	LOC_Os06g49010.5|12006.m31927|cDNA	1	-1	2017	2037	Cleavage
squamosa promoter-binding-like protein 11, putative, expressed [PFAM] 301-537 PF03110.7 SBP domain;	miR156e.3	LOC_Os06g45310.1|12006.m09058|cDNA	1	-1	854	873	Cleavage
squamosa promoter-binding-like protein 11, putative, expressed [PFAM] 832-1065 PF03110.7 SBP domain;	miR156e.3	LOC_Os06g49010.3|12006.m31925|cDNA	1	-1	1439	1458	Cleavage
squamosa promoter-binding-like protein 11, putative, expressed [PFAM] 887-1120 PF03110.7 SBP domain;	miR156e.3	LOC_Os06g49010.2|12006.m31924|cDNA	1	-1	1494	1513	Cleavage
squamosa promoter-binding-like protein 11, putative, expressed [PFAM] 1031-1264 PF03110.7 SBP domain;	miR156e.3	LOC_Os06g49010.4|12006.m31926|cDNA	1	-1	1638	1657	Cleavage
squamosa promoter-binding-like protein 11, putative, expressed [PFAM] 1079-1312 PF03110.7 SBP domain;	miR156e.3	LOC_Os06g49010.1|12006.m09427|cDNA	1	-1	1686	1705	Cleavage
squamosa promoter-binding-like protein 11, putative, expressed [PFAM] 1235-1468 PF03110.7 SBP domain;	miR156e.3	LOC_Os06g49010.6|12006.m091569|cDNA	1	-1	1842	1861	Cleavage
squamosa promoter-binding-like protein 11, putative, expressed [PFAM] 1411-1644 PF03110.7 SBP domain;	miR156e.3	LOC_Os06g49010.5|12006.m31927|cDNA	1	-1	2018	2037	Cleavage
squamosa promoter-binding-like protein 11, putative, expressed [PFAM] 301-537 PF03110.7 SBP domain;	miR156f-5p	LOC_Os06g45310.1|12006.m09058|cDNA	1	-1	855	874	Cleavage
squamosa promoter-binding-like protein 11, putative, expressed [PFAM] 301-537 PF03110.7 SBP domain;	miR156g.2	LOC_Os06g45310.1|12006.m09058|cDNA	1	-1	854	873	Cleavage
squamosa promoter-binding-like protein 11, putative, expressed [PFAM] 832-1065 PF03110.7 SBP domain;	miR156g.2	LOC_Os06g49010.3|12006.m31925|cDNA	1	-1	1439	1458	Cleavage
squamosa promoter-binding-like protein 11, putative, expressed [PFAM] 887-1120 PF03110.7 SBP domain;	miR156g.2	LOC_Os06g49010.2|12006.m31924|cDNA	1	-1	1494	1513	Cleavage
squamosa promoter-binding-like protein 11, putative, expressed [PFAM] 1031-1264 PF03110.7 SBP domain;	miR156g.2	LOC_Os06g49010.4|12006.m31926|cDNA	1	-1	1638	1657	Cleavage
squamosa promoter-binding-like protein 11, putative, expressed [PFAM] 1079-1312 PF03110.7 SBP domain;	miR156g.2	LOC_Os06g49010.1|12006.m09427|cDNA	1	-1	1686	1705	Cleavage
squamosa promoter-binding-like protein 11, putative, expressed [PFAM] 1235-1468 PF03110.7 SBP domain;	miR156g.2	LOC_Os06g49010.6|12006.m091569|cDNA	1	-1	1842	1861	Cleavage
squamosa promoter-binding-like protein 11, putative, expressed [PFAM] 1411-1644 PF03110.7 SBP domain;	miR156g.2	LOC_Os06g49010.5|12006.m31927|cDNA	1	-1	2018	2037	Cleavage
squamosa promoter-binding-like protein 11, putative, expressed [PFAM] 832-1065 PF03110.7 SBP domain;	miR156j.3	LOC_Os06g49010.3|12006.m31925|cDNA	1	-1	1439	1459	Cleavage
squamosa promoter-binding-like protein 11, putative, expressed [PFAM] 887-1120 PF03110.7 SBP domain;	miR156j.3	LOC_Os06g49010.2|12006.m31924|cDNA	1	-1	1494	1514	Cleavage
squamosa promoter-binding-like protein 11, putative, expressed [PFAM] 1031-1264 PF03110.7 SBP domain;	miR156j.3	LOC_Os06g49010.4|12006.m31926|cDNA	1	-1	1638	1658	Cleavage
squamosa promoter-binding-like protein 11, putative, expressed [PFAM] 1079-1312 PF03110.7 SBP domain;	miR156j.3	LOC_Os06g49010.1|12006.m09427|cDNA	1	-1	1686	1706	Cleavage
squamosa promoter-binding-like protein 11, putative, expressed [PFAM] 1235-1468 PF03110.7 SBP domain;	miR156j.3	LOC_Os06g49010.6|12006.m091569|cDNA	1	-1	1842	1862	Cleavage
squamosa promoter-binding-like protein 11, putative, expressed [PFAM] 1411-1644 PF03110.7 SBP domain;	miR156j.3	LOC_Os06g49010.5|12006.m31927|cDNA	1	-1	2018	2038	Cleavage
squamosa promoter-binding-like protein 11, putative, expressed [PFAM] 301-537 PF03110.7 SBP domain;	miR156m.3	LOC_Os06g45310.1|12006.m09058|cDNA	1	-1	854	873	Cleavage
squamosa promoter-binding-like protein 11, putative, expressed [PFAM] 832-1065 PF03110.7 SBP domain;	miR156m.3	LOC_Os06g49010.3|12006.m31925|cDNA	1	-1	1439	1458	Cleavage
squamosa promoter-binding-like protein 11, putative, expressed [PFAM] 887-1120 PF03110.7 SBP domain;	miR156m.3	LOC_Os06g49010.2|12006.m31924|cDNA	1	-1	1494	1513	Cleavage
squamosa promoter-binding-like protein 11, putative, expressed [PFAM] 1031-1264 PF03110.7 SBP domain;	miR156m.3	LOC_Os06g49010.4|12006.m31926|cDNA	1	-1	1638	1657	Cleavage
squamosa promoter-binding-like protein 11, putative, expressed [PFAM] 1079-1312 PF03110.7 SBP domain;	miR156m.3	LOC_Os06g49010.1|12006.m09427|cDNA	1	-1	1686	1705	Cleavage
squamosa promoter-binding-like protein 11, putative, expressed [PFAM] 1235-1468 PF03110.7 SBP domain;	miR156m.3	LOC_Os06g49010.6|12006.m091569|cDNA	1	-1	1842	1861	Cleavage
squamosa promoter-binding-like protein 11, putative, expressed [PFAM] 1411-1644 PF03110.7 SBP domain;	miR156m.3	LOC_Os06g49010.5|12006.m31927|cDNA	1	-1	2018	2037	Cleavage
squamosa promoter-binding-like protein 11, putative, expressed [PFAM] 301-537 PF03110.7 SBP domain;	miR156m.2	LOC_Os06g45310.1|12006.m09058|cDNA	1	-1	855	873	Cleavage
squamosa promoter-binding-like protein 11, putative, expressed [PFAM] 832-1065 PF03110.7 SBP domain;	miR156m.2	LOC_Os06g49010.3|12006.m31925|cDNA	1	-1	1440	1458	Cleavage
squamosa promoter-binding-like protein 11, putative, expressed [PFAM] 887-1120 PF03110.7 SBP domain;	miR156m.2	LOC_Os06g49010.2|12006.m31924|cDNA	1	-1	1495	1513	Cleavage
squamosa promoter-binding-like protein 11, putative, expressed [PFAM] 1031-1264 PF03110.7 SBP domain;	miR156m.2	LOC_Os06g49010.4|12006.m31926|cDNA	1	-1	1639	1657	Cleavage
squamosa promoter-binding-like protein 11, putative, expressed [PFAM] 1079-1312 PF03110.7 SBP domain;	miR156m.2	LOC_Os06g49010.1|12006.m09427|cDNA	1	-1	1687	1705	Cleavage
squamosa promoter-binding-like protein 11, putative, expressed [PFAM] 1235-1468 PF03110.7 SBP domain;	miR156m.2	LOC_Os06g49010.6|12006.m091569|cDNA	1	-1	1843	1861	Cleavage
squamosa promoter-binding-like protein 11, putative, expressed [PFAM] 1411-1644 PF03110.7 SBP domain;	miR156m.2	LOC_Os06g49010.5|12006.m31927|cDNA	1	-1	2019	2037	Cleavage
squamosa promoter-binding-like protein 11, putative, expressed [PFAM] 301-537 PF03110.7 SBP domain;	miR156s	LOC_Os06g45310.1|12006.m09058|cDNA	1	-1	853	873	Cleavage
squamosa promoter-binding-like protein 11, putative, expressed [PFAM] 832-1065 PF03110.7 SBP domain;	miR156s	LOC_Os06g49010.3|12006.m31925|cDNA	1	-1	1438	1458	Cleavage
squamosa promoter-binding-like protein 11, putative, expressed [PFAM] 887-1120 PF03110.7 SBP domain;	miR156s	LOC_Os06g49010.2|12006.m31924|cDNA	1	-1	1493	1513	Cleavage
squamosa promoter-binding-like protein 11, putative, expressed [PFAM] 1031-1264 PF03110.7 SBP domain;	miR156s	LOC_Os06g49010.4|12006.m31926|cDNA	1	-1	1637	1657	Cleavage
squamosa promoter-binding-like protein 11, putative, expressed [PFAM] 1079-1312 PF03110.7 SBP domain;	miR156s	LOC_Os06g49010.1|12006.m09427|cDNA	1	-1	1685	1705	Cleavage
squamosa promoter-binding-like protein 11, putative, expressed [PFAM] 1235-1468 PF03110.7 SBP domain;	miR156s	LOC_Os06g49010.6|12006.m091569|cDNA	1	-1	1841	1861	Cleavage
squamosa promoter-binding-like protein 11, putative, expressed [PFAM] 1411-1644 PF03110.7 SBP domain;	miR156s	LOC_Os06g49010.5|12006.m31927|cDNA	1	-1	2017	2037	Cleavage
squamosa promoter-binding-like protein 11, putative, expressed [PFAM] 832-1065 PF03110.7 SBP domain;	miR156f.4	LOC_Os06g49010.3|12006.m31925|cDNA	1.5	-1	1439	1459	Cleavage
squamosa promoter-binding-like protein 11, putative, expressed [PFAM] 887-1120 PF03110.7 SBP domain;	miR156f.4	LOC_Os06g49010.2|12006.m31924|cDNA	1.5	-1	1494	1514	Cleavage
squamosa promoter-binding-like protein 11, putative, expressed [PFAM] 1031-1264 PF03110.7 SBP domain;	miR156f.4	LOC_Os06g49010.4|12006.m31926|cDNA	1.5	-1	1638	1658	Cleavage
squamosa promoter-binding-like protein 11, putative, expressed [PFAM] 1079-1312 PF03110.7 SBP domain;	miR156f.4	LOC_Os06g49010.1|12006.m09427|cDNA	1.5	-1	1686	1706	Cleavage
squamosa promoter-binding-like protein 11, putative, expressed [PFAM] 1235-1468 PF03110.7 SBP domain;	miR156f.4	LOC_Os06g49010.6|12006.m091569|cDNA	1.5	-1	1842	1862	Cleavage
squamosa promoter-binding-like protein 11, putative, expressed [PFAM] 1411-1644 PF03110.7 SBP domain;	miR156f.4	LOC_Os06g49010.5|12006.m31927|cDNA	1.5	-1	2018	2038	Cleavage
squamosa promoter-binding-like protein 11, putative, expressed [PFAM] 832-1065 PF03110.7 SBP domain;	miR156f.5	LOC_Os06g49010.3|12006.m31925|cDNA	1.5	-1	1441	1459	Cleavage
squamosa promoter-binding-like protein 11, putative, expressed [PFAM] 887-1120 PF03110.7 SBP domain;	miR156f.5	LOC_Os06g49010.2|12006.m31924|cDNA	1.5	-1	1496	1514	Cleavage
squamosa promoter-binding-like protein 11, putative, expressed [PFAM] 1031-1264 PF03110.7 SBP domain;	miR156f.5	LOC_Os06g49010.4|12006.m31926|cDNA	1.5	-1	1640	1658	Cleavage
squamosa promoter-binding-like protein 11, putative, expressed [PFAM] 1079-1312 PF03110.7 SBP domain;	miR156f.5	LOC_Os06g49010.1|12006.m09427|cDNA	1.5	-1	1688	1706	Cleavage
squamosa promoter-binding-like protein 11, putative, expressed [PFAM] 1235-1468 PF03110.7 SBP domain;	miR156f.5	LOC_Os06g49010.6|12006.m091569|cDNA	1.5	-1	1844	1862	Cleavage
squamosa promoter-binding-like protein 11, putative, expressed [PFAM] 1411-1644 PF03110.7 SBP domain;	miR156f.5	LOC_Os06g49010.5|12006.m31927|cDNA	1.5	-1	2020	2038	Cleavage
squamosa promoter-binding-like protein 11, putative, expressed [PFAM] 832-1065 PF03110.7 SBP domain;	miR156f.3	LOC_Os06g49010.3|12006.m31925|cDNA	1.5	-1	1440	1459	Cleavage
squamosa promoter-binding-like protein 11, putative, expressed [PFAM] 887-1120 PF03110.7 SBP domain;	miR156f.3	LOC_Os06g49010.2|12006.m31924|cDNA	1.5	-1	1495	1514	Cleavage
squamosa promoter-binding-like protein 11, putative, expressed [PFAM] 1031-1264 PF03110.7 SBP domain;	miR156f.3	LOC_Os06g49010.4|12006.m31926|cDNA	1.5	-1	1639	1658	Cleavage
squamosa promoter-binding-like protein 11, putative, expressed [PFAM] 1079-1312 PF03110.7 SBP domain;	miR156f.3	LOC_Os06g49010.1|12006.m09427|cDNA	1.5	-1	1687	1706	Cleavage
squamosa promoter-binding-like protein 11, putative, expressed [PFAM] 1235-1468 PF03110.7 SBP domain;	miR156f.3	LOC_Os06g49010.6|12006.m091569|cDNA	1.5	-1	1843	1862	Cleavage
squamosa promoter-binding-like protein 11, putative, expressed [PFAM] 1411-1644 PF03110.7 SBP domain;	miR156f.3	LOC_Os06g49010.5|12006.m31927|cDNA	1.5	-1	2019	2038	Cleavage
squamosa promoter-binding-like protein 11, putative, expressed [PFAM] 301-537 PF03110.7 SBP domain;	miR156p	LOC_Os06g45310.1|12006.m09058|cDNA	1.5	-1	854	873	Translation
squamosa promoter-binding-like protein 11, putative, expressed [PFAM] 832-1065 PF03110.7 SBP domain;	miR156p	LOC_Os06g49010.3|12006.m31925|cDNA	1.5	-1	1439	1458	Translation
squamosa promoter-binding-like protein 11, putative, expressed [PFAM] 887-1120 PF03110.7 SBP domain;	miR156p	LOC_Os06g49010.2|12006.m31924|cDNA	1.5	-1	1494	1513	Translation
squamosa promoter-binding-like protein 11, putative, expressed [PFAM] 1031-1264 PF03110.7 SBP domain;	miR156p	LOC_Os06g49010.4|12006.m31926|cDNA	1.5	-1	1638	1657	Translation
squamosa promoter-binding-like protein 11, putative, expressed [PFAM] 1079-1312 PF03110.7 SBP domain;	miR156p	LOC_Os06g49010.1|12006.m09427|cDNA	1.5	-1	1686	1705	Translation
squamosa promoter-binding-like protein 11, putative, expressed [PFAM] 1235-1468 PF03110.7 SBP domain;	miR156p	LOC_Os06g49010.6|12006.m091569|cDNA	1.5	-1	1842	1861	Translation
squamosa promoter-binding-like protein 11, putative, expressed [PFAM] 1411-1644 PF03110.7 SBP domain;	miR156p	LOC_Os06g49010.5|12006.m31927|cDNA	1.5	-1	2018	2037	Translation
squamosa promoter-binding-like protein 11, putative, expressed [PFAM] 832-1065 PF03110.7 SBP domain;	miR156	LOC_Os06g49010.3|12006.m31925|cDNA	2	-1	1439	1459	Cleavage
squamosa promoter-binding-like protein 11, putative, expressed [PFAM] 887-1120 PF03110.7 SBP domain;	miR156	LOC_Os06g49010.2|12006.m31924|cDNA	2	-1	1494	1514	Cleavage
squamosa promoter-binding-like protein 11, putative, expressed [PFAM] 1031-1264 PF03110.7 SBP domain;	miR156	LOC_Os06g49010.4|12006.m31926|cDNA	2	-1	1638	1658	Cleavage
squamosa promoter-binding-like protein 11, putative, expressed [PFAM] 1079-1312 PF03110.7 SBP domain;	miR156	LOC_Os06g49010.1|12006.m09427|cDNA	2	-1	1686	1706	Cleavage
squamosa promoter-binding-like protein 11, putative, expressed [PFAM] 1235-1468 PF03110.7 SBP domain;	miR156	LOC_Os06g49010.6|12006.m091569|cDNA	2	-1	1842	1862	Cleavage
squamosa promoter-binding-like protein 11, putative, expressed [PFAM] 1411-1644 PF03110.7 SBP domain;	miR156	LOC_Os06g49010.5|12006.m31927|cDNA	2	-1	2018	2038	Cleavage
squamosa promoter-binding-like protein 11, putative, expressed [PFAM] 301-537 PF03110.7 SBP domain;	miR156a.1	LOC_Os06g45310.1|12006.m09058|cDNA	2	-1	854	873	Cleavage
squamosa promoter-binding-like protein 11, putative, expressed [PFAM] 832-1065 PF03110.7 SBP domain;	miR156a.1	LOC_Os06g49010.3|12006.m31925|cDNA	2	-1	1439	1458	Cleavage
squamosa promoter-binding-like protein 11, putative, expressed [PFAM] 887-1120 PF03110.7 SBP domain;	miR156a.1	LOC_Os06g49010.2|12006.m31924|cDNA	2	-1	1494	1513	Cleavage
squamosa promoter-binding-like protein 11, putative, expressed [PFAM] 1031-1264 PF03110.7 SBP domain;	miR156a.1	LOC_Os06g49010.4|12006.m31926|cDNA	2	-1	1638	1657	Cleavage
squamosa promoter-binding-like protein 11, putative, expressed [PFAM] 1079-1312 PF03110.7 SBP domain;	miR156a.1	LOC_Os06g49010.1|12006.m09427|cDNA	2	-1	1686	1705	Cleavage
squamosa promoter-binding-like protein 11, putative, expressed [PFAM] 1235-1468 PF03110.7 SBP domain;	miR156a.1	LOC_Os06g49010.6|12006.m091569|cDNA	2	-1	1842	1861	Cleavage
squamosa promoter-binding-like protein 11, putative, expressed [PFAM] 1411-1644 PF03110.7 SBP domain;	miR156a.1	LOC_Os06g49010.5|12006.m31927|cDNA	2	-1	2018	2037	Cleavage
squamosa promoter-binding-like protein 11, putative, expressed [PFAM] 832-1065 PF03110.7 SBP domain;	miR156f-5p	LOC_Os06g49010.3|12006.m31925|cDNA	2	-1	1440	1459	Cleavage
squamosa promoter-binding-like protein 11, putative, expressed [PFAM] 887-1120 PF03110.7 SBP domain;	miR156f-5p	LOC_Os06g49010.2|12006.m31924|cDNA	2	-1	1495	1514	Cleavage
squamosa promoter-binding-like protein 11, putative, expressed [PFAM] 1031-1264 PF03110.7 SBP domain;	miR156f-5p	LOC_Os06g49010.4|12006.m31926|cDNA	2	-1	1639	1658	Cleavage
squamosa promoter-binding-like protein 11, putative, expressed [PFAM] 1079-1312 PF03110.7 SBP domain;	miR156f-5p	LOC_Os06g49010.1|12006.m09427|cDNA	2	-1	1687	1706	Cleavage
squamosa promoter-binding-like protein 11, putative, expressed [PFAM] 1235-1468 PF03110.7 SBP domain;	miR156f-5p	LOC_Os06g49010.6|12006.m091569|cDNA	2	-1	1843	1862	Cleavage
squamosa promoter-binding-like protein 11, putative, expressed [PFAM] 1411-1644 PF03110.7 SBP domain;	miR156f-5p	LOC_Os06g49010.5|12006.m31927|cDNA	2	-1	2019	2038	Cleavage
squamosa promoter-binding-like protein 11, putative, expressed [PFAM] 301-537 PF03110.7 SBP domain;	miR156j.3	LOC_Os06g45310.1|12006.m09058|cDNA	2	-1	854	874	Cleavage
squamosa promoter-binding-like protein 11, putative, expressed [PFAM] 301-537 PF03110.7 SBP domain;	miR156c.1	LOC_Os06g45310.1|12006.m09058|cDNA	2.5	-1	854	873	Cleavage
squamosa promoter-binding-like protein 11, putative, expressed [PFAM] 832-1065 PF03110.7 SBP domain;	miR156c.1	LOC_Os06g49010.3|12006.m31925|cDNA	2.5	-1	1439	1458	Cleavage
squamosa promoter-binding-like protein 11, putative, expressed [PFAM] 887-1120 PF03110.7 SBP domain;	miR156c.1	LOC_Os06g49010.2|12006.m31924|cDNA	2.5	-1	1494	1513	Cleavage
squamosa promoter-binding-like protein 11, putative, expressed [PFAM] 1031-1264 PF03110.7 SBP domain;	miR156c.1	LOC_Os06g49010.4|12006.m31926|cDNA	2.5	-1	1638	1657	Cleavage
squamosa promoter-binding-like protein 11, putative, expressed [PFAM] 1079-1312 PF03110.7 SBP domain;	miR156c.1	LOC_Os06g49010.1|12006.m09427|cDNA	2.5	-1	1686	1705	Cleavage
squamosa promoter-binding-like protein 11, putative, expressed [PFAM] 1235-1468 PF03110.7 SBP domain;	miR156c.1	LOC_Os06g49010.6|12006.m091569|cDNA	2.5	-1	1842	1861	Cleavage
squamosa promoter-binding-like protein 11, putative, expressed [PFAM] 1411-1644 PF03110.7 SBP domain;	miR156c.1	LOC_Os06g49010.5|12006.m31927|cDNA	2.5	-1	2018	2037	Cleavage
squamosa promoter-binding-like protein 11, putative, expressed [PFAM] 301-537 PF03110.7 SBP domain;	miR156e-5p	LOC_Os06g45310.1|12006.m09058|cDNA	2.5	-1	854	873	Cleavage
squamosa promoter-binding-like protein 11, putative, expressed [PFAM] 832-1065 PF03110.7 SBP domain;	miR156e-5p	LOC_Os06g49010.3|12006.m31925|cDNA	2.5	-1	1439	1458	Cleavage
squamosa promoter-binding-like protein 11, putative, expressed [PFAM] 887-1120 PF03110.7 SBP domain;	miR156e-5p	LOC_Os06g49010.2|12006.m31924|cDNA	2.5	-1	1494	1513	Cleavage
squamosa promoter-binding-like protein 11, putative, expressed [PFAM] 1031-1264 PF03110.7 SBP domain;	miR156e-5p	LOC_Os06g49010.4|12006.m31926|cDNA	2.5	-1	1638	1657	Cleavage
squamosa promoter-binding-like protein 11, putative, expressed [PFAM] 1079-1312 PF03110.7 SBP domain;	miR156e-5p	LOC_Os06g49010.1|12006.m09427|cDNA	2.5	-1	1686	1705	Cleavage
squamosa promoter-binding-like protein 11, putative, expressed [PFAM] 1235-1468 PF03110.7 SBP domain;	miR156e-5p	LOC_Os06g49010.6|12006.m091569|cDNA	2.5	-1	1842	1861	Cleavage
squamosa promoter-binding-like protein 11, putative, expressed [PFAM] 1411-1644 PF03110.7 SBP domain;	miR156e-5p	LOC_Os06g49010.5|12006.m31927|cDNA	2.5	-1	2018	2037	Cleavage
squamosa promoter-binding-like protein 11, putative, expressed [PFAM] 301-537 PF03110.7 SBP domain;	miR156e.2	LOC_Os06g45310.1|12006.m09058|cDNA	2.5	-1	854	873	Cleavage
squamosa promoter-binding-like protein 11, putative, expressed [PFAM] 832-1065 PF03110.7 SBP domain;	miR156e.2	LOC_Os06g49010.3|12006.m31925|cDNA	2.5	-1	1439	1458	Cleavage
squamosa promoter-binding-like protein 11, putative, expressed [PFAM] 887-1120 PF03110.7 SBP domain;	miR156e.2	LOC_Os06g49010.2|12006.m31924|cDNA	2.5	-1	1494	1513	Cleavage
squamosa promoter-binding-like protein 11, putative, expressed [PFAM] 1031-1264 PF03110.7 SBP domain;	miR156e.2	LOC_Os06g49010.4|12006.m31926|cDNA	2.5	-1	1638	1657	Cleavage
squamosa promoter-binding-like protein 11, putative, expressed [PFAM] 1079-1312 PF03110.7 SBP domain;	miR156e.2	LOC_Os06g49010.1|12006.m09427|cDNA	2.5	-1	1686	1705	Cleavage
squamosa promoter-binding-like protein 11, putative, expressed [PFAM] 1235-1468 PF03110.7 SBP domain;	miR156e.2	LOC_Os06g49010.6|12006.m091569|cDNA	2.5	-1	1842	1861	Cleavage
squamosa promoter-binding-like protein 11, putative, expressed [PFAM] 1411-1644 PF03110.7 SBP domain;	miR156e.2	LOC_Os06g49010.5|12006.m31927|cDNA	2.5	-1	2018	2037	Cleavage
squamosa promoter-binding-like protein 11, putative, expressed [PFAM] 301-537 PF03110.7 SBP domain;	miR156f.4	LOC_Os06g45310.1|12006.m09058|cDNA	2.5	-1	854	874	Cleavage
squamosa promoter-binding-like protein 11, putative, expressed [PFAM] 301-537 PF03110.7 SBP domain;	miR156f.5	LOC_Os06g45310.1|12006.m09058|cDNA	2.5	-1	856	874	Cleavage
ankyrin repeat protein, chloroplast precursor, putative, expressed [PFAM]	miR171a-3p.2	LOC_Os03g04300.1|12003.m05960|cDNA	0	-1	2081	2099	Cleavage
ankyrin repeat protein, chloroplast precursor, putative, expressed [PFAM]	miR171a-3p.6	LOC_Os03g04300.1|12003.m05960|cDNA	0	-1	2079	2099	Cleavage
ankyrin repeat protein, chloroplast precursor, putative, expressed [PFAM]	miR171c	LOC_Os03g04300.1|12003.m05960|cDNA	0	-1	2079	2099	Cleavage
ankyrin repeat protein, chloroplast precursor, putative, expressed [PFAM]	miR171a-3p.3	LOC_Os03g04300.1|12003.m05960|cDNA	1	-1	2078	2096	Cleavage
ankyrin repeat protein, chloroplast precursor, putative, expressed [PFAM]	miR171a-3p.4	LOC_Os03g04300.1|12003.m05960|cDNA	1	-1	2077	2096	Cleavage
ankyrin repeat protein, chloroplast precursor, putative, expressed [PFAM]	miR171a-3p.5	LOC_Os03g04300.1|12003.m05960|cDNA	1	-1	2076	2096	Cleavage
ankyrin repeat protein, chloroplast precursor, putative, expressed [PFAM]	miR171a	LOC_Os03g04300.1|12003.m05960|cDNA	1	-1	2076	2096	Cleavage
ankyrin repeat protein, chloroplast precursor, putative, expressed [PFAM]	miR171c-3p.1	LOC_Os03g04300.1|12003.m05960|cDNA	1	-1	2079	2099	Cleavage
ankyrin repeat protein, chloroplast precursor, putative, expressed [PFAM]	miR171o-3p	LOC_Os03g04300.1|12003.m05960|cDNA	1	-1	2076	2096	Cleavage
ankyrin repeat protein, chloroplast precursor, putative, expressed [PFAM]	miR171c-3p.2	LOC_Os03g04300.1|12003.m05960|cDNA	1.5	-1	2079	2099	Cleavage
ankyrin repeat protein, chloroplast precursor, putative, expressed [PFAM]	miR171b	LOC_Os03g04300.1|12003.m05960|cDNA	2.5	-1	2076	2096	Cleavage
ankyrin repeat protein, chloroplast precursor, putative, expressed [PFAM]	miR171j	LOC_Os03g04300.1|12003.m05960|cDNA	2.5	-1	2076	2096	Cleavage
floral homeotic protein, putative, expressed [PFAM]	miR172d.5	LOC_Os03g60430.1|12003.m10932|cDNA	0	-1	1230	1250	Cleavage
floral homeotic protein APETALA2, putative, expressed [PFAM]	miR172d.5	LOC_Os05g03040.2|12005.m27678|cDNA	0	-1	1552	1572	Cleavage
floral homeotic protein, putative, expressed [PFAM]	miR172d.5	LOC_Os07g13170.2|12007.m29109|cDNA	0	-1	1404	1424	Cleavage
floral homeotic protein, putative, expressed [PFAM]	miR172d.5	LOC_Os07g13170.1|12007.m05765|cDNA	0	-1	1404	1424	Cleavage
floral homeotic protein APETALA2, putative, expressed [PFAM]	miR172d.5	LOC_Os05g03040.1|12005.m04838|cDNA	0	-1	1966	1986	Cleavage
floral homeotic protein APETALA2, putative, expressed [PFAM]	miR172d.5	LOC_Os05g03040.3|12005.m27679|cDNA	0	-1	2089	2109	Cleavage
floral homeotic protein APETALA2, putative, expressed [PFAM]	miR172d.5	LOC_Os06g43220.1|12006.m08852|cDNA	1	-1	1414	1434	Cleavage
floral homeotic protein, putative, expressed [PFAM]	miR172a-3p.2	LOC_Os03g60430.1|12003.m10932|cDNA	1.5	-1	1230	1250	Cleavage
floral homeotic protein APETALA2, putative, expressed [PFAM]	miR172a-3p.2	LOC_Os05g03040.2|12005.m27678|cDNA	1.5	-1	1552	1572	Cleavage
floral homeotic protein APETALA2, putative, expressed [PFAM]	miR172a-3p.2	LOC_Os05g03040.1|12005.m04838|cDNA	1.5	-1	1966	1986	Cleavage
floral homeotic protein APETALA2, putative, expressed [PFAM]	miR172a-3p.2	LOC_Os05g03040.3|12005.m27679|cDNA	1.5	-1	2089	2109	Cleavage
floral homeotic protein, putative, expressed [PFAM]	miR172a-3p.1	LOC_Os03g60430.1|12003.m10932|cDNA	1.5	-1	1231	1250	Cleavage
floral homeotic protein APETALA2, putative, expressed [PFAM]	miR172a-3p.1	LOC_Os05g03040.2|12005.m27678|cDNA	1.5	-1	1553	1572	Cleavage
floral homeotic protein, putative, expressed [PFAM]	miR172a-3p.1	LOC_Os07g13170.2|12007.m29109|cDNA	1.5	-1	1405	1424	Cleavage
floral homeotic protein, putative, expressed [PFAM]	miR172a-3p.1	LOC_Os07g13170.1|12007.m05765|cDNA	1.5	-1	1405	1424	Cleavage
floral homeotic protein APETALA2, putative, expressed [PFAM]	miR172a-3p.1	LOC_Os05g03040.1|12005.m04838|cDNA	1.5	-1	1967	1986	Cleavage
floral homeotic protein APETALA2, putative, expressed [PFAM]	miR172a-3p.1	LOC_Os05g03040.3|12005.m27679|cDNA	1.5	-1	2090	2109	Cleavage
floral homeotic protein, putative, expressed [PFAM]	miR172c	LOC_Os03g60430.1|12003.m10932|cDNA	1.5	-1	1230	1250	Cleavage
floral homeotic protein APETALA2, putative, expressed [PFAM]	miR172c	LOC_Os05g03040.2|12005.m27678|cDNA	1.5	-1	1552	1572	Cleavage
floral homeotic protein, putative, expressed [PFAM]	miR172c	LOC_Os07g13170.2|12007.m29109|cDNA	1.5	-1	1404	1424	Cleavage
floral homeotic protein, putative, expressed [PFAM]	miR172c	LOC_Os07g13170.1|12007.m05765|cDNA	1.5	-1	1404	1424	Cleavage
floral homeotic protein APETALA2, putative, expressed [PFAM]	miR172c	LOC_Os05g03040.1|12005.m04838|cDNA	1.5	-1	1966	1986	Cleavage
floral homeotic protein APETALA2, putative, expressed [PFAM]	miR172c	LOC_Os05g03040.3|12005.m27679|cDNA	1.5	-1	2089	2109	Cleavage
floral homeotic protein APETALA2, putative, expressed [PFAM]	miR172d-3p.2	LOC_Os06g43220.1|12006.m08852|cDNA	1.5	-1	1414	1434	Cleavage
floral homeotic protein, putative, expressed [PFAM]	miR172d.2	LOC_Os03g60430.1|12003.m10932|cDNA	1.5	-1	1232	1250	Cleavage
floral homeotic protein APETALA2, putative, expressed [PFAM]	miR172d.2	LOC_Os05g03040.2|12005.m27678|cDNA	1.5	-1	1554	1572	Cleavage
floral homeotic protein, putative, expressed [PFAM]	miR172d.2	LOC_Os07g13170.2|12007.m29109|cDNA	1.5	-1	1406	1424	Cleavage
floral homeotic protein, putative, expressed [PFAM]	miR172d.2	LOC_Os07g13170.1|12007.m05765|cDNA	1.5	-1	1406	1424	Cleavage
floral homeotic protein APETALA2, putative, expressed [PFAM]	miR172d.2	LOC_Os05g03040.1|12005.m04838|cDNA	1.5	-1	1968	1986	Cleavage
floral homeotic protein APETALA2, putative, expressed [PFAM]	miR172d.2	LOC_Os05g03040.3|12005.m27679|cDNA	1.5	-1	2091	2109	Cleavage
floral homeotic protein, putative, expressed [PFAM]	miR172d.4	LOC_Os03g60430.1|12003.m10932|cDNA	1.5	-1	1230	1250	Cleavage
floral homeotic protein APETALA2, putative, expressed [PFAM]	miR172d.4	LOC_Os05g03040.2|12005.m27678|cDNA	1.5	-1	1552	1572	Cleavage
floral homeotic protein, putative, expressed [PFAM]	miR172d.4	LOC_Os07g13170.2|12007.m29109|cDNA	1.5	-1	1404	1424	Cleavage
floral homeotic protein, putative, expressed [PFAM]	miR172d.4	LOC_Os07g13170.1|12007.m05765|cDNA	1.5	-1	1404	1424	Cleavage
floral homeotic protein APETALA2, putative, expressed [PFAM]	miR172d.4	LOC_Os05g03040.1|12005.m04838|cDNA	1.5	-1	1966	1986	Cleavage
floral homeotic protein APETALA2, putative, expressed [PFAM]	miR172d.4	LOC_Os05g03040.3|12005.m27679|cDNA	1.5	-1	2089	2109	Cleavage
floral homeotic protein, putative, expressed [PFAM]	miR172d.3	LOC_Os03g60430.1|12003.m10932|cDNA	1.5	-1	1231	1250	Cleavage
floral homeotic protein APETALA2, putative, expressed [PFAM]	miR172d.3	LOC_Os05g03040.2|12005.m27678|cDNA	1.5	-1	1553	1572	Cleavage
floral homeotic protein, putative, expressed [PFAM]	miR172d.3	LOC_Os07g13170.2|12007.m29109|cDNA	1.5	-1	1405	1424	Cleavage
floral homeotic protein, putative, expressed [PFAM]	miR172d.3	LOC_Os07g13170.1|12007.m05765|cDNA	1.5	-1	1405	1424	Cleavage
floral homeotic protein APETALA2, putative, expressed [PFAM]	miR172d.3	LOC_Os05g03040.1|12005.m04838|cDNA	1.5	-1	1967	1986	Cleavage
floral homeotic protein APETALA2, putative, expressed [PFAM]	miR172d.3	LOC_Os05g03040.3|12005.m27679|cDNA	1.5	-1	2090	2109	Cleavage
floral homeotic protein, putative, expressed [PFAM]	miR172d.6	LOC_Os03g60430.1|12003.m10932|cDNA	1.5	-1	1231	1251	Cleavage
floral homeotic protein APETALA2, putative, expressed [PFAM]	miR172d.6	LOC_Os05g03040.2|12005.m27678|cDNA	1.5	-1	1553	1573	Cleavage
floral homeotic protein, putative, expressed [PFAM]	miR172d.6	LOC_Os07g13170.2|12007.m29109|cDNA	1.5	-1	1405	1425	Cleavage
floral homeotic protein, putative, expressed [PFAM]	miR172d.6	LOC_Os07g13170.1|12007.m05765|cDNA	1.5	-1	1405	1425	Cleavage
floral homeotic protein APETALA2, putative, expressed [PFAM]	miR172d.6	LOC_Os05g03040.1|12005.m04838|cDNA	1.5	-1	1967	1987	Cleavage
floral homeotic protein APETALA2, putative, expressed [PFAM]	miR172d.6	LOC_Os05g03040.3|12005.m27679|cDNA	1.5	-1	2090	2110	Cleavage
floral homeotic protein APETALA2, putative, expressed [PFAM]	miR172a-3p.2	LOC_Os06g43220.1|12006.m08852|cDNA	2.5	-1	1414	1434	Cleavage
floral homeotic protein APETALA2, putative, expressed [PFAM]	miR172a-3p.1	LOC_Os06g43220.1|12006.m08852|cDNA	2.5	-1	1415	1434	Cleavage
floral homeotic protein APETALA2, putative, expressed [PFAM]	miR172c	LOC_Os06g43220.1|12006.m08852|cDNA	2.5	-1	1414	1434	Cleavage
floral homeotic protein, putative, expressed [PFAM]	miR172d-3p.2	LOC_Os03g60430.1|12003.m10932|cDNA	2.5	-1	1230	1250	Cleavage
floral homeotic protein APETALA2, putative, expressed [PFAM]	miR172d-3p.2	LOC_Os05g03040.2|12005.m27678|cDNA	2.5	-1	1552	1572	Cleavage
floral homeotic protein, putative, expressed [PFAM]	miR172d-3p.2	LOC_Os07g13170.2|12007.m29109|cDNA	2.5	-1	1404	1424	Cleavage
floral homeotic protein, putative, expressed [PFAM]	miR172d-3p.2	LOC_Os07g13170.1|12007.m05765|cDNA	2.5	-1	1404	1424	Cleavage
floral homeotic protein APETALA2, putative, expressed [PFAM]	miR172d-3p.2	LOC_Os05g03040.1|12005.m04838|cDNA	2.5	-1	1966	1986	Cleavage
floral homeotic protein APETALA2, putative, expressed [PFAM]	miR172d-3p.2	LOC_Os05g03040.3|12005.m27679|cDNA	2.5	-1	2089	2109	Cleavage
floral homeotic protein APETALA2, putative, expressed [PFAM]	miR172d.2	LOC_Os06g43220.1|12006.m08852|cDNA	2.5	-1	1416	1434	Cleavage
floral homeotic protein APETALA2, putative, expressed [PFAM]	miR172d.4	LOC_Os06g43220.1|12006.m08852|cDNA	2.5	-1	1414	1434	Cleavage
floral homeotic protein APETALA2, putative, expressed [PFAM]	miR172d.3	LOC_Os06g43220.1|12006.m08852|cDNA	2.5	-1	1415	1434	Cleavage
AP2 domain containing protein, expressed [PFAM]	miR172d-3p.2	LOC_Os04g55560.4|12004.m35488|cDNA	1.5	-1	807	827	Cleavage
AP2 domain containing protein, expressed [PFAM]	miR172d-3p.2	LOC_Os04g55560.2|12004.m78997|cDNA	1.5	-1	1623	1643	Cleavage
AP2 domain containing protein, expressed [PFAM]	miR172d-3p.2	LOC_Os04g55560.3|12004.m10447|cDNA	1.5	-1	1634	1654	Cleavage
AP2 domain containing protein, expressed [PFAM]	miR172d-3p.2	LOC_Os04g55560.1|12004.m35487|cDNA	1.5	-1	1777	1797	Cleavage
AP2 domain containing protein, expressed [PFAM]	miR172a-3p.2	LOC_Os04g55560.4|12004.m35488|cDNA	2.5	-1	807	827	Cleavage
AP2 domain containing protein, expressed [PFAM]	miR172a-3p.2	LOC_Os04g55560.2|12004.m78997|cDNA	2.5	-1	1623	1643	Cleavage
AP2 domain containing protein, expressed [PFAM]	miR172a-3p.2	LOC_Os04g55560.3|12004.m10447|cDNA	2.5	-1	1634	1654	Cleavage
AP2 domain containing protein, expressed [PFAM]	miR172a-3p.2	LOC_Os04g55560.1|12004.m35487|cDNA	2.5	-1	1777	1797	Cleavage
AP2 domain containing protein, expressed [PFAM]	miR172a-3p.1	LOC_Os04g55560.4|12004.m35488|cDNA	2.5	-1	808	827	Cleavage
AP2 domain containing protein, expressed [PFAM]	miR172a-3p.1	LOC_Os04g55560.2|12004.m78997|cDNA	2.5	-1	1624	1643	Cleavage
AP2 domain containing protein, expressed [PFAM]	miR172a-3p.1	LOC_Os04g55560.3|12004.m10447|cDNA	2.5	-1	1635	1654	Cleavage
AP2 domain containing protein, expressed [PFAM]	miR172a-3p.1	LOC_Os04g55560.1|12004.m35487|cDNA	2.5	-1	1778	1797	Cleavage
AP2 domain containing protein, expressed [PFAM]	miR172c	LOC_Os04g55560.4|12004.m35488|cDNA	2.5	-1	807	827	Cleavage
AP2 domain containing protein, expressed [PFAM]	miR172c	LOC_Os04g55560.2|12004.m78997|cDNA	2.5	-1	1623	1643	Cleavage
AP2 domain containing protein, expressed [PFAM]	miR172c	LOC_Os04g55560.3|12004.m10447|cDNA	2.5	-1	1634	1654	Cleavage
AP2 domain containing protein, expressed [PFAM]	miR172c	LOC_Os04g55560.1|12004.m35487|cDNA	2.5	-1	1777	1797	Cleavage
AP2 domain containing protein, expressed [PFAM]	miR172d.2	LOC_Os04g55560.4|12004.m35488|cDNA	2.5	-1	809	827	Cleavage
AP2 domain containing protein, expressed [PFAM]	miR172d.2	LOC_Os04g55560.2|12004.m78997|cDNA	2.5	-1	1625	1643	Cleavage
AP2 domain containing protein, expressed [PFAM]	miR172d.2	LOC_Os04g55560.3|12004.m10447|cDNA	2.5	-1	1636	1654	Cleavage
AP2 domain containing protein, expressed [PFAM]	miR172d.2	LOC_Os04g55560.1|12004.m35487|cDNA	2.5	-1	1779	1797	Cleavage
AP2 domain containing protein, expressed [PFAM]	miR172d.4	LOC_Os04g55560.4|12004.m35488|cDNA	2.5	-1	807	827	Cleavage
AP2 domain containing protein, expressed [PFAM]	miR172d.4	LOC_Os04g55560.2|12004.m78997|cDNA	2.5	-1	1623	1643	Cleavage
AP2 domain containing protein, expressed [PFAM]	miR172d.4	LOC_Os04g55560.3|12004.m10447|cDNA	2.5	-1	1634	1654	Cleavage
AP2 domain containing protein, expressed [PFAM]	miR172d.4	LOC_Os04g55560.1|12004.m35487|cDNA	2.5	-1	1777	1797	Cleavage
AP2 domain containing protein, expressed [PFAM]	miR172d.3	LOC_Os04g55560.4|12004.m35488|cDNA	2.5	-1	808	827	Cleavage
AP2 domain containing protein, expressed [PFAM]	miR172d.3	LOC_Os04g55560.2|12004.m78997|cDNA	2.5	-1	1624	1643	Cleavage
AP2 domain containing protein, expressed [PFAM]	miR172d.3	LOC_Os04g55560.3|12004.m10447|cDNA	2.5	-1	1635	1654	Cleavage
AP2 domain containing protein, expressed [PFAM]	miR172d.3	LOC_Os04g55560.1|12004.m35487|cDNA	2.5	-1	1778	1797	Cleavage
AP2 domain containing protein, expressed [PFAM]	miR172d.5	LOC_Os04g55560.4|12004.m35488|cDNA	2.5	-1	807	827	Cleavage
AP2 domain containing protein, expressed [PFAM]	miR172d.5	LOC_Os04g55560.2|12004.m78997|cDNA	2.5	-1	1623	1643	Cleavage
AP2 domain containing protein, expressed [PFAM]	miR172d.5	LOC_Os04g55560.3|12004.m10447|cDNA	2.5	-1	1634	1654	Cleavage
AP2 domain containing protein, expressed [PFAM]	miR172d.5	LOC_Os04g55560.1|12004.m35487|cDNA	2.5	-1	1777	1797	Cleavage
F-box domain containing protein, expressed [PFAM]	miR394a-5p	LOC_Os01g69940.1|12001.m13043|cDNA	0	-1	1241	1260	Cleavage
F-box domain containing protein, expressed [PFAM]	miR394c	LOC_Os01g69940.1|12001.m13043|cDNA	0	-1	1240	1260	Cleavage
low affinity sulphate transporter 3, putative, expressed [PFAM]	miR395b.1	LOC_Os03g09940.1|12003.m06448|cDNA	0	-1	317	337	Cleavage
low affinity sulphate transporter 3, putative, expressed [PFAM]	miR395b.3	LOC_Os03g09940.1|12003.m06448|cDNA	0	-1	317	338	Cleavage
low affinity sulphate transporter 3, putative, expressed [PFAM]	miR395e.2	LOC_Os03g09940.1|12003.m06448|cDNA	0	-1	317	337	Cleavage
low affinity sulphate transporter 3, putative, expressed [PFAM]	miR395e.1	LOC_Os03g09940.1|12003.m06448|cDNA	0	-1	318	337	Cleavage
low affinity sulphate transporter 3, putative, expressed [PFAM]	miR395h.2	LOC_Os03g09940.1|12003.m06448|cDNA	0	-1	319	337	Cleavage
low affinity sulphate transporter 3, putative, expressed [PFAM]	miR395h.3	LOC_Os03g09940.1|12003.m06448|cDNA	0	-1	318	337	Cleavage
low affinity sulphate transporter 3, putative, expressed [PFAM]	miR395i.3	LOC_Os03g09940.1|12003.m06448|cDNA	0	-1	319	338	Cleavage
low affinity sulphate transporter 3, putative, expressed [PFAM]	miR395i.4	LOC_Os03g09940.1|12003.m06448|cDNA	0	-1	318	338	Cleavage
low affinity sulphate transporter 3, putative, expressed [PFAM]	miR395i.2	LOC_Os03g09940.1|12003.m06448|cDNA	0	-1	320	338	Cleavage
low affinity sulphate transporter 3, putative, expressed [PFAM]	miR395b.2	LOC_Os03g09940.1|12003.m06448|cDNA	1	-1	318	338	Cleavage
low affinity sulphate transporter 3, putative, expressed [PFAM]	miR395h.4	LOC_Os03g09940.1|12003.m06448|cDNA	1	-1	318	338	Cleavage
low affinity sulphate transporter 3, putative, expressed [PFAM]	miR395k	LOC_Os03g09940.1|12003.m06448|cDNA	1.5	-1	318	337	Cleavage
growth-regulating factor 1, putative [PFAM] 172-303 PF08879.3 WRC;	miR396.5	LOC_Os06g10310.1|12006.m05749|cDNA	0	-1	282	302	Cleavage
growth-regulating factor 1, putative [PFAM]	miR396.5	LOC_Os04g24190.1|12004.m07552|cDNA	1	-1	827	847	Cleavage
growth-regulating factor 1, putative [PFAM] 172-303 PF08879.3 WRC;	miR396.1	LOC_Os06g10310.1|12006.m05749|cDNA	3	-1	284	303	Cleavage
growth-regulating factor 1, putative [PFAM] 172-303 PF08879.3 WRC;	miR396.3	LOC_Os06g10310.1|12006.m05749|cDNA	3	-1	283	303	Cleavage
growth-regulating factor 1, putative [PFAM] 172-303 PF08879.3 WRC;	miR396a.3	LOC_Os06g10310.1|12006.m05749|cDNA	3	-1	282	303	Cleavage
growth-regulating factor 1, putative, expressed [PFAM] 309-440 PF08879.3 WRC;	miR396a.3	LOC_Os03g51970.1|12003.m10176|cDNA	3	-1	419	440	Cleavage
growth-regulating factor 1, putative [PFAM] 172-303 PF08879.3 WRC;	miR396a.1	LOC_Os06g10310.1|12006.m05749|cDNA	3	-1	283	303	Cleavage
growth-regulating factor 1, putative, expressed [PFAM] 309-440 PF08879.3 WRC;	miR396a.1	LOC_Os03g51970.1|12003.m10176|cDNA	3	-1	420	440	Cleavage
growth-regulating factor 1, putative [PFAM] 172-303 PF08879.3 WRC;	miR396a.2	LOC_Os06g10310.1|12006.m05749|cDNA	3	-1	283	303	Cleavage
growth-regulating factor 1, putative, expressed [PFAM] 309-440 PF08879.3 WRC;	miR396a.2	LOC_Os03g51970.1|12003.m10176|cDNA	3	-1	420	440	Cleavage
growth-regulating factor 1, putative [PFAM] 172-303 PF08879.3 WRC;	miR396b	LOC_Os06g10310.1|12006.m05749|cDNA	3	-1	282	303	Cleavage
growth-regulating factor 1, putative [PFAM] 172-303 PF08879.3 WRC;	miR396d.4	LOC_Os06g10310.1|12006.m05749|cDNA	3	-1	283	303	Cleavage
growth-regulating factor 1, putative [PFAM] 172-303 PF08879.3 WRC;	miR396e-5p.2	LOC_Os06g10310.1|12006.m05749|cDNA	3	-1	284	303	Cleavage
growth-regulating factor 1, putative, expressed [PFAM] 309-440 PF08879.3 WRC;	miR396e-5p.2	LOC_Os03g51970.1|12003.m10176|cDNA	3	-1	421	440	Cleavage
growth-regulating factor 1, putative [PFAM] 172-303 PF08879.3 WRC;	miR396e-5p.2	LOC_Os06g10310.1|12006.m05749|cDNA	3	-1	283	303	Cleavage
growth-regulating factor 1, putative, expressed [PFAM] 309-440 PF08879.3 WRC;	miR396e-5p.3	LOC_Os03g51970.1|12003.m10176|cDNA	3	-1	420	440	Cleavage
growth-regulating factor 1, putative, expressed [PFAM] 309-440 PF08879.3 WRC;	miR396e-5p.4	LOC_Os03g51970.1|12003.m10176|cDNA	3	-1	419	440	Cleavage
growth-regulating factor 1, putative [PFAM] 172-303 PF08879.3 WRC;	miR396e-5p.4	LOC_Os06g10310.1|12006.m05749|cDNA	3	-1	281	303	Cleavage
growth-regulating factor 1, putative, expressed [PFAM] 309-440 PF08879.3 WRC;	miR396e	LOC_Os03g51970.1|12003.m10176|cDNA	3	-1	418	440	Cleavage
growth-regulating factor 1, putative, expressed [PFAM] 309-440 PF08879.3 WRC;	miR396g-3p	LOC_Os03g51970.1|12003.m10176|cDNA	3	-1	421	441	Cleavage
growth-regulating factor 1, putative [PFAM] 172-303 PF08879.3 WRC;	miR396g	LOC_Os06g10310.1|12006.m05749|cDNA	3	-1	282	303	Cleavage
growth-regulating factor, putative, expressed [PFAM] 513-644 PF08879.3 WRC;	miR396.5	LOC_Os02g45570.2|12002.m33821|cDNA	0	-1	623	643	Cleavage
growth-regulating factor, putative, expressed [PFAM] 519-650 PF08879.3 WRC;	miR396.5	LOC_Os02g45570.1|12002.m09594|cDNA	0	-1	629	649	Cleavage
growth-regulating factor, putative, expressed [PFAM] 495-626 PF08879.3 WRC;	miR396.5	LOC_Os06g02560.2|12006.m31960|cDNA	0	-1	605	625	Cleavage
growth-regulating factor, putative, expressed [PFAM] 425-556 PF08879.3 WRC;	miR396.5	LOC_Os04g51190.3|12004.m10015|cDNA	0	-1	535	555	Cleavage
growth-regulating factor, putative, expressed [PFAM] 425-556 PF08879.3 WRC;	miR396.5	LOC_Os04g51190.1|12004.m35444|cDNA	0	-1	535	555	Cleavage
growth-regulating factor, putative, expressed [PFAM] 425-556 PF08879.3 WRC;	miR396.5	LOC_Os04g51190.2|12004.m35445|cDNA	0	-1	535	555	Cleavage
growth-regulating factor, putative, expressed [PFAM] 460-591 PF08879.3 WRC;	miR396.5	LOC_Os02g47280.2|12002.m09763|cDNA	0	-1	570	590	Cleavage
growth-regulating factor, putative, expressed [PFAM] 503-634 PF08879.3 WRC;	miR396.5	LOC_Os06g02560.3|12006.m04989|cDNA	0	-1	613	633	Cleavage
growth-regulating factor, putative, expressed [PFAM] 495-626 PF08879.3 WRC;	miR396.5	LOC_Os06g02560.1|12006.m091581|cDNA	0	-1	605	625	Cleavage
growth-regulating factor, putative, expressed [PFAM] 557-688 PF08879.3 WRC;	miR396.5	LOC_Os02g47280.1|12002.m33827|cDNA	0	-1	667	687	Cleavage
growth-regulating factor, putative, expressed [PFAM] 513-644 PF08879.3 WRC;	miR396.1	LOC_Os02g45570.2|12002.m33821|cDNA	3	-1	625	644	Cleavage
growth-regulating factor, putative, expressed [PFAM] 519-650 PF08879.3 WRC;	miR396.1	LOC_Os02g45570.1|12002.m09594|cDNA	3	-1	631	650	Cleavage
growth-regulating factor, putative, expressed [PFAM] 495-626 PF08879.3 WRC;	miR396.1	LOC_Os06g02560.2|12006.m31960|cDNA	3	-1	607	626	Cleavage
growth-regulating factor, putative, expressed [PFAM] 425-556 PF08879.3 WRC;	miR396.1	LOC_Os04g51190.3|12004.m10015|cDNA	3	-1	537	556	Cleavage
growth-regulating factor, putative, expressed [PFAM] 425-556 PF08879.3 WRC;	miR396.1	LOC_Os04g51190.1|12004.m35444|cDNA	3	-1	537	556	Cleavage
growth-regulating factor, putative, expressed [PFAM] 425-556 PF08879.3 WRC;	miR396.1	LOC_Os04g51190.2|12004.m35445|cDNA	3	-1	537	556	Cleavage
growth-regulating factor, putative, expressed [PFAM] 460-591 PF08879.3 WRC;	miR396.1	LOC_Os02g47280.2|12002.m09763|cDNA	3	-1	572	591	Cleavage
growth-regulating factor, putative, expressed [PFAM] 503-634 PF08879.3 WRC;	miR396.1	LOC_Os06g02560.3|12006.m04989|cDNA	3	-1	615	634	Cleavage
growth-regulating factor, putative, expressed [PFAM] 495-626 PF08879.3 WRC;	miR396.1	LOC_Os06g02560.1|12006.m091581|cDNA	3	-1	607	626	Cleavage
growth-regulating factor, putative, expressed [PFAM] 557-688 PF08879.3 WRC;	miR396.1	LOC_Os02g47280.1|12002.m33827|cDNA	3	-1	669	688	Cleavage
growth-regulating factor, putative, expressed [PFAM] 513-644 PF08879.3 WRC;	miR396.3	LOC_Os02g45570.2|12002.m33821|cDNA	3	-1	624	644	Cleavage
growth-regulating factor, putative, expressed [PFAM] 519-650 PF08879.3 WRC;	miR396.3	LOC_Os02g45570.1|12002.m09594|cDNA	3	-1	630	650	Cleavage
growth-regulating factor, putative, expressed [PFAM] 495-626 PF08879.3 WRC;	miR396.3	LOC_Os06g02560.2|12006.m31960|cDNA	3	-1	606	626	Cleavage
growth-regulating factor, putative, expressed [PFAM] 425-556 PF08879.3 WRC;	miR396.3	LOC_Os04g51190.3|12004.m10015|cDNA	3	-1	536	556	Cleavage
growth-regulating factor, putative, expressed [PFAM] 425-556 PF08879.3 WRC;	miR396.3	LOC_Os04g51190.1|12004.m35444|cDNA	3	-1	536	556	Cleavage
growth-regulating factor, putative, expressed [PFAM] 425-556 PF08879.3 WRC;	miR396.3	LOC_Os04g51190.2|12004.m35445|cDNA	3	-1	536	556	Cleavage
growth-regulating factor, putative, expressed [PFAM] 460-591 PF08879.3 WRC;	miR396.3	LOC_Os02g47280.2|12002.m09763|cDNA	3	-1	571	591	Cleavage
growth-regulating factor, putative, expressed [PFAM] 503-634 PF08879.3 WRC;	miR396.3	LOC_Os06g02560.3|12006.m04989|cDNA	3	-1	614	634	Cleavage
growth-regulating factor, putative, expressed [PFAM] 495-626 PF08879.3 WRC;	miR396.3	LOC_Os06g02560.1|12006.m091581|cDNA	3	-1	606	626	Cleavage
growth-regulating factor, putative, expressed [PFAM] 557-688 PF08879.3 WRC;	miR396.3	LOC_Os02g47280.1|12002.m33827|cDNA	3	-1	668	688	Cleavage
growth-regulating factor, putative, expressed [PFAM] 513-644 PF08879.3 WRC;	miR396a.3	LOC_Os02g45570.2|12002.m33821|cDNA	3	-1	623	644	Cleavage
growth-regulating factor, putative, expressed [PFAM] 519-650 PF08879.3 WRC;	miR396a.3	LOC_Os02g45570.1|12002.m09594|cDNA	3	-1	629	650	Cleavage
growth-regulating factor, putative, expressed [PFAM] 495-626 PF08879.3 WRC;	miR396a.3	LOC_Os06g02560.2|12006.m31960|cDNA	3	-1	605	626	Cleavage
growth-regulating factor, putative, expressed [PFAM] 425-556 PF08879.3 WRC;	miR396a.3	LOC_Os04g51190.3|12004.m10015|cDNA	3	-1	535	556	Cleavage
growth-regulating factor, putative, expressed [PFAM] 425-556 PF08879.3 WRC;	miR396a.3	LOC_Os04g51190.1|12004.m35444|cDNA	3	-1	535	556	Cleavage
growth-regulating factor, putative, expressed [PFAM] 425-556 PF08879.3 WRC;	miR396a.3	LOC_Os04g51190.2|12004.m35445|cDNA	3	-1	535	556	Cleavage
growth-regulating factor, putative, expressed [PFAM] 460-591 PF08879.3 WRC;	miR396a.3	LOC_Os02g47280.2|12002.m09763|cDNA	3	-1	570	591	Cleavage
growth-regulating factor, putative, expressed [PFAM] 503-634 PF08879.3 WRC;	miR396a.3	LOC_Os06g02560.3|12006.m04989|cDNA	3	-1	613	634	Cleavage
growth-regulating factor, putative, expressed [PFAM] 495-626 PF08879.3 WRC;	miR396a.3	LOC_Os06g02560.1|12006.m091581|cDNA	3	-1	605	626	Cleavage
growth-regulating factor, putative, expressed [PFAM] 557-688 PF08879.3 WRC;	miR396a.3	LOC_Os02g47280.1|12002.m33827|cDNA	3	-1	667	688	Cleavage
growth-regulating factor, putative, expressed [PFAM] 513-644 PF08879.3 WRC;	miR396a.1	LOC_Os02g45570.2|12002.m33821|cDNA	3	-1	624	644	Cleavage
growth-regulating factor, putative, expressed [PFAM] 519-650 PF08879.3 WRC;	miR396a.1	LOC_Os02g45570.1|12002.m09594|cDNA	3	-1	630	650	Cleavage
growth-regulating factor, putative, expressed [PFAM] 495-626 PF08879.3 WRC;	miR396a.1	LOC_Os06g02560.2|12006.m31960|cDNA	3	-1	606	626	Cleavage
growth-regulating factor, putative, expressed [PFAM] 425-556 PF08879.3 WRC;	miR396a.1	LOC_Os04g51190.3|12004.m10015|cDNA	3	-1	536	556	Cleavage
growth-regulating factor, putative, expressed [PFAM] 425-556 PF08879.3 WRC;	miR396a.1	LOC_Os04g51190.1|12004.m35444|cDNA	3	-1	536	556	Cleavage
growth-regulating factor, putative, expressed [PFAM] 425-556 PF08879.3 WRC;	miR396a.1	LOC_Os04g51190.2|12004.m35445|cDNA	3	-1	536	556	Cleavage
growth-regulating factor, putative, expressed [PFAM] 460-591 PF08879.3 WRC;	miR396a.1	LOC_Os02g47280.2|12002.m09763|cDNA	3	-1	571	591	Cleavage
growth-regulating factor, putative, expressed [PFAM] 503-634 PF08879.3 WRC;	miR396a.1	LOC_Os06g02560.3|12006.m04989|cDNA	3	-1	614	634	Cleavage
growth-regulating factor, putative, expressed [PFAM] 495-626 PF08879.3 WRC;	miR396a.1	LOC_Os06g02560.1|12006.m091581|cDNA	3	-1	606	626	Cleavage
growth-regulating factor, putative, expressed [PFAM] 557-688 PF08879.3 WRC;	miR396a.1	LOC_Os02g47280.1|12002.m33827|cDNA	3	-1	668	688	Cleavage
growth-regulating factor, putative, expressed [PFAM] 513-644 PF08879.3 WRC;	miR396a.2	LOC_Os02g45570.2|12002.m33821|cDNA	3	-1	624	644	Cleavage
growth-regulating factor, putative, expressed [PFAM] 519-650 PF08879.3 WRC;	miR396a.2	LOC_Os02g45570.1|12002.m09594|cDNA	3	-1	630	650	Cleavage
growth-regulating factor, putative, expressed [PFAM] 495-626 PF08879.3 WRC;	miR396a.2	LOC_Os06g02560.2|12006.m31960|cDNA	3	-1	606	626	Cleavage
growth-regulating factor, putative, expressed [PFAM] 425-556 PF08879.3 WRC;	miR396a.2	LOC_Os04g51190.3|12004.m10015|cDNA	3	-1	536	556	Cleavage
growth-regulating factor, putative, expressed [PFAM] 425-556 PF08879.3 WRC;	miR396a.2	LOC_Os04g51190.1|12004.m35444|cDNA	3	-1	536	556	Cleavage
growth-regulating factor, putative, expressed [PFAM] 425-556 PF08879.3 WRC;	miR396a.2	LOC_Os04g51190.2|12004.m35445|cDNA	3	-1	536	556	Cleavage
growth-regulating factor, putative, expressed [PFAM] 460-591 PF08879.3 WRC;	miR396a.2	LOC_Os02g47280.2|12002.m09763|cDNA	3	-1	571	591	Cleavage
growth-regulating factor, putative, expressed [PFAM] 503-634 PF08879.3 WRC;	miR396a.2	LOC_Os06g02560.3|12006.m04989|cDNA	3	-1	614	634	Cleavage
growth-regulating factor, putative, expressed [PFAM] 495-626 PF08879.3 WRC;	miR396a.2	LOC_Os06g02560.1|12006.m091581|cDNA	3	-1	606	626	Cleavage
growth-regulating factor, putative, expressed [PFAM] 557-688 PF08879.3 WRC;	miR396a.2	LOC_Os02g47280.1|12002.m33827|cDNA	3	-1	668	688	Cleavage
growth-regulating factor, putative, expressed [PFAM] 513-644 PF08879.3 WRC;	miR396b	LOC_Os02g45570.2|12002.m33821|cDNA	3	-1	623	644	Cleavage
growth-regulating factor, putative, expressed [PFAM] 519-650 PF08879.3 WRC;	miR396b	LOC_Os02g45570.1|12002.m09594|cDNA	3	-1	629	650	Cleavage
growth-regulating factor, putative, expressed [PFAM] 495-626 PF08879.3 WRC;	miR396b	LOC_Os06g02560.2|12006.m31960|cDNA	3	-1	605	626	Cleavage
growth-regulating factor, putative, expressed [PFAM] 425-556 PF08879.3 WRC;	miR396b	LOC_Os04g51190.3|12004.m10015|cDNA	3	-1	535	556	Cleavage
growth-regulating factor, putative, expressed [PFAM] 425-556 PF08879.3 WRC;	miR396b	LOC_Os04g51190.1|12004.m35444|cDNA	3	-1	535	556	Cleavage
growth-regulating factor, putative, expressed [PFAM] 425-556 PF08879.3 WRC;	miR396b	LOC_Os04g51190.2|12004.m35445|cDNA	3	-1	535	556	Cleavage
growth-regulating factor, putative, expressed [PFAM] 460-591 PF08879.3 WRC;	miR396b	LOC_Os02g47280.2|12002.m09763|cDNA	3	-1	570	591	Cleavage
growth-regulating factor, putative, expressed [PFAM] 503-634 PF08879.3 WRC;	miR396b	LOC_Os06g02560.3|12006.m04989|cDNA	3	-1	613	634	Cleavage
growth-regulating factor, putative, expressed [PFAM] 495-626 PF08879.3 WRC;	miR396b	LOC_Os06g02560.1|12006.m091581|cDNA	3	-1	605	626	Cleavage
growth-regulating factor, putative, expressed [PFAM] 557-688 PF08879.3 WRC;	miR396b	LOC_Os02g47280.1|12002.m33827|cDNA	3	-1	667	688	Cleavage
growth-regulating factor, putative, expressed [PFAM] 513-644 PF08879.3 WRC;	miR396d.5	LOC_Os02g45570.2|12002.m33821|cDNA	3	-1	623	644	Cleavage
growth-regulating factor, putative, expressed [PFAM] 519-650 PF08879.3 WRC;	miR396d.5	LOC_Os02g45570.1|12002.m09594|cDNA	3	-1	629	650	Cleavage
growth-regulating factor, putative, expressed [PFAM] 513-644 PF08879.3 WRC;	miR396d.4	LOC_Os02g45570.2|12002.m33821|cDNA	3	-1	624	644	Cleavage
growth-regulating factor, putative, expressed [PFAM] 519-650 PF08879.3 WRC;	miR396d.4	LOC_Os02g45570.1|12002.m09594|cDNA	3	-1	630	650	Cleavage
growth-regulating factor, putative, expressed [PFAM] 495-626 PF08879.3 WRC;	miR396d.4	LOC_Os06g02560.2|12006.m31960|cDNA	3	-1	606	626	Cleavage
growth-regulating factor, putative, expressed [PFAM] 425-556 PF08879.3 WRC;	miR396d.4	LOC_Os04g51190.3|12004.m10015|cDNA	3	-1	536	556	Cleavage
growth-regulating factor, putative, expressed [PFAM] 425-556 PF08879.3 WRC;	miR396d.4	LOC_Os04g51190.1|12004.m35444|cDNA	3	-1	536	556	Cleavage
growth-regulating factor, putative, expressed [PFAM] 425-556 PF08879.3 WRC;	miR396d.4	LOC_Os04g51190.2|12004.m35445|cDNA	3	-1	536	556	Cleavage
growth-regulating factor, putative, expressed [PFAM] 460-591 PF08879.3 WRC;	miR396d.4	LOC_Os02g47280.2|12002.m09763|cDNA	3	-1	571	591	Cleavage
growth-regulating factor, putative, expressed [PFAM] 503-634 PF08879.3 WRC;	miR396d.4	LOC_Os06g02560.3|12006.m04989|cDNA	3	-1	614	634	Cleavage
growth-regulating factor, putative, expressed [PFAM] 495-626 PF08879.3 WRC;	miR396d.4	LOC_Os06g02560.1|12006.m091581|cDNA	3	-1	606	626	Cleavage
growth-regulating factor, putative, expressed [PFAM] 557-688 PF08879.3 WRC;	miR396d.4	LOC_Os02g47280.1|12002.m33827|cDNA	3	-1	668	688	Cleavage
growth-regulating factor, putative, expressed [PFAM] 513-644 PF08879.3 WRC;	miR396e-5p.2	LOC_Os02g45570.2|12002.m33821|cDNA	3	-1	625	644	Cleavage
growth-regulating factor, putative, expressed [PFAM] 519-650 PF08879.3 WRC;	miR396e-5p.2	LOC_Os02g45570.1|12002.m09594|cDNA	3	-1	631	650	Cleavage
growth-regulating factor, putative, expressed [PFAM] 495-626 PF08879.3 WRC;	miR396e-5p.2	LOC_Os06g02560.2|12006.m31960|cDNA	3	-1	607	626	Cleavage
growth-regulating factor, putative, expressed [PFAM] 425-556 PF08879.3 WRC;	miR396e-5p.2	LOC_Os04g51190.3|12004.m10015|cDNA	3	-1	537	556	Cleavage
growth-regulating factor, putative, expressed [PFAM] 425-556 PF08879.3 WRC;	miR396e-5p.2	LOC_Os04g51190.1|12004.m35444|cDNA	3	-1	537	556	Cleavage
growth-regulating factor, putative, expressed [PFAM] 425-556 PF08879.3 WRC;	miR396e-5p.2	LOC_Os04g51190.2|12004.m35445|cDNA	3	-1	537	556	Cleavage
growth-regulating factor, putative, expressed [PFAM] 460-591 PF08879.3 WRC;	miR396e-5p.2	LOC_Os02g47280.2|12002.m09763|cDNA	3	-1	572	591	Cleavage
growth-regulating factor, putative, expressed [PFAM] 503-634 PF08879.3 WRC;	miR396e-5p.2	LOC_Os06g02560.3|12006.m04989|cDNA	3	-1	615	634	Cleavage
growth-regulating factor, putative, expressed [PFAM] 495-626 PF08879.3 WRC;	miR396e-5p.2	LOC_Os06g02560.1|12006.m091581|cDNA	3	-1	607	626	Cleavage
growth-regulating factor, putative, expressed [PFAM] 557-688 PF08879.3 WRC;	miR396e-5p.2	LOC_Os02g47280.1|12002.m33827|cDNA	3	-1	669	688	Cleavage
growth-regulating factor, putative, expressed [PFAM] 513-644 PF08879.3 WRC;	miR396e-5p.3	LOC_Os02g45570.2|12002.m33821|cDNA	3	-1	624	644	Cleavage
growth-regulating factor, putative, expressed [PFAM] 519-650 PF08879.3 WRC;	miR396e-5p.3	LOC_Os02g45570.1|12002.m09594|cDNA	3	-1	630	650	Cleavage
growth-regulating factor, putative, expressed [PFAM] 495-626 PF08879.3 WRC;	miR396e-5p.3	LOC_Os06g02560.2|12006.m31960|cDNA	3	-1	606	626	Cleavage
growth-regulating factor, putative, expressed [PFAM] 425-556 PF08879.3 WRC;	miR396e-5p.3	LOC_Os04g51190.3|12004.m10015|cDNA	3	-1	536	556	Cleavage
growth-regulating factor, putative, expressed [PFAM] 425-556 PF08879.3 WRC;	miR396e-5p.3	LOC_Os04g51190.1|12004.m35444|cDNA	3	-1	536	556	Cleavage
growth-regulating factor, putative, expressed [PFAM] 425-556 PF08879.3 WRC;	miR396e-5p.3	LOC_Os04g51190.2|12004.m35445|cDNA	3	-1	536	556	Cleavage
growth-regulating factor, putative, expressed [PFAM] 460-591 PF08879.3 WRC;	miR396e-5p.3	LOC_Os02g47280.2|12002.m09763|cDNA	3	-1	571	591	Cleavage
growth-regulating factor, putative, expressed [PFAM] 503-634 PF08879.3 WRC;	miR396e-5p.3	LOC_Os06g02560.3|12006.m04989|cDNA	3	-1	614	634	Cleavage
growth-regulating factor, putative, expressed [PFAM] 495-626 PF08879.3 WRC;	miR396e-5p.3	LOC_Os06g02560.1|12006.m091581|cDNA	3	-1	606	626	Cleavage
growth-regulating factor, putative, expressed [PFAM] 557-688 PF08879.3 WRC;	miR396e-5p.3	LOC_Os02g47280.1|12002.m33827|cDNA	3	-1	668	688	Cleavage
growth-regulating factor, putative, expressed [PFAM] 513-644 PF08879.3 WRC;	miR396e-5p.4	LOC_Os02g45570.2|12002.m33821|cDNA	3	-1	623	644	Cleavage
growth-regulating factor, putative, expressed [PFAM] 519-650 PF08879.3 WRC;	miR396e-5p.4	LOC_Os02g45570.1|12002.m09594|cDNA	3	-1	629	650	Cleavage
growth-regulating factor, putative, expressed [PFAM] 495-626 PF08879.3 WRC;	miR396e	LOC_Os06g02560.2|12006.m31960|cDNA	3	-1	604	626	Cleavage
growth-regulating factor, putative, expressed [PFAM] 425-556 PF08879.3 WRC;	miR396e	LOC_Os04g51190.3|12004.m10015|cDNA	3	-1	534	556	Cleavage
growth-regulating factor, putative, expressed [PFAM] 425-556 PF08879.3 WRC;	miR396e	LOC_Os04g51190.1|12004.m35444|cDNA	3	-1	534	556	Cleavage
growth-regulating factor, putative, expressed [PFAM] 425-556 PF08879.3 WRC;	miR396e	LOC_Os04g51190.2|12004.m35445|cDNA	3	-1	534	556	Cleavage
growth-regulating factor, putative, expressed [PFAM] 460-591 PF08879.3 WRC;	miR396e	LOC_Os02g47280.2|12002.m09763|cDNA	3	-1	569	591	Cleavage
growth-regulating factor, putative, expressed [PFAM] 503-634 PF08879.3 WRC;	miR396e	LOC_Os06g02560.3|12006.m04989|cDNA	3	-1	612	634	Cleavage
growth-regulating factor, putative, expressed [PFAM] 495-626 PF08879.3 WRC;	miR396e	LOC_Os06g02560.1|12006.m091581|cDNA	3	-1	604	626	Cleavage
growth-regulating factor, putative, expressed [PFAM] 557-688 PF08879.3 WRC;	miR396e	LOC_Os02g47280.1|12002.m33827|cDNA	3	-1	666	688	Cleavage
growth-regulating factor, putative, expressed [PFAM] 513-644 PF08879.3 WRC;	miR396e	LOC_Os02g45570.2|12002.m33821|cDNA	3	-1	622	644	Cleavage
growth-regulating factor, putative, expressed [PFAM] 519-650 PF08879.3 WRC;	miR396e	LOC_Os02g45570.1|12002.m09594|cDNA	3	-1	628	650	Cleavage
growth-regulating factor, putative, expressed [PFAM] 513-644 PF08879.3 WRC;	miR396g-3p	LOC_Os02g45570.2|12002.m33821|cDNA	3	-1	625	645	Cleavage
growth-regulating factor, putative, expressed [PFAM] 519-650 PF08879.3 WRC;	miR396g-3p	LOC_Os02g45570.1|12002.m09594|cDNA	3	-1	631	651	Cleavage
growth-regulating factor, putative, expressed [PFAM] 425-556 PF08879.3 WRC;	miR396g-3p	LOC_Os04g51190.3|12004.m10015|cDNA	3	-1	537	557	Cleavage
growth-regulating factor, putative, expressed [PFAM] 425-556 PF08879.3 WRC;	miR396g-3p	LOC_Os04g51190.1|12004.m35444|cDNA	3	-1	537	557	Cleavage
growth-regulating factor, putative, expressed [PFAM] 425-556 PF08879.3 WRC;	miR396g-3p	LOC_Os04g51190.2|12004.m35445|cDNA	3	-1	537	557	Cleavage
growth-regulating factor, putative, expressed [PFAM] 513-644 PF08879.3 WRC;	miR396g	LOC_Os02g45570.2|12002.m33821|cDNA	3	-1	623	644	Cleavage
growth-regulating factor, putative, expressed [PFAM] 519-650 PF08879.3 WRC;	miR396g	LOC_Os02g45570.1|12002.m09594|cDNA	3	-1	629	650	Cleavage
growth-regulating factor, putative, expressed [PFAM] 495-626 PF08879.3 WRC;	miR396g	LOC_Os06g02560.2|12006.m31960|cDNA	3	-1	605	626	Cleavage
growth-regulating factor, putative, expressed [PFAM] 425-556 PF08879.3 WRC;	miR396g	LOC_Os04g51190.3|12004.m10015|cDNA	3	-1	535	556	Cleavage
growth-regulating factor, putative, expressed [PFAM] 425-556 PF08879.3 WRC;	miR396g	LOC_Os04g51190.1|12004.m35444|cDNA	3	-1	535	556	Cleavage
growth-regulating factor, putative, expressed [PFAM] 425-556 PF08879.3 WRC;	miR396g	LOC_Os04g51190.2|12004.m35445|cDNA	3	-1	535	556	Cleavage
growth-regulating factor, putative, expressed [PFAM] 460-591 PF08879.3 WRC;	miR396g	LOC_Os02g47280.2|12002.m09763|cDNA	3	-1	570	591	Cleavage
growth-regulating factor, putative, expressed [PFAM] 503-634 PF08879.3 WRC;	miR396g	LOC_Os06g02560.3|12006.m04989|cDNA	3	-1	613	634	Cleavage
growth-regulating factor, putative, expressed [PFAM] 495-626 PF08879.3 WRC;	miR396g	LOC_Os06g02560.1|12006.m091581|cDNA	3	-1	605	626	Cleavage
growth-regulating factor, putative, expressed [PFAM] 557-688 PF08879.3 WRC;	miR396g	LOC_Os02g47280.1|12002.m33827|cDNA	3	-1	667	688	Cleavage
atGRF5, putative, expressed [PFAM] 460-597 PF08879.3 WRC;	miR396.5	LOC_Os02g53690.1|12002.m10398|cDNA	0	-1	570	590	Cleavage
atGRF5, putative, expressed [PFAM] 460-597 PF08879.3 WRC;	miR396.1	LOC_Os02g53690.1|12002.m10398|cDNA	3	-1	572	591	Cleavage
atGRF5, putative, expressed [PFAM] 460-597 PF08879.3 WRC;	miR396.3	LOC_Os02g53690.1|12002.m10398|cDNA	3	-1	571	591	Cleavage
atGRF5, putative, expressed [PFAM] 460-597 PF08879.3 WRC;	miR396a.3	LOC_Os02g53690.1|12002.m10398|cDNA	3	-1	570	591	Cleavage
atGRF5, putative, expressed [PFAM] 460-597 PF08879.3 WRC;	miR396a.1	LOC_Os02g53690.1|12002.m10398|cDNA	3	-1	571	591	Cleavage
atGRF5, putative, expressed [PFAM] 460-597 PF08879.3 WRC;	miR396a.2	LOC_Os02g53690.1|12002.m10398|cDNA	3	-1	571	591	Cleavage
atGRF5, putative, expressed [PFAM] 460-597 PF08879.3 WRC;	miR396b	LOC_Os02g53690.1|12002.m10398|cDNA	3	-1	570	591	Cleavage
atGRF5, putative, expressed [PFAM] 460-597 PF08879.3 WRC;	miR396d.4	LOC_Os02g53690.1|12002.m10398|cDNA	3	-1	571	591	Cleavage
atGRF5, putative, expressed [PFAM] 460-597 PF08879.3 WRC;	miR396e-5p.2	LOC_Os02g53690.1|12002.m10398|cDNA	3	-1	572	591	Cleavage
atGRF5, putative, expressed [PFAM] 460-597 PF08879.3 WRC;	miR396e-5p.3	LOC_Os02g53690.1|12002.m10398|cDNA	3	-1	571	591	Cleavage
atGRF5, putative, expressed [PFAM] 460-597 PF08879.3 WRC;	miR396e	LOC_Os02g53690.1|12002.m10398|cDNA	3	-1	569	591	Cleavage
atGRF5, putative, expressed [PFAM] 460-597 PF08879.3 WRC;	miR396g	LOC_Os02g53690.1|12002.m10398|cDNA	3	-1	570	591	Cleavage
atGRF2, putative, expressed [PFAM] 837-968 PF08879.3 WRC;	miR396.5	LOC_Os03g47140.1|12003.m09727|cDNA	2.5	-1	945	967	Cleavage
atGRF2, putative, expressed [PFAM] 837-968 PF08879.3 WRC;	miR396.1	LOC_Os03g47140.1|12003.m09727|cDNA	3	-1	949	968	Cleavage
atGRF2, putative, expressed [PFAM] 837-968 PF08879.3 WRC;	miR396.3	LOC_Os03g47140.1|12003.m09727|cDNA	3	-1	948	968	Cleavage
atGRF2, putative, expressed [PFAM] 617-748 PF08879.3 WRC;	miR396a.3	LOC_Os12g29980.1|12012.m06812|cDNA	3	-1	727	748	Cleavage
atGRF2, putative, expressed [PFAM] 622-753 PF08879.3 WRC;	miR396a.3	LOC_Os12g29980.2|12012.m073831|cDNA	3	-1	732	753	Cleavage
atGRF2, putative, expressed [PFAM] 837-968 PF08879.3 WRC;	miR396a.3	LOC_Os03g47140.1|12003.m09727|cDNA	3	-1	947	968	Cleavage
atGRF2, putative, expressed [PFAM] 617-748 PF08879.3 WRC;	miR396a.1	LOC_Os12g29980.1|12012.m06812|cDNA	3	-1	728	748	Cleavage
atGRF2, putative, expressed [PFAM] 622-753 PF08879.3 WRC;	miR396a.1	LOC_Os12g29980.2|12012.m073831|cDNA	3	-1	733	753	Cleavage
atGRF2, putative, expressed [PFAM] 837-968 PF08879.3 WRC;	miR396a.1	LOC_Os03g47140.1|12003.m09727|cDNA	3	-1	948	968	Cleavage
atGRF2, putative, expressed [PFAM] 617-748 PF08879.3 WRC;	miR396a.2	LOC_Os12g29980.1|12012.m06812|cDNA	3	-1	728	748	Cleavage
atGRF2, putative, expressed [PFAM] 622-753 PF08879.3 WRC;	miR396a.2	LOC_Os12g29980.2|12012.m073831|cDNA	3	-1	733	753	Cleavage
atGRF2, putative, expressed [PFAM] 837-968 PF08879.3 WRC;	miR396a.2	LOC_Os03g47140.1|12003.m09727|cDNA	3	-1	948	968	Cleavage
atGRF2, putative, expressed [PFAM] 837-968 PF08879.3 WRC;	miR396d.5	LOC_Os03g47140.1|12003.m09727|cDNA	3	-1	947	968	Cleavage
atGRF2, putative, expressed [PFAM] 837-968 PF08879.3 WRC;	miR396d.4	LOC_Os03g47140.1|12003.m09727|cDNA	3	-1	948	968	Cleavage
atGRF2, putative, expressed [PFAM] 617-748 PF08879.3 WRC;	miR396e-5p.2	LOC_Os12g29980.1|12012.m06812|cDNA	3	-1	729	748	Cleavage
atGRF2, putative, expressed [PFAM] 622-753 PF08879.3 WRC;	miR396e-5p.2	LOC_Os12g29980.2|12012.m073831|cDNA	3	-1	734	753	Cleavage
atGRF2, putative, expressed [PFAM] 837-968 PF08879.3 WRC;	miR396e-5p.2	LOC_Os03g47140.1|12003.m09727|cDNA	3	-1	949	968	Cleavage
atGRF2, putative, expressed [PFAM] 617-748 PF08879.3 WRC;	miR396e-5p.3	LOC_Os12g29980.1|12012.m06812|cDNA	3	-1	728	748	Cleavage
atGRF2, putative, expressed [PFAM] 622-753 PF08879.3 WRC;	miR396e-5p.3	LOC_Os12g29980.2|12012.m073831|cDNA	3	-1	733	753	Cleavage
atGRF2, putative, expressed [PFAM] 837-968 PF08879.3 WRC;	miR396e-5p.3	LOC_Os03g47140.1|12003.m09727|cDNA	3	-1	948	968	Cleavage
atGRF2, putative, expressed [PFAM] 617-748 PF08879.3 WRC;	miR396e-5p.4	LOC_Os12g29980.1|12012.m06812|cDNA	3	-1	727	748	Cleavage
atGRF2, putative, expressed [PFAM] 622-753 PF08879.3 WRC;	miR396e-5p.4	LOC_Os12g29980.2|12012.m073831|cDNA	3	-1	732	753	Cleavage
atGRF2, putative, expressed [PFAM] 837-968 PF08879.3 WRC;	miR396e-5p.4	LOC_Os03g47140.1|12003.m09727|cDNA	3	-1	947	968	Cleavage
atGRF2, putative, expressed [PFAM] 617-748 PF08879.3 WRC;	miR396e	LOC_Os12g29980.1|12012.m06812|cDNA	3	-1	726	748	Cleavage
atGRF2, putative, expressed [PFAM] 622-753 PF08879.3 WRC;	miR396e	LOC_Os12g29980.2|12012.m073831|cDNA	3	-1	731	753	Cleavage
atGRF2, putative, expressed [PFAM] 837-968 PF08879.3 WRC;	miR396e	LOC_Os03g47140.1|12003.m09727|cDNA	3	-1	946	968	Cleavage
atGRF2, putative, expressed [PFAM] 617-748 PF08879.3 WRC;	miR396g-3p	LOC_Os12g29980.1|12012.m06812|cDNA	3	-1	729	749	Cleavage
atGRF2, putative, expressed [PFAM] 622-753 PF08879.3 WRC;	miR396g-3p	LOC_Os12g29980.2|12012.m073831|cDNA	3	-1	734	754	Cleavage
L-ascorbate oxidase precursor, putative, expressed [PFAM]	miR397	LOC_Os05g38410.1|12005.m08020|cDNA	0	-1	746	764	Cleavage
L-ascorbate oxidase precursor, putative, expressed [PFAM]	miR397	LOC_Os05g38420.1|12005.m08021|cDNA	0	-1	746	764	Cleavage
L-ascorbate oxidase precursor, putative, expressed [PFAM]	miR397a.1	LOC_Os05g38410.1|12005.m08020|cDNA	0	-1	745	764	Cleavage
L-ascorbate oxidase precursor, putative, expressed [PFAM]	miR397a.1	LOC_Os05g38420.1|12005.m08021|cDNA	0	-1	745	764	Cleavage
L-ascorbate oxidase precursor, putative, expressed [PFAM]	miR397a.2	LOC_Os05g38410.1|12005.m08020|cDNA	0	-1	744	764	Cleavage
L-ascorbate oxidase precursor, putative, expressed [PFAM]	miR397a.2	LOC_Os05g38420.1|12005.m08021|cDNA	0	-1	744	764	Cleavage
L-ascorbate oxidase precursor, putative, expressed [PFAM]	miR397	LOC_Os12g15680.1|12012.m05528|cDNA	1.5	-1	746	764	Cleavage
L-ascorbate oxidase precursor, putative, expressed [PFAM]	miR397	LOC_Os01g63180.1|12001.m12435|cDNA	1.5	-1	677	695	Cleavage
L-ascorbate oxidase precursor, putative, expressed [PFAM]	miR397	LOC_Os01g62490.1|12001.m12371|cDNA	1.5	-1	760	778	Cleavage
L-ascorbate oxidase precursor, putative, expressed [PFAM] 136-435 PF07732.8 Multicopper oxidase;	miR397	LOC_Os01g44330.1|12001.m10689|cDNA	1.5	-1	680	698	Cleavage
L-ascorbate oxidase precursor, putative, expressed [PFAM]	miR397	LOC_Os01g63200.1|12001.m12437|cDNA	1.5	-1	665	683	Cleavage
L-ascorbate oxidase precursor, putative, expressed [PFAM]	miR397	LOC_Os01g63190.3|12001.m43277|cDNA	1.5	-1	727	745	Cleavage
L-ascorbate oxidase precursor, putative, expressed [PFAM] 208-555 PF07732.8 Multicopper oxidase;	miR397	LOC_Os01g61160.1|12001.m12243|cDNA	1.5	-1	782	800	Cleavage
L-ascorbate oxidase precursor, putative, expressed [PFAM]	miR397	LOC_Os01g63190.1|12001.m12436|cDNA	1.5	-1	753	771	Cleavage
L-ascorbate oxidase precursor, putative, expressed [PFAM]	miR397	LOC_Os01g63190.2|12001.m43513|cDNA	1.5	-1	879	897	Cleavage
L-ascorbate oxidase precursor, putative, expressed [PFAM]	miR397a.1	LOC_Os12g15680.1|12012.m05528|cDNA	1.5	-1	745	764	Cleavage
L-ascorbate oxidase precursor, putative, expressed [PFAM]	miR397a.1	LOC_Os01g63180.1|12001.m12435|cDNA	1.5	-1	676	695	Cleavage
L-ascorbate oxidase precursor, putative, expressed [PFAM]	miR397a.1	LOC_Os01g62490.1|12001.m12371|cDNA	1.5	-1	759	778	Cleavage
L-ascorbate oxidase precursor, putative, expressed [PFAM] 208-555 PF07732.8 Multicopper oxidase;	miR397a.1	LOC_Os01g61160.1|12001.m12243|cDNA	1.5	-1	781	800	Cleavage
L-ascorbate oxidase precursor, putative, expressed [PFAM] 136-435 PF07732.8 Multicopper oxidase;	miR397a.1	LOC_Os01g44330.1|12001.m10689|cDNA	1.5	-1	679	698	Cleavage
L-ascorbate oxidase precursor, putative, expressed [PFAM]	miR397a.1	LOC_Os01g63200.1|12001.m12437|cDNA	1.5	-1	664	683	Cleavage
L-ascorbate oxidase precursor, putative, expressed [PFAM]	miR397a.1	LOC_Os01g63190.3|12001.m43277|cDNA	1.5	-1	726	745	Cleavage
L-ascorbate oxidase precursor, putative, expressed [PFAM]	miR397a.1	LOC_Os01g63190.1|12001.m12436|cDNA	1.5	-1	752	771	Cleavage
L-ascorbate oxidase precursor, putative, expressed [PFAM]	miR397a.1	LOC_Os01g63190.2|12001.m43513|cDNA	1.5	-1	878	897	Cleavage
L-ascorbate oxidase precursor, putative, expressed [PFAM]	miR397a.2	LOC_Os12g15680.1|12012.m05528|cDNA	1.5	-1	744	764	Cleavage
L-ascorbate oxidase precursor, putative, expressed [PFAM]	miR397a.2	LOC_Os01g63180.1|12001.m12435|cDNA	1.5	-1	675	695	Cleavage
L-ascorbate oxidase precursor, putative, expressed [PFAM]	miR397a.2	LOC_Os01g62490.1|12001.m12371|cDNA	1.5	-1	758	778	Cleavage
L-ascorbate oxidase precursor, putative, expressed [PFAM] 208-555 PF07732.8 Multicopper oxidase;	miR397a.2	LOC_Os01g61160.1|12001.m12243|cDNA	1.5	-1	780	800	Cleavage
L-ascorbate oxidase precursor, putative, expressed [PFAM] 136-435 PF07732.8 Multicopper oxidase;	miR397a.2	LOC_Os01g44330.1|12001.m10689|cDNA	1.5	-1	678	698	Cleavage
L-ascorbate oxidase precursor, putative, expressed [PFAM]	miR397a.2	LOC_Os01g63200.1|12001.m12437|cDNA	1.5	-1	663	683	Cleavage
L-ascorbate oxidase precursor, putative, expressed [PFAM]	miR397a.2	LOC_Os01g63190.3|12001.m43277|cDNA	1.5	-1	725	745	Cleavage
L-ascorbate oxidase precursor, putative, expressed [PFAM]	miR397a.2	LOC_Os01g63190.1|12001.m12436|cDNA	1.5	-1	751	771	Cleavage
L-ascorbate oxidase precursor, putative, expressed [PFAM]	miR397a.2	LOC_Os01g63190.2|12001.m43513|cDNA	1.5	-1	877	897	Cleavage
L-ascorbate oxidase precursor, putative, expressed [PFAM]	miR397	LOC_Os03g16610.1|12003.m07094|cDNA	2.5	-1	780	798	Cleavage
L-ascorbate oxidase precursor, putative, expressed [PFAM]	miR397a.1	LOC_Os03g16610.1|12003.m07094|cDNA	2.5	-1	779	798	Cleavage
L-ascorbate oxidase precursor, putative, expressed [PFAM]	miR397a.2	LOC_Os03g16610.1|12003.m07094|cDNA	2.5	-1	778	798	Cleavage
L-ascorbate oxidase precursor, putative, expressed [PFAM]	miR528.5	LOC_Os06g37150.1|12006.m08250|cDNA	2.5	-1	2000	2018	Cleavage
L-ascorbate oxidase precursor, putative, expressed [PFAM]	miR528.7	LOC_Os06g37150.1|12006.m08250|cDNA	2.5	-1	1998	2018	Cleavage
L-ascorbate oxidase precursor, putative, expressed [PFAM]	miR528.6	LOC_Os06g37150.1|12006.m08250|cDNA	2.5	-1	1999	2018	Cleavage
ubiquitin conjugating enzyme, putative, expressed [PFAM]	miR399c.2	LOC_Os05g48390.1|12005.m08910|cDNA	0	-1	821	841	Cleavage
ubiquitin conjugating enzyme, putative, expressed [PFAM]	miR399c.2	LOC_Os05g48390.1|12005.m08910|cDNA	0	-1	904	924	Cleavage
ubiquitin conjugating enzyme, putative, expressed [PFAM]	miR399c.2	LOC_Os05g48390.1|12005.m08910|cDNA	0	-1	988	1008	Cleavage
ubiquitin conjugating enzyme, putative, expressed [PFAM]	miR399c.2	LOC_Os05g48390.1|12005.m08910|cDNA	0	-1	950	970	Cleavage
ubiquitin conjugating enzyme, putative, expressed [PFAM]	miR399c.2	LOC_Os05g48390.1|12005.m08910|cDNA	0	-1	1033	1053	Cleavage
ubiquitin conjugating enzyme, putative, expressed [PFAM]	miR399s-3p	LOC_Os05g48390.1|12005.m08910|cDNA	0	-1	904	924	Cleavage
ubiquitin conjugating enzyme, putative, expressed [PFAM]	miR399s-3p	LOC_Os05g48390.1|12005.m08910|cDNA	0	-1	1033	1053	Cleavage
ubiquitin conjugating enzyme, putative, expressed [PFAM]	miR399s-3p	LOC_Os05g48390.1|12005.m08910|cDNA	0	-1	988	1008	Cleavage
ubiquitin conjugating enzyme, putative, expressed [PFAM]	miR399s-3p	LOC_Os05g48390.1|12005.m08910|cDNA	0	-1	950	970	Cleavage
ubiquitin conjugating enzyme, putative, expressed [PFAM]	miR399s-3p	LOC_Os05g48390.1|12005.m08910|cDNA	0	-1	821	841	Cleavage
ubiquitin conjugating enzyme, putative, expressed [PFAM]	miR399c.1	LOC_Os05g48390.1|12005.m08910|cDNA	1.5	-1	821	841	Cleavage
ubiquitin conjugating enzyme, putative, expressed [PFAM]	miR399c.1	LOC_Os05g48390.1|12005.m08910|cDNA	1.5	-1	904	924	Cleavage
ubiquitin conjugating enzyme, putative, expressed [PFAM]	miR399c.1	LOC_Os05g48390.1|12005.m08910|cDNA	1.5	-1	988	1008	Cleavage
ubiquitin conjugating enzyme, putative, expressed [PFAM]	miR399c.1	LOC_Os05g48390.1|12005.m08910|cDNA	1.5	-1	950	970	Cleavage
ubiquitin conjugating enzyme, putative, expressed [PFAM]	miR399c.1	LOC_Os05g48390.1|12005.m08910|cDNA	1.5	-1	1033	1053	Cleavage
ubiquitin conjugating enzyme, putative, expressed [PFAM]	miR399c.1	LOC_Os05g48390.1|12005.m08910|cDNA	2	-1	1147	1167	Cleavage
ubiquitin carboxyl-terminal hydrolase isozyme L3, putative, expressed [PFAM]	miR166i.2	LOC_Os04g57190.1|12004.m79002|cDNA	2.5	-1	637	655	Cleavage
ubiquitin carboxyl-terminal hydrolase isozyme L3, putative, expressed [PFAM]	miR166i.2	LOC_Os04g57190.3|12004.m79003|cDNA	2.5	-1	810	828	Cleavage
ubiquitin carboxyl-terminal hydrolase isozyme L3, putative, expressed [PFAM]	miR166i.2	LOC_Os04g57190.2|12004.m10604|cDNA	2.5	-1	1747	1765	Cleavage
ubiquitin carboxyl-terminal hydrolase isozyme L3, putative, expressed [PFAM]	miR166i.5	LOC_Os04g57190.1|12004.m79002|cDNA	2.5	-1	635	655	Cleavage
ubiquitin carboxyl-terminal hydrolase isozyme L3, putative, expressed [PFAM]	miR166i.5	LOC_Os04g57190.3|12004.m79003|cDNA	2.5	-1	808	828	Cleavage
ubiquitin carboxyl-terminal hydrolase isozyme L3, putative, expressed [PFAM]	miR166i.5	LOC_Os04g57190.2|12004.m10604|cDNA	2.5	-1	1745	1765	Cleavage
ubiquitin carboxyl-terminal hydrolase isozyme L3, putative, expressed [PFAM]	miR166i.4	LOC_Os04g57190.1|12004.m79002|cDNA	2.5	-1	636	655	Cleavage
ubiquitin carboxyl-terminal hydrolase isozyme L3, putative, expressed [PFAM]	miR166i.4	LOC_Os04g57190.3|12004.m79003|cDNA	2.5	-1	809	828	Cleavage
ubiquitin carboxyl-terminal hydrolase isozyme L3, putative, expressed [PFAM]	miR166i.4	LOC_Os04g57190.2|12004.m10604|cDNA	2.5	-1	1746	1765	Cleavage
chemocyanin precursor, putative, expressed [PFAM]	miR408-3p.3	LOC_Os03g15340.1|12003.m06971|cDNA	0	-1	85	104	Cleavage
chemocyanin precursor, putative, expressed [PFAM]	miR408-3p.2	LOC_Os03g15340.1|12003.m06971|cDNA	0	-1	86	104	Cleavage
chemocyanin precursor, putative, expressed [PFAM]	miR408b-3p	LOC_Os03g15340.1|12003.m06971|cDNA	0	-1	84	104	Cleavage
chemocyanin precursor, putative [PFAM]	miR408-3p.3	LOC_Os06g15600.1|12006.m06273|cDNA	1	-1	20	39	Cleavage
chemocyanin precursor, putative [PFAM]	miR408-3p.2	LOC_Os06g15600.1|12006.m06273|cDNA	1	-1	21	39	Cleavage
chemocyanin precursor, putative [PFAM]	miR408b-3p	LOC_Os06g15600.1|12006.m06273|cDNA	1	-1	19	39	Cleavage
chemocyanin precursor, putative, expressed [PFAM]	miR408-3p.2	LOC_Os02g49850.1|12002.m10019|cDNA	2	-1	99	117	Cleavage
chemocyanin precursor, putative, expressed [PFAM]	miR408-3p.3	LOC_Os02g49850.1|12002.m10019|cDNA	3	-1	97	117	Cleavage
chemocyanin precursor, putative, expressed [PFAM]	miR408b-3p	LOC_Os02g49850.1|12002.m10019|cDNA	3	-1	96	117	Cleavage
MADS-box transcription factor 27, putative, expressed [PFAM] 235-417 PF01486.10 K-box region;	miR444b.1	LOC_Os04g38780.1|12004.m08867|cDNA	0	-1	91	111	Cleavage
MADS-box transcription factor 27, putative, expressed [PFAM] 288-440 PF00319.11 SRF-type transcription factor (DNA-binding and dimerisation domain);	miR444b.1	LOC_Os02g36924.1|12002.m08779|cDNA	0	-1	539	559	Cleavage
MADS-box transcription factor 16, putative, expressed [PFAM] 239-391 PF00319.11 SRF-type transcription factor (DNA-binding and dimerisation domain);	miR5179.1	LOC_Os06g49840.1|12006.m09508|cDNA	0	-1	576	594	Cleavage
MADS-box transcription factor 16, putative, expressed [PFAM] 239-391 PF00319.11 SRF-type transcription factor (DNA-binding and dimerisation domain);	miR5179.2	LOC_Os06g49840.1|12006.m09508|cDNA	0	-1	574	594	Cleavage
retrotransposon protein, putative, unclassified [PFAM]	miR5072	LOC_Os07g24100.1|12007.m06688|cDNA	0	-1	425	443	Cleavage
retrotransposon protein, putative, unclassified [PFAM]	miR5072	LOC_Os09g10240.1|12009.m04289|cDNA	0	-1	9	27	Cleavage
retrotransposon protein, putative, unclassified, expressed [PFAM]	miR5072	LOC_Os06g28510.1|12006.m07395|cDNA	0	-1	348	366	Cleavage
retrotransposon protein, putative, unclassified [PFAM] 1864-2097 PF07727.7 Reverse transcriptase (RNA-dependent DNA polymerase);	miR531c	LOC_Os08g04990.1|12008.m04642|cDNA	0	-1	16	37	Cleavage
retrotransposon protein, putative, unclassified, expressed [PFAM]	miR5072	LOC_Os05g16970.1|12005.m06103|cDNA	1	-1	220	238	Cleavage
retrotransposon protein, putative, unclassified [PFAM]	miR159c-5p	LOC_Os03g29520.1|12003.m08224|cDNA	1.5	-1	62	81	Translation
retrotransposon protein, putative, unclassified [PFAM]	miR5072	LOC_Os07g22960.1|12007.m06579|cDNA	1.5	-1	6771	6789	Cleavage
retrotransposon protein, putative, unclassified [PFAM]	miR166.1	LOC_Os11g45899.1|12011.m08420|cDNA	2	-1	191	211	Cleavage
retrotransposon protein, putative, unclassified [PFAM]	miR166.1	LOC_Os01g33740.1|12001.m09686|cDNA	2	-1	1553	1573	Cleavage
retrotransposon protein, putative, unclassified [PFAM]	miR166b.2	LOC_Os11g45899.1|12011.m08420|cDNA	2	-1	192	211	Cleavage
retrotransposon protein, putative, unclassified [PFAM]	miR166b.2	LOC_Os04g49300.1|12004.m09865|cDNA	2	-1	333	352	Cleavage
retrotransposon protein, putative, unclassified [PFAM]	miR166b.1	LOC_Os11g45899.1|12011.m08420|cDNA	2	-1	192	210	Cleavage
retrotransposon protein, putative, unclassified [PFAM]	miR166d.4	LOC_Os11g45899.1|12011.m08420|cDNA	2	-1	192	211	Cleavage
retrotransposon protein, putative, unclassified [PFAM]	miR166d.4	LOC_Os01g33740.1|12001.m09686|cDNA	2	-1	1554	1573	Cleavage
retrotransposon protein, putative, unclassified [PFAM]	miR166k-3p.2	LOC_Os04g49300.1|12004.m09865|cDNA	2	-1	335	353	Cleavage
retrotransposon protein, putative, unclassified [PFAM]	miR166k-3p.3	LOC_Os04g49300.1|12004.m09865|cDNA	2	-1	334	353	Cleavage
retrotransposon protein, putative, unclassified [PFAM]	miR166k-3p.4	LOC_Os04g49300.1|12004.m09865|cDNA	2	-1	333	353	Cleavage
retrotransposon protein, putative, unclassified [PFAM]	miR166l.2	LOC_Os01g33740.1|12001.m09686|cDNA	2	-1	1555	1574	Cleavage
retrotransposon protein, putative, unclassified [PFAM]	miR5072	LOC_Os08g25180.1|12008.m06536|cDNA	2	-1	210	228	Cleavage
retrotransposon protein, putative, unclassified [PFAM]	miR845a.2	LOC_Os09g37850.1|12009.m06732|cDNA	2	-1	98	116	Cleavage
retrotransposon protein, putative, unclassified, expressed [PFAM]	miR845a.2	LOC_Os01g65760.1|12001.m12685|cDNA	2	-1	559	577	Cleavage
retrotransposon protein, putative, unclassified, expressed [PFAM]	miR845a.2	LOC_Os12g15530.1|12012.m05513|cDNA	2	-1	1318	1336	Cleavage
retrotransposon protein, putative, unclassified [PFAM]	miR845a.2	LOC_Os09g35930.1|12009.m06544|cDNA	2	-1	166	184	Cleavage
retrotransposon protein, putative, unclassified [PFAM]	miR845a.2	LOC_Os09g18350.1|12009.m05093|cDNA	2	-1	164	182	Cleavage
retrotransposon protein, putative, unclassified, expressed [PFAM]	miR845a.2	LOC_Os04g22060.1|12004.m07356|cDNA	2	-1	3661	3679	Cleavage
retrotransposon protein, putative, unclassified, expressed [PFAM] 3276-4013 PF07727.7 Reverse transcriptase (RNA-dependent DNA polymerase);	miR845a.2	LOC_Os08g29980.1|12008.m07000|cDNA	2	-1	328	346	Cleavage
retrotransposon protein, putative, unclassified [PFAM]	miR156b	LOC_Os09g03670.1|12009.m03737|cDNA	2.5	-1	324	343	Cleavage
retrotransposon protein, putative, unclassified [PFAM]	miR156c.2	LOC_Os09g03670.1|12009.m03737|cDNA	2.5	-1	323	343	Cleavage
retrotransposon protein, putative, unclassified [PFAM]	miR156m.3	LOC_Os09g03670.1|12009.m03737|cDNA	2.5	-1	324	343	Cleavage
retrotransposon protein, putative, unclassified [PFAM]	miR156m.2	LOC_Os09g03670.1|12009.m03737|cDNA	2.5	-1	325	343	Cleavage
retrotransposon protein, putative, unclassified [PFAM]	miR156s	LOC_Os09g03670.1|12009.m03737|cDNA	2.5	-1	323	343	Cleavage
retrotransposon protein, putative, unclassified [PFAM]	miR159c-5p	LOC_Os06g22750.1|12006.m06928|cDNA	2.5	-1	62	81	Translation
retrotransposon protein, putative, unclassified [PFAM]	miR159c-5p	LOC_Os04g48590.1|12004.m09795|cDNA	2.5	-1	62	81	Translation
retrotransposon protein, putative, unclassified [PFAM]	miR166.1	LOC_Os03g35380.1|12003.m08679|cDNA	2.5	-1	2003	2023	Cleavage
retrotransposon protein, putative, unclassified [PFAM]	miR166.2	LOC_Os03g35380.1|12003.m08679|cDNA	2.5	-1	2003	2024	Cleavage
retrotransposon protein, putative, unclassified [PFAM]	miR166b.2	LOC_Os03g35380.1|12003.m08679|cDNA	2.5	-1	2004	2023	Cleavage
retrotransposon protein, putative, unclassified [PFAM]	miR166b.1	LOC_Os02g51200.1|12002.m10154|cDNA	2.5	-1	1502	1520	Cleavage
retrotransposon protein, putative, unclassified [PFAM]	miR166b.1	LOC_Os04g49300.1|12004.m09865|cDNA	2.5	-1	333	351	Cleavage
retrotransposon protein, putative, unclassified [PFAM]	miR166b.5	LOC_Os03g35380.1|12003.m08679|cDNA	2.5	-1	2003	2024	Cleavage
retrotransposon protein, putative, unclassified [PFAM]	miR166b.3	LOC_Os03g35380.1|12003.m08679|cDNA	2.5	-1	2004	2024	Cleavage
retrotransposon protein, putative, unclassified [PFAM]	miR166b.4	LOC_Os03g35380.1|12003.m08679|cDNA	2.5	-1	2004	2024	Cleavage
retrotransposon protein, putative, unclassified [PFAM]	miR166d.4	LOC_Os03g35380.1|12003.m08679|cDNA	2.5	-1	2004	2023	Cleavage
retrotransposon protein, putative, unclassified [PFAM]	miR166d.3	LOC_Os03g35380.1|12003.m08679|cDNA	2.5	-1	2006	2024	Cleavage
retrotransposon protein, putative, unclassified [PFAM]	miR166d.6	LOC_Os03g35380.1|12003.m08679|cDNA	2.5	-1	2004	2024	Cleavage
retrotransposon protein, putative, unclassified [PFAM]	miR166d.5	LOC_Os03g35380.1|12003.m08679|cDNA	2.5	-1	2005	2024	Cleavage
retrotransposon protein, putative, unclassified [PFAM]	miR166e-3p.1	LOC_Os02g51200.1|12002.m10154|cDNA	2.5	-1	1502	1522	Cleavage
retrotransposon protein, putative, unclassified [PFAM]	miR166g-3p.1	LOC_Os03g35380.1|12003.m08679|cDNA	2.5	-1	2005	2024	Cleavage
retrotransposon protein, putative, unclassified [PFAM]	miR166g-3p.2	LOC_Os02g51200.1|12002.m10154|cDNA	2.5	-1	1502	1521	Cleavage
retrotransposon protein, putative, unclassified [PFAM]	miR166g-3p.3	LOC_Os03g35380.1|12003.m08679|cDNA	2.5	-1	2004	2024	Cleavage
retrotransposon protein, putative, unclassified [PFAM]	miR166h.1	LOC_Os03g35380.1|12003.m08679|cDNA	2.5	-1	2004	2024	Cleavage
retrotransposon protein, putative, unclassified [PFAM]	miR166h.2	LOC_Os03g35380.1|12003.m08679|cDNA	2.5	-1	2003	2024	Cleavage
retrotransposon protein, putative, unclassified [PFAM]	miR166i.2	LOC_Os02g51200.1|12002.m10154|cDNA	2.5	-1	1504	1522	Cleavage
retrotransposon protein, putative, unclassified [PFAM]	miR166i.5	LOC_Os02g51200.1|12002.m10154|cDNA	2.5	-1	1502	1522	Cleavage
retrotransposon protein, putative, unclassified [PFAM]	miR166i.4	LOC_Os02g51200.1|12002.m10154|cDNA	2.5	-1	1503	1522	Cleavage
retrotransposon protein, putative, unclassified [PFAM]	miR166k-3p.2	LOC_Os11g45899.1|12011.m08420|cDNA	2.5	-1	194	212	Cleavage
retrotransposon protein, putative, unclassified [PFAM]	miR166k-3p.3	LOC_Os11g45899.1|12011.m08420|cDNA	2.5	-1	193	212	Cleavage
retrotransposon protein, putative, unclassified [PFAM]	miR166k-3p.4	LOC_Os11g45899.1|12011.m08420|cDNA	2.5	-1	192	212	Cleavage
retrotransposon protein, putative, unclassified [PFAM]	miR166m.2	LOC_Os12g30690.1|12012.m06881|cDNA	2.5	-1	1836	1856	Cleavage
retrotransposon protein, putative, unclassified [PFAM]	miR166m.1	LOC_Os12g30690.1|12012.m06881|cDNA	2.5	-1	1838	1856	Cleavage
retrotransposon protein, putative, unclassified [PFAM]	miR166o	LOC_Os03g35380.1|12003.m08679|cDNA	2.5	-1	2004	2024	Cleavage
retrotransposon protein, putative, unclassified [PFAM]	miR319a-5p.2	LOC_Os08g18900.1|12008.m05960|cDNA	2.5	-1	407	425	Cleavage
retrotransposon protein, putative, unclassified [PFAM]	miR5072	LOC_Os10g15079.1|12010.m04703|cDNA	2.5	-1	569	587	Cleavage
retrotransposon protein, putative, unclassified, expressed [PFAM]	miR5205c.3	LOC_Os02g32250.1|12002.m08318|cDNA	2.5	-1	1099	1122	Cleavage
retrotransposon protein, putative, unclassified, expressed [PFAM]	miR5205c.3	LOC_Os02g32250.2|12002.m77735|cDNA	2.5	-1	1099	1122	Cleavage
retrotransposon protein, putative, unclassified, expressed [PFAM]	miR845a.2	LOC_Os10g04074.1|12010.m03824|cDNA	2.5	-1	83	101	Cleavage
retrotransposon protein, putative, unclassified [PFAM]	miR165a-3p	LOC_Os01g33740.1|12001.m09686|cDNA	3	-1	1554	1574	Cleavage
retrotransposon protein, putative, unclassified [PFAM]	miR166.2	LOC_Os01g33740.1|12001.m09686|cDNA	3	-1	1553	1574	Cleavage
retrotransposon protein, putative, unclassified [PFAM]	miR166b.5	LOC_Os01g33740.1|12001.m09686|cDNA	3	-1	1553	1574	Cleavage
retrotransposon protein, putative, unclassified [PFAM]	miR166b.5	LOC_Os04g49300.1|12004.m09865|cDNA	3	-1	332	353	Cleavage
retrotransposon protein, putative, unclassified [PFAM]	miR166b.3	LOC_Os04g49300.1|12004.m09865|cDNA	3	-1	333	353	Cleavage
retrotransposon protein, putative, unclassified [PFAM]	miR166d.6	LOC_Os01g33740.1|12001.m09686|cDNA	3	-1	1554	1574	Cleavage
retrotransposon protein, putative, unclassified [PFAM]	miR166d.5	LOC_Os01g33740.1|12001.m09686|cDNA	3	-1	1555	1574	Cleavage
retrotransposon protein, putative, unclassified [PFAM]	miR166g-3p.2	LOC_Os11g45899.1|12011.m08420|cDNA	3	-1	192	211	Cleavage
retrotransposon protein, putative, unclassified [PFAM]	miR166h.1	LOC_Os01g33740.1|12001.m09686|cDNA	3	-1	1554	1574	Cleavage
retrotransposon protein, putative, unclassified [PFAM]	miR166k-3p.2	LOC_Os01g33740.1|12001.m09686|cDNA	3	-1	1556	1574	Cleavage
retrotransposon protein, putative, unclassified [PFAM]	miR166k-3p.3	LOC_Os01g33740.1|12001.m09686|cDNA	3	-1	1555	1574	Cleavage
retrotransposon protein, putative, unclassified [PFAM]	miR166m.2	LOC_Os12g14900.1|12012.m05453|cDNA	3	-1	236	256	Cleavage
retrotransposon protein, putative, unclassified [PFAM]	miR166m.1	LOC_Os12g14900.1|12012.m05453|cDNA	3	-1	238	256	Cleavage
retrotransposon protein, putative, unclassified [PFAM]	miR396a-3p.2	LOC_Os10g37610.1|12010.m06549|cDNA	3	-1	1236	1254	Cleavage
retrotransposon protein, putative, unclassified [PFAM]	miR396a-3p.2	LOC_Os01g10720.1|12001.m07692|cDNA	3	-1	783	801	Cleavage
retrotransposon protein, putative, unclassified, expressed [PFAM]	miR396a-3p.2	LOC_Os03g29864.1|12003.m08249|cDNA	3	-1	2783	2801	Cleavage
retrotransposon protein, putative, unclassified [PFAM]	miR396a-3p.4	LOC_Os10g37610.1|12010.m06549|cDNA	3	-1	1235	1254	Cleavage
retrotransposon protein, putative, unclassified [PFAM]	miR396a-3p.4	LOC_Os01g10720.1|12001.m07692|cDNA	3	-1	782	801	Cleavage
retrotransposon protein, putative, unclassified, expressed [PFAM]	miR396a-3p.4	LOC_Os03g29864.1|12003.m08249|cDNA	3	-1	2782	2801	Cleavage
retrotransposon protein, putative, unclassified, expressed [PFAM]	miR528.5	LOC_Os08g40700.1|12008.m08049|cDNA	3	-1	190	208	Cleavage
retrotransposon protein, putative, unclassified, expressed [PFAM]	miR845a.2	LOC_Os07g48000.1|12007.m09015|cDNA	3	-1	133	151	Cleavage
retrotransposon protein, putative, unclassified, expressed [PFAM]	miR845a.2	LOC_Os06g47040.1|12006.m09230|cDNA	3	-1	46	64	Cleavage
retrotransposon protein, putative, unclassified [PFAM]	miR845a.2	LOC_Os11g30000.1|12011.m06909|cDNA	3	-1	314	332	Cleavage
retrotransposon protein, putative, unclassified, expressed [PFAM]	miR845a.2	LOC_Os12g33280.1|12012.m07125|cDNA	3	-1	155	173	Cleavage
retrotransposon protein, putative, unclassified [PFAM] 3553-3843 PF07727.7 Reverse transcriptase (RNA-dependent DNA polymerase);	miR845a.2	LOC_Os01g32630.1|12001.m09583|cDNA	3	-1	690	708	Cleavage
retrotransposon protein, putative, unclassified, expressed [PFAM]	miR845a.2	LOC_Os01g03230.1|12001.m06962|cDNA	3	-1	52	70	Cleavage
retrotransposon protein, putative, unclassified, expressed [PFAM]	miR845a.2	LOC_Os05g45130.1|12005.m08638|cDNA	3	-1	66	84	Cleavage
retrotransposon, putative, centromere-specific [PFAM]	miR319a.5	LOC_Os12g20280.1|12012.m05974|cDNA	2.5	-1	90	109	Cleavage
retrotransposon, putative, centromere-specific [PFAM]	miR319a.3	LOC_Os12g20280.1|12012.m05974|cDNA	2.5	-1	91	109	Cleavage
retrotransposon, putative, centromere-specific [PFAM]	miR319c-3p.1	LOC_Os12g20280.1|12012.m05974|cDNA	2.5	-1	90	109	Cleavage
retrotransposon protein, putative, LINE subclass [PFAM]	miR166.1	LOC_Os12g43900.1|12012.m08162|cDNA	1.5	-1	1328	1348	Cleavage
retrotransposon protein, putative, LINE subclass [PFAM]	miR166b.2	LOC_Os12g43900.1|12012.m08162|cDNA	1.5	-1	1329	1348	Cleavage
retrotransposon protein, putative, LINE subclass [PFAM]	miR166d.4	LOC_Os12g43900.1|12012.m08162|cDNA	1.5	-1	1329	1348	Cleavage
retrotransposon protein, putative, LINE subclass [PFAM]	miR166.2	LOC_Os12g43900.1|12012.m08162|cDNA	2.5	-1	1328	1349	Cleavage
retrotransposon protein, putative, LINE subclass [PFAM]	miR166b.1	LOC_Os12g43900.1|12012.m08162|cDNA	2.5	-1	1329	1347	Cleavage
retrotransposon protein, putative, LINE subclass [PFAM]	miR166b.5	LOC_Os12g43900.1|12012.m08162|cDNA	2.5	-1	1328	1349	Cleavage
retrotransposon protein, putative, LINE subclass [PFAM]	miR166b.3	LOC_Os12g43900.1|12012.m08162|cDNA	2.5	-1	1329	1349	Cleavage
retrotransposon protein, putative, LINE subclass [PFAM]	miR166b.4	LOC_Os12g43900.1|12012.m08162|cDNA	2.5	-1	1329	1349	Cleavage
retrotransposon protein, putative, LINE subclass [PFAM]	miR166d.3	LOC_Os12g43900.1|12012.m08162|cDNA	2.5	-1	1331	1349	Cleavage
retrotransposon protein, putative, LINE subclass [PFAM]	miR166d.6	LOC_Os12g43900.1|12012.m08162|cDNA	2.5	-1	1329	1349	Cleavage
retrotransposon protein, putative, LINE subclass [PFAM]	miR166d.5	LOC_Os12g43900.1|12012.m08162|cDNA	2.5	-1	1330	1349	Cleavage
retrotransposon protein, putative, LINE subclass [PFAM]	miR166g-3p.1	LOC_Os12g43900.1|12012.m08162|cDNA	2.5	-1	1330	1349	Cleavage
retrotransposon protein, putative, LINE subclass [PFAM]	miR166g-3p.2	LOC_Os12g43900.1|12012.m08162|cDNA	2.5	-1	1329	1348	Cleavage
retrotransposon protein, putative, LINE subclass [PFAM]	miR166g-3p.3	LOC_Os12g43900.1|12012.m08162|cDNA	2.5	-1	1329	1349	Cleavage
retrotransposon protein, putative, LINE subclass [PFAM]	miR166h.1	LOC_Os12g43900.1|12012.m08162|cDNA	2.5	-1	1329	1349	Cleavage
retrotransposon protein, putative, LINE subclass [PFAM]	miR166h.2	LOC_Os12g43900.1|12012.m08162|cDNA	2.5	-1	1328	1349	Cleavage
retrotransposon protein, putative, LINE subclass [PFAM]	miR166l.2	LOC_Os12g43900.1|12012.m08162|cDNA	2.5	-1	1330	1349	Cleavage
retrotransposon protein, putative, LINE subclass [PFAM]	miR166l.1	LOC_Os12g43900.1|12012.m08162|cDNA	2.5	-1	1331	1349	Cleavage
retrotransposon protein, putative, LINE subclass [PFAM]	miR166o	LOC_Os12g43900.1|12012.m08162|cDNA	2.5	-1	1329	1349	Cleavage
retrotransposon protein, putative, LINE subclass [PFAM]	miR395b.2	LOC_Os12g29450.1|12012.m06759|cDNA	3	-1	1112	1132	Cleavage
retrotransposon protein, putative, Ty3-gypsy subclass [PFAM]	miR5072	LOC_Os02g24960.1|12002.m07643|cDNA	2.5	-1	201	219	Cleavage
retrotransposon protein, putative, Ty3-gypsy subclass [PFAM]	miR171a-3p.2	LOC_Os11g27760.1|12011.m06695|cDNA	3	-1	144	162	Cleavage
retrotransposon protein, putative, Ty3-gypsy subclass [PFAM]	miR171c	LOC_Os11g27760.1|12011.m06695|cDNA	3	-1	142	162	Cleavage
retrotransposon protein, putative, Ty3-gypsy subclass [PFAM] 1288-1692 PF08284.4 Retroviral aspartyl protease;	miR845a.2	LOC_Os12g19750.1|12012.m05923|cDNA	3	-1	122	141	Cleavage
retrotransposon protein, putative, Ty3-gypsy subclass [PFAM] 1498-1902 PF08284.4 Retroviral aspartyl protease;	miR845a.2	LOC_Os05g05420.1|12005.m05069|cDNA	3	-1	278	297	Cleavage
retrotransposon protein, putative, Ty3-gypsy subclass [PFAM]	miR845a.2	LOC_Os02g28400.1|12002.m07984|cDNA	3	-1	566	584	Cleavage
class III HD-Zip protein 4, putative, expressed [PFAM]	miR165b-3p.3	LOC_Os12g41860.1|12012.m07967|cDNA	1	-1	879	897	Cleavage
class III HD-Zip protein 4, putative, expressed [PFAM] 2478-2930 PF08670.4 MEKHLA domain;	miR165b-3p.3	LOC_Os03g43930.1|12003.m101413|cDNA	1	-1	957	975	Cleavage
class III HD-Zip protein 4, putative, expressed [PFAM] 2478-2921 PF08670.4 MEKHLA domain;	miR165b-3p.3	LOC_Os03g43930.2|12003.m09434|cDNA	1	-1	957	975	Cleavage
class III HD-Zip protein 4, putative, expressed [PFAM]	miR165b-3p.4	LOC_Os12g41860.1|12012.m07967|cDNA	1	-1	878	897	Cleavage
class III HD-Zip protein 4, putative, expressed [PFAM] 2478-2930 PF08670.4 MEKHLA domain;	miR165b-3p.4	LOC_Os03g43930.1|12003.m101413|cDNA	1	-1	956	975	Cleavage
class III HD-Zip protein 4, putative, expressed [PFAM] 2478-2921 PF08670.4 MEKHLA domain;	miR165b-3p.4	LOC_Os03g43930.2|12003.m09434|cDNA	1	-1	956	975	Cleavage
class III HD-Zip protein 4, putative, expressed [PFAM]	miR166l.2	LOC_Os12g41860.1|12012.m07967|cDNA	1	-1	878	897	Cleavage
class III HD-Zip protein 4, putative, expressed [PFAM] 2478-2930 PF08670.4 MEKHLA domain;	miR166l.2	LOC_Os03g43930.1|12003.m101413|cDNA	1	-1	956	975	Cleavage
class III HD-Zip protein 4, putative, expressed [PFAM] 2478-2921 PF08670.4 MEKHLA domain;	miR166l.2	LOC_Os03g43930.2|12003.m09434|cDNA	1	-1	956	975	Cleavage
class III HD-Zip protein 4, putative, expressed [PFAM] 2478-2921 PF08670.4 MEKHLA domain;	miR166l.1	LOC_Os03g43930.2|12003.m09434|cDNA	1	-1	957	975	Cleavage
class III HD-Zip protein 4, putative, expressed [PFAM] 2478-2930 PF08670.4 MEKHLA domain;	miR166l.1	LOC_Os03g43930.1|12003.m101413|cDNA	1	-1	957	975	Cleavage
class III HD-Zip protein 4, putative, expressed [PFAM]	miR166l.1	LOC_Os12g41860.1|12012.m07967|cDNA	1	-1	879	897	Cleavage
class III HD-Zip protein 4, putative, expressed [PFAM]	miR166b.2	LOC_Os12g41860.1|12012.m07967|cDNA	2	-1	877	896	Cleavage
class III HD-Zip protein 4, putative, expressed [PFAM] 2478-2930 PF08670.4 MEKHLA domain;	miR166b.2	LOC_Os03g43930.1|12003.m101413|cDNA	2	-1	955	974	Cleavage
class III HD-Zip protein 4, putative, expressed [PFAM] 2478-2921 PF08670.4 MEKHLA domain;	miR166b.2	LOC_Os03g43930.2|12003.m09434|cDNA	2	-1	955	974	Cleavage
class III HD-Zip protein 4, putative, expressed [PFAM]	miR166b.5	LOC_Os12g41860.1|12012.m07967|cDNA	2	-1	876	897	Cleavage
class III HD-Zip protein 4, putative, expressed [PFAM] 2478-2930 PF08670.4 MEKHLA domain;	miR166b.5	LOC_Os03g43930.1|12003.m101413|cDNA	2	-1	954	975	Cleavage
class III HD-Zip protein 4, putative, expressed [PFAM] 2478-2921 PF08670.4 MEKHLA domain;	miR166b.5	LOC_Os03g43930.2|12003.m09434|cDNA	2	-1	954	975	Cleavage
class III HD-Zip protein 4, putative, expressed [PFAM]	miR166b.3	LOC_Os12g41860.1|12012.m07967|cDNA	2	-1	877	897	Cleavage
class III HD-Zip protein 4, putative, expressed [PFAM] 2478-2930 PF08670.4 MEKHLA domain;	miR166b.3	LOC_Os03g43930.1|12003.m101413|cDNA	2	-1	955	975	Cleavage
class III HD-Zip protein 4, putative, expressed [PFAM] 2478-2921 PF08670.4 MEKHLA domain;	miR166b.3	LOC_Os03g43930.2|12003.m09434|cDNA	2	-1	955	975	Cleavage
class III HD-Zip protein 4, putative, expressed [PFAM] 2478-2921 PF08670.4 MEKHLA domain;	miR166b.4	LOC_Os03g43930.2|12003.m09434|cDNA	2	-1	955	975	Cleavage
class III HD-Zip protein 4, putative, expressed [PFAM] 2478-2930 PF08670.4 MEKHLA domain;	miR166b.4	LOC_Os03g43930.1|12003.m101413|cDNA	2	-1	955	975	Cleavage
class III HD-Zip protein 4, putative, expressed [PFAM]	miR166b.4	LOC_Os12g41860.1|12012.m07967|cDNA	2	-1	877	897	Cleavage
class III HD-Zip protein 4, putative, expressed [PFAM] 2478-2921 PF08670.4 MEKHLA domain;	miR166d.3	LOC_Os03g43930.2|12003.m09434|cDNA	2	-1	957	975	Cleavage
class III HD-Zip protein 4, putative, expressed [PFAM] 2478-2930 PF08670.4 MEKHLA domain;	miR166d.3	LOC_Os03g43930.1|12003.m101413|cDNA	2	-1	957	975	Cleavage
class III HD-Zip protein 4, putative, expressed [PFAM]	miR166d.3	LOC_Os12g41860.1|12012.m07967|cDNA	2	-1	879	897	Cleavage
class III HD-Zip protein 4, putative, expressed [PFAM]	miR166d.5	LOC_Os12g41860.1|12012.m07967|cDNA	2	-1	878	897	Cleavage
class III HD-Zip protein 4, putative, expressed [PFAM] 2478-2930 PF08670.4 MEKHLA domain;	miR166d.5	LOC_Os03g43930.1|12003.m101413|cDNA	2	-1	956	975	Cleavage
class III HD-Zip protein 4, putative, expressed [PFAM] 2478-2921 PF08670.4 MEKHLA domain;	miR166d.5	LOC_Os03g43930.2|12003.m09434|cDNA	2	-1	956	975	Cleavage
class III HD-Zip protein 4, putative, expressed [PFAM] 2478-2921 PF08670.4 MEKHLA domain;	miR166g-3p.1	LOC_Os03g43930.2|12003.m09434|cDNA	2	-1	956	975	Cleavage
class III HD-Zip protein 4, putative, expressed [PFAM] 2478-2930 PF08670.4 MEKHLA domain;	miR166g-3p.1	LOC_Os03g43930.1|12003.m101413|cDNA	2	-1	956	975	Cleavage
class III HD-Zip protein 4, putative, expressed [PFAM]	miR166g-3p.1	LOC_Os12g41860.1|12012.m07967|cDNA	2	-1	878	897	Cleavage
class III HD-Zip protein 4, putative, expressed [PFAM]	miR166g-3p.2	LOC_Os12g41860.1|12012.m07967|cDNA	2	-1	877	896	Cleavage
class III HD-Zip protein 4, putative, expressed [PFAM] 2478-2930 PF08670.4 MEKHLA domain;	miR166g-3p.2	LOC_Os03g43930.1|12003.m101413|cDNA	2	-1	955	974	Cleavage
class III HD-Zip protein 4, putative, expressed [PFAM] 2478-2921 PF08670.4 MEKHLA domain;	miR166g-3p.2	LOC_Os03g43930.2|12003.m09434|cDNA	2	-1	955	974	Cleavage
class III HD-Zip protein 4, putative, expressed [PFAM]	miR166g-3p.3	LOC_Os12g41860.1|12012.m07967|cDNA	2	-1	877	897	Cleavage
class III HD-Zip protein 4, putative, expressed [PFAM] 2478-2930 PF08670.4 MEKHLA domain;	miR166g-3p.3	LOC_Os03g43930.1|12003.m101413|cDNA	2	-1	955	975	Cleavage
class III HD-Zip protein 4, putative, expressed [PFAM] 2478-2921 PF08670.4 MEKHLA domain;	miR166g-3p.3	LOC_Os03g43930.2|12003.m09434|cDNA	2	-1	955	975	Cleavage
class III HD-Zip protein 4, putative, expressed [PFAM]	miR166h.1	LOC_Os12g41860.1|12012.m07967|cDNA	2	-1	877	897	Cleavage
class III HD-Zip protein 4, putative, expressed [PFAM] 2478-2930 PF08670.4 MEKHLA domain;	miR166h.1	LOC_Os03g43930.1|12003.m101413|cDNA	2	-1	955	975	Cleavage
class III HD-Zip protein 4, putative, expressed [PFAM] 2478-2921 PF08670.4 MEKHLA domain;	miR166h.1	LOC_Os03g43930.2|12003.m09434|cDNA	2	-1	955	975	Cleavage
class III HD-Zip protein 4, putative, expressed [PFAM] 2478-2921 PF08670.4 MEKHLA domain;	miR166o	LOC_Os03g43930.2|12003.m09434|cDNA	2	-1	955	975	Cleavage
class III HD-Zip protein 4, putative, expressed [PFAM] 2478-2930 PF08670.4 MEKHLA domain;	miR166o	LOC_Os03g43930.1|12003.m101413|cDNA	2	-1	955	975	Cleavage
class III HD-Zip protein 4, putative, expressed [PFAM]	miR166o	LOC_Os12g41860.1|12012.m07967|cDNA	2	-1	877	897	Cleavage
class III HD-Zip protein 4, putative, expressed [PFAM] 2478-2921 PF08670.4 MEKHLA domain;	miR166b.1	LOC_Os03g43930.2|12003.m09434|cDNA	3	-1	955	973	Cleavage
class III HD-Zip protein 4, putative, expressed [PFAM] 2478-2930 PF08670.4 MEKHLA domain;	miR166b.1	LOC_Os03g43930.1|12003.m101413|cDNA	3	-1	955	973	Cleavage
class III HD-Zip protein 4, putative, expressed [PFAM]	miR166b.1	LOC_Os12g41860.1|12012.m07967|cDNA	3	-1	877	895	Cleavage
class III HD-Zip protein 4, putative, expressed [PFAM] 2478-2921 PF08670.4 MEKHLA domain;	miR166i.1	LOC_Os03g43930.2|12003.m09434|cDNA	3	-1	957	975	Cleavage
class III HD-Zip protein 4, putative, expressed [PFAM] 2478-2930 PF08670.4 MEKHLA domain;	miR166i.1	LOC_Os03g43930.1|12003.m101413|cDNA	3	-1	957	975	Cleavage
class III HD-Zip protein 4, putative, expressed [PFAM]	miR166i.1	LOC_Os12g41860.1|12012.m07967|cDNA	3	-1	879	897	Cleavage
class III HD-Zip protein 4, putative, expressed [PFAM] 2478-2921 PF08670.4 MEKHLA domain;	miR166i.3	LOC_Os03g43930.2|12003.m09434|cDNA	3	-1	956	975	Cleavage
class III HD-Zip protein 4, putative, expressed [PFAM] 2478-2930 PF08670.4 MEKHLA domain;	miR166i.3	LOC_Os03g43930.1|12003.m101413|cDNA	3	-1	956	975	Cleavage
class III HD-Zip protein 4, putative, expressed [PFAM]	miR166i.3	LOC_Os12g41860.1|12012.m07967|cDNA	3	-1	878	897	Cleavage
teosinte glume architecture 1, putative, expressed [PFAM] 408-641 PF03110.7 SBP domain;	miR156	LOC_Os08g41940.1|12008.m08172|cDNA	1	-1	1054	1074	Cleavage
teosinte glume architecture 1, putative, expressed [PFAM]	miR156	LOC_Os01g69830.1|12001.m13033|cDNA	1	-1	1153	1173	Cleavage
teosinte glume architecture 1, putative, expressed [PFAM] 58-147 PF03110.7 SBP domain;	miR156b	LOC_Os11g30370.1|12011.m06946|cDNA	1	-1	467	486	Cleavage
teosinte glume architecture 1, putative, expressed [PFAM] 343-576 PF03110.7 SBP domain;	miR156b	LOC_Os09g32944.1|12009.m06381|cDNA	1	-1	1034	1053	Cleavage
teosinte glume architecture 1, putative, expressed [PFAM] 408-641 PF03110.7 SBP domain;	miR156b	LOC_Os08g41940.1|12008.m08172|cDNA	1	-1	1054	1073	Cleavage
teosinte glume architecture 1, putative, expressed [PFAM]	miR156b	LOC_Os01g69830.1|12001.m13033|cDNA	1	-1	1153	1172	Cleavage
teosinte glume architecture 1, putative, expressed [PFAM] 58-147 PF03110.7 SBP domain;	miR156c.2	LOC_Os11g30370.1|12011.m06946|cDNA	1	-1	466	486	Cleavage
teosinte glume architecture 1, putative, expressed [PFAM] 343-576 PF03110.7 SBP domain;	miR156c.2	LOC_Os09g32944.1|12009.m06381|cDNA	1	-1	1033	1053	Cleavage
teosinte glume architecture 1, putative, expressed [PFAM] 408-641 PF03110.7 SBP domain;	miR156c.2	LOC_Os08g41940.1|12008.m08172|cDNA	1	-1	1053	1073	Cleavage
teosinte glume architecture 1, putative, expressed [PFAM]	miR156c.2	LOC_Os01g69830.1|12001.m13033|cDNA	1	-1	1152	1172	Cleavage
teosinte glume architecture 1, putative, expressed [PFAM] 58-147 PF03110.7 SBP domain;	miR156e.3	LOC_Os11g30370.1|12011.m06946|cDNA	1	-1	467	486	Cleavage
teosinte glume architecture 1, putative, expressed [PFAM] 343-576 PF03110.7 SBP domain;	miR156e.3	LOC_Os09g32944.1|12009.m06381|cDNA	1	-1	1034	1053	Cleavage
teosinte glume architecture 1, putative, expressed [PFAM] 408-641 PF03110.7 SBP domain;	miR156e.3	LOC_Os08g41940.1|12008.m08172|cDNA	1	-1	1054	1073	Cleavage
teosinte glume architecture 1, putative, expressed [PFAM]	miR156e.3	LOC_Os01g69830.1|12001.m13033|cDNA	1	-1	1153	1172	Cleavage
teosinte glume architecture 1, putative, expressed [PFAM] 408-641 PF03110.7 SBP domain;	miR156f-5p	LOC_Os08g41940.1|12008.m08172|cDNA	1	-1	1055	1074	Cleavage
teosinte glume architecture 1, putative, expressed [PFAM]	miR156f-5p	LOC_Os01g69830.1|12001.m13033|cDNA	1	-1	1154	1173	Cleavage
teosinte glume architecture 1, putative, expressed [PFAM] 58-147 PF03110.7 SBP domain;	miR156g.2	LOC_Os11g30370.1|12011.m06946|cDNA	1	-1	467	486	Cleavage
teosinte glume architecture 1, putative, expressed [PFAM] 343-576 PF03110.7 SBP domain;	miR156g.2	LOC_Os09g32944.1|12009.m06381|cDNA	1	-1	1034	1053	Cleavage
teosinte glume architecture 1, putative, expressed [PFAM] 408-641 PF03110.7 SBP domain;	miR156g.2	LOC_Os08g41940.1|12008.m08172|cDNA	1	-1	1054	1073	Cleavage
teosinte glume architecture 1, putative, expressed [PFAM]	miR156g.2	LOC_Os01g69830.1|12001.m13033|cDNA	1	-1	1153	1172	Cleavage
teosinte glume architecture 1, putative, expressed [PFAM] 58-147 PF03110.7 SBP domain;	miR156m.3	LOC_Os11g30370.1|12011.m06946|cDNA	1	-1	467	486	Cleavage
teosinte glume architecture 1, putative, expressed [PFAM] 343-576 PF03110.7 SBP domain;	miR156m.3	LOC_Os09g32944.1|12009.m06381|cDNA	1	-1	1034	1053	Cleavage
teosinte glume architecture 1, putative, expressed [PFAM] 408-641 PF03110.7 SBP domain;	miR156m.3	LOC_Os08g41940.1|12008.m08172|cDNA	1	-1	1054	1073	Cleavage
teosinte glume architecture 1, putative, expressed [PFAM]	miR156m.3	LOC_Os01g69830.1|12001.m13033|cDNA	1	-1	1153	1172	Cleavage
teosinte glume architecture 1, putative, expressed [PFAM] 58-147 PF03110.7 SBP domain;	miR156m.2	LOC_Os11g30370.1|12011.m06946|cDNA	1	-1	468	486	Cleavage
teosinte glume architecture 1, putative, expressed [PFAM] 343-576 PF03110.7 SBP domain;	miR156m.2	LOC_Os09g32944.1|12009.m06381|cDNA	1	-1	1035	1053	Cleavage
teosinte glume architecture 1, putative, expressed [PFAM] 408-641 PF03110.7 SBP domain;	miR156m.2	LOC_Os08g41940.1|12008.m08172|cDNA	1	-1	1055	1073	Cleavage
teosinte glume architecture 1, putative, expressed [PFAM]	miR156m.2	LOC_Os01g69830.1|12001.m13033|cDNA	1	-1	1154	1172	Cleavage
teosinte glume architecture 1, putative, expressed [PFAM] 58-147 PF03110.7 SBP domain;	miR156s	LOC_Os11g30370.1|12011.m06946|cDNA	1	-1	466	486	Cleavage
teosinte glume architecture 1, putative, expressed [PFAM] 343-576 PF03110.7 SBP domain;	miR156s	LOC_Os09g32944.1|12009.m06381|cDNA	1	-1	1033	1053	Cleavage
teosinte glume architecture 1, putative, expressed [PFAM] 408-641 PF03110.7 SBP domain;	miR156s	LOC_Os08g41940.1|12008.m08172|cDNA	1	-1	1053	1073	Cleavage
teosinte glume architecture 1, putative, expressed [PFAM]	miR156s	LOC_Os01g69830.1|12001.m13033|cDNA	1	-1	1152	1172	Cleavage
teosinte glume architecture 1, putative, expressed [PFAM] 58-147 PF03110.7 SBP domain;	miR156p	LOC_Os11g30370.1|12011.m06946|cDNA	1.5	-1	467	486	Translation
teosinte glume architecture 1, putative, expressed [PFAM] 343-576 PF03110.7 SBP domain;	miR156p	LOC_Os09g32944.1|12009.m06381|cDNA	1.5	-1	1034	1053	Translation
teosinte glume architecture 1, putative, expressed [PFAM] 408-641 PF03110.7 SBP domain;	miR156p	LOC_Os08g41940.1|12008.m08172|cDNA	1.5	-1	1054	1073	Translation
teosinte glume architecture 1, putative, expressed [PFAM]	miR156p	LOC_Os01g69830.1|12001.m13033|cDNA	1.5	-1	1153	1172	Translation
teosinte glume architecture 1, putative, expressed [PFAM] 58-147 PF03110.7 SBP domain;	miR156	LOC_Os11g30370.1|12011.m06946|cDNA	2	-1	467	487	Cleavage
teosinte glume architecture 1, putative, expressed [PFAM] 343-576 PF03110.7 SBP domain;	miR156	LOC_Os09g32944.1|12009.m06381|cDNA	2	-1	1034	1054	Cleavage
teosinte glume architecture 1, putative, expressed [PFAM] 58-147 PF03110.7 SBP domain;	miR156a.1	LOC_Os11g30370.1|12011.m06946|cDNA	2	-1	467	486	Cleavage
teosinte glume architecture 1, putative, expressed [PFAM] 343-576 PF03110.7 SBP domain;	miR156a.1	LOC_Os09g32944.1|12009.m06381|cDNA	2	-1	1034	1053	Cleavage
teosinte glume architecture 1, putative, expressed [PFAM] 408-641 PF03110.7 SBP domain;	miR156a.1	LOC_Os08g41940.1|12008.m08172|cDNA	2	-1	1054	1073	Cleavage
teosinte glume architecture 1, putative, expressed [PFAM]	miR156a.1	LOC_Os01g69830.1|12001.m13033|cDNA	2	-1	1153	1172	Cleavage
teosinte glume architecture 1, putative, expressed [PFAM] 58-147 PF03110.7 SBP domain;	miR156f-5p	LOC_Os11g30370.1|12011.m06946|cDNA	2	-1	468	487	Cleavage
teosinte glume architecture 1, putative, expressed [PFAM] 343-576 PF03110.7 SBP domain;	miR156f-5p	LOC_Os09g32944.1|12009.m06381|cDNA	2	-1	1035	1054	Cleavage
teosinte glume architecture 1, putative, expressed [PFAM] 408-641 PF03110.7 SBP domain;	miR156j.3	LOC_Os08g41940.1|12008.m08172|cDNA	2	-1	1054	1074	Cleavage
teosinte glume architecture 1, putative, expressed [PFAM]	miR156j.3	LOC_Os01g69830.1|12001.m13033|cDNA	2	-1	1153	1173	Cleavage
teosinte glume architecture 1, putative, expressed [PFAM] 58-147 PF03110.7 SBP domain;	miR156j.3	LOC_Os11g30370.1|12011.m06946|cDNA	2	-1	467	487	Cleavage
teosinte glume architecture 1, putative, expressed [PFAM] 343-576 PF03110.7 SBP domain;	miR156j.3	LOC_Os09g32944.1|12009.m06381|cDNA	2	-1	1034	1054	Cleavage
teosinte glume architecture 1, putative, expressed [PFAM] 58-147 PF03110.7 SBP domain;	miR156c.1	LOC_Os11g30370.1|12011.m06946|cDNA	2.5	-1	467	486	Cleavage
teosinte glume architecture 1, putative, expressed [PFAM] 343-576 PF03110.7 SBP domain;	miR156c.1	LOC_Os09g32944.1|12009.m06381|cDNA	2.5	-1	1034	1053	Cleavage
teosinte glume architecture 1, putative, expressed [PFAM] 408-641 PF03110.7 SBP domain;	miR156c.1	LOC_Os08g41940.1|12008.m08172|cDNA	2.5	-1	1054	1073	Cleavage
teosinte glume architecture 1, putative, expressed [PFAM]	miR156c.1	LOC_Os01g69830.1|12001.m13033|cDNA	2.5	-1	1153	1172	Cleavage
teosinte glume architecture 1, putative, expressed [PFAM] 58-147 PF03110.7 SBP domain;	miR156e-5p	LOC_Os11g30370.1|12011.m06946|cDNA	2.5	-1	467	486	Cleavage
teosinte glume architecture 1, putative, expressed [PFAM] 343-576 PF03110.7 SBP domain;	miR156e-5p	LOC_Os09g32944.1|12009.m06381|cDNA	2.5	-1	1034	1053	Cleavage
teosinte glume architecture 1, putative, expressed [PFAM] 408-641 PF03110.7 SBP domain;	miR156e-5p	LOC_Os08g41940.1|12008.m08172|cDNA	2.5	-1	1054	1073	Cleavage
teosinte glume architecture 1, putative, expressed [PFAM]	miR156e-5p	LOC_Os01g69830.1|12001.m13033|cDNA	2.5	-1	1153	1172	Cleavage
teosinte glume architecture 1, putative, expressed [PFAM] 58-147 PF03110.7 SBP domain;	miR156e.2	LOC_Os11g30370.1|12011.m06946|cDNA	2.5	-1	467	486	Cleavage
teosinte glume architecture 1, putative, expressed [PFAM] 343-576 PF03110.7 SBP domain;	miR156e.2	LOC_Os09g32944.1|12009.m06381|cDNA	2.5	-1	1034	1053	Cleavage
teosinte glume architecture 1, putative, expressed [PFAM] 408-641 PF03110.7 SBP domain;	miR156e.2	LOC_Os08g41940.1|12008.m08172|cDNA	2.5	-1	1054	1073	Cleavage
teosinte glume architecture 1, putative, expressed [PFAM]	miR156e.2	LOC_Os01g69830.1|12001.m13033|cDNA	2.5	-1	1153	1172	Cleavage
teosinte glume architecture 1, putative, expressed [PFAM] 408-641 PF03110.7 SBP domain;	miR156f.4	LOC_Os08g41940.1|12008.m08172|cDNA	2.5	-1	1054	1074	Cleavage
teosinte glume architecture 1, putative, expressed [PFAM]	miR156f.4	LOC_Os01g69830.1|12001.m13033|cDNA	2.5	-1	1153	1173	Cleavage
teosinte glume architecture 1, putative, expressed [PFAM] 58-147 PF03110.7 SBP domain;	miR156f.4	LOC_Os11g30370.1|12011.m06946|cDNA	2.5	-1	467	487	Cleavage
teosinte glume architecture 1, putative, expressed [PFAM] 343-576 PF03110.7 SBP domain;	miR156f.4	LOC_Os09g32944.1|12009.m06381|cDNA	2.5	-1	1034	1054	Cleavage
teosinte glume architecture 1, putative, expressed [PFAM] 408-641 PF03110.7 SBP domain;	miR156f.5	LOC_Os08g41940.1|12008.m08172|cDNA	2.5	-1	1056	1074	Cleavage
teosinte glume architecture 1, putative, expressed [PFAM]	miR156f.5	LOC_Os01g69830.1|12001.m13033|cDNA	2.5	-1	1155	1173	Cleavage
teosinte glume architecture 1, putative, expressed [PFAM] 58-147 PF03110.7 SBP domain;	miR156f.5	LOC_Os11g30370.1|12011.m06946|cDNA	2.5	-1	469	487	Cleavage
teosinte glume architecture 1, putative, expressed [PFAM] 343-576 PF03110.7 SBP domain;	miR156f.5	LOC_Os09g32944.1|12009.m06381|cDNA	2.5	-1	1036	1054	Cleavage
teosinte glume architecture 1, putative, expressed [PFAM] 408-641 PF03110.7 SBP domain;	miR156f.3	LOC_Os08g41940.1|12008.m08172|cDNA	2.5	-1	1055	1074	Cleavage
teosinte glume architecture 1, putative, expressed [PFAM]	miR156f.3	LOC_Os01g69830.1|12001.m13033|cDNA	2.5	-1	1154	1173	Cleavage
teosinte glume architecture 1, putative, expressed [PFAM] 58-147 PF03110.7 SBP domain;	miR156f.3	LOC_Os11g30370.1|12011.m06946|cDNA	2.5	-1	468	487	Cleavage
teosinte glume architecture 1, putative, expressed [PFAM] 343-576 PF03110.7 SBP domain;	miR156f.3	LOC_Os09g32944.1|12009.m06381|cDNA	2.5	-1	1035	1054	Cleavage
teosinte glume architecture 1, putative, expressed [PFAM] 58-147 PF03110.7 SBP domain;	miR156j.2	LOC_Os11g30370.1|12011.m06946|cDNA	2.5	-1	467	486	Cleavage
teosinte glume architecture 1, putative, expressed [PFAM] 343-576 PF03110.7 SBP domain;	miR156j.2	LOC_Os09g32944.1|12009.m06381|cDNA	2.5	-1	1034	1053	Cleavage
teosinte glume architecture 1, putative, expressed [PFAM] 408-641 PF03110.7 SBP domain;	miR156j.2	LOC_Os08g41940.1|12008.m08172|cDNA	2.5	-1	1054	1073	Cleavage
teosinte glume architecture 1, putative, expressed [PFAM]	miR156j.2	LOC_Os01g69830.1|12001.m13033|cDNA	2.5	-1	1153	1172	Cleavage
beta-lactamase, class A, putative, expressed [PFAM]	miR827-3p	LOC_Os02g45520.1|12002.m09589|cDNA	0	-1	395	415	Cleavage
beta-lactamase, class A, putative, expressed [PFAM]	miR827	LOC_Os02g45520.1|12002.m09589|cDNA	0	-1	395	415	Cleavage
beta-lactamase, class A, putative, expressed [PFAM]	miR827b.3	LOC_Os02g45520.1|12002.m09589|cDNA	0	-1	396	415	Cleavage
beta-lactamase, class A, putative, expressed [PFAM]	miR827-3p	LOC_Os04g48390.1|12004.m09775|cDNA	2.5	-1	334	354	Cleavage
beta-lactamase, class A, putative, expressed [PFAM]	miR827	LOC_Os04g48390.1|12004.m09775|cDNA	2.5	-1	334	354	Cleavage
beta-lactamase, class A, putative, expressed [PFAM]	miR827b.2	LOC_Os02g45520.1|12002.m09589|cDNA	2.5	-1	393	414	Cleavage
beta-lactamase, class A, putative, expressed [PFAM]	miR827b.2	LOC_Os04g48390.1|12004.m09775|cDNA	2.5	-1	334	353	Cleavage
beta-lactamase, class A, putative, expressed [PFAM]	miR827b.4	LOC_Os02g45520.1|12002.m09589|cDNA	2.5	-1	393	415	Cleavage
beta-lactamase, class A, putative, expressed [PFAM]	miR827b.4	LOC_Os04g48390.1|12004.m09775|cDNA	2.5	-1	334	354	Cleavage
beta-lactamase, class A, putative, expressed [PFAM]	miR827b.3	LOC_Os04g48390.1|12004.m09775|cDNA	2.5	-1	335	354	Cleavage
HEAT repeat family protein, expressed [PFAM]	miR156d-3p	LOC_Os02g40430.1|12002.m09129|cDNA	1	-1	1605	1626	Cleavage
HEAT repeat family protein, expressed [PFAM]	miR157d-3p.2	LOC_Os02g40430.1|12002.m09129|cDNA	1	-1	1606	1626	Cleavage
heat shock 70 kDa protein 4L, putative, expressed [PFAM]	miR319c-5p	LOC_Os05g08840.1|12005.m05398|cDNA	1.5	-1	2250	2270	Cleavage
heat shock 70 kDa protein 4L, putative, expressed [PFAM]	miR319a-5p.4	LOC_Os05g08840.1|12005.m05398|cDNA	2.5	-1	2250	2270	Cleavage
heat shock 70 kDa protein 4L, putative, expressed [PFAM]	miR319a-5p.3	LOC_Os05g08840.1|12005.m05398|cDNA	2.5	-1	2251	2270	Cleavage
heat shock 70 kDa protein 4L, putative, expressed [PFAM]	miR319a-5p.2	LOC_Os05g08840.1|12005.m05398|cDNA	2.5	-1	2252	2270	Cleavage
electron transporter/ heat shock protein binding protein, putative, expressed [PFAM]	miR399c.2	LOC_Os05g45350.2|12005.m08660|cDNA	1.5	-1	1110	1130	Translation
electron transporter/ heat shock protein binding protein, putative, expressed [PFAM]	miR399s-3p	LOC_Os05g45350.2|12005.m08660|cDNA	1.5	-1	1110	1130	Translation
myb-like DNA-binding domain containing protein, expressed [PFAM]	miR159g-3p	LOC_Os06g40330.1|12006.m08569|cDNA	2	-1	1419	1438	Cleavage
transcription factor GAMYB, putative, expressed [PFAM]	miR159g-3p	LOC_Os01g59660.1|12001.m12100|cDNA	2	-1	1261	1280	Cleavage
transcription factor GAMYB, putative, expressed [PFAM]	miR159g-3p	LOC_Os01g59660.3|12001.m42740|cDNA	2	-1	1259	1278	Cleavage
transcription factor GAMYB, putative, expressed [PFAM]	miR159g-3p	LOC_Os01g59660.2|12001.m42739|cDNA	2	-1	1349	1368	Cleavage
myb-like DNA-binding domain containing protein [PFAM]	miR159.6	LOC_Os01g12700.1|12001.m07883|cDNA	2.5	-1	803	822	Cleavage
transcription factor GAMYB, putative, expressed [PFAM]	miR159.6	LOC_Os05g41166.1|12005.m27464|cDNA	2.5	-1	1068	1087	Cleavage
transcription factor GAMYB, putative, expressed [PFAM]	miR159.6	LOC_Os01g59660.1|12001.m12100|cDNA	2.5	-1	1260	1279	Cleavage
transcription factor GAMYB, putative, expressed [PFAM]	miR159.6	LOC_Os01g59660.3|12001.m42740|cDNA	2.5	-1	1258	1277	Cleavage
transcription factor GAMYB, putative, expressed [PFAM]	miR159.6	LOC_Os01g59660.2|12001.m42739|cDNA	2.5	-1	1348	1367	Cleavage
myb-like DNA-binding domain containing protein, expressed [PFAM]	miR159.6	LOC_Os03g38210.1|12003.m08921|cDNA	2.5	-1	938	957	Cleavage
myb-like DNA-binding domain containing protein [PFAM]	miR159.10	LOC_Os01g12700.1|12001.m07883|cDNA	2.5	-1	803	823	Cleavage
transcription factor GAMYB, putative, expressed [PFAM]	miR159.10	LOC_Os05g41166.1|12005.m27464|cDNA	2.5	-1	1068	1088	Cleavage
myb-like DNA-binding domain containing protein, expressed [PFAM]	miR159.10	LOC_Os06g40330.1|12006.m08569|cDNA	2.5	-1	1418	1438	Cleavage
transcription factor GAMYB, putative, expressed [PFAM]	miR159.10	LOC_Os01g59660.1|12001.m12100|cDNA	2.5	-1	1260	1280	Cleavage
transcription factor GAMYB, putative, expressed [PFAM]	miR159.10	LOC_Os01g59660.3|12001.m42740|cDNA	2.5	-1	1258	1278	Cleavage
transcription factor GAMYB, putative, expressed [PFAM]	miR159.10	LOC_Os01g59660.2|12001.m42739|cDNA	2.5	-1	1348	1368	Cleavage
myb-like DNA-binding domain containing protein, expressed [PFAM]	miR159.10	LOC_Os03g38210.1|12003.m08921|cDNA	2.5	-1	938	958	Cleavage
myb-like DNA-binding domain containing protein [PFAM]	miR159.4	LOC_Os01g12700.1|12001.m07883|cDNA	2.5	-1	803	821	Cleavage
transcription factor GAMYB, putative, expressed [PFAM]	miR159.4	LOC_Os05g41166.1|12005.m27464|cDNA	2.5	-1	1068	1086	Cleavage
transcription factor GAMYB, putative, expressed [PFAM]	miR159.4	LOC_Os01g59660.1|12001.m12100|cDNA	2.5	-1	1260	1278	Cleavage
transcription factor GAMYB, putative, expressed [PFAM]	miR159.4	LOC_Os01g59660.3|12001.m42740|cDNA	2.5	-1	1258	1276	Cleavage
transcription factor GAMYB, putative, expressed [PFAM]	miR159.4	LOC_Os01g59660.2|12001.m42739|cDNA	2.5	-1	1348	1366	Cleavage
transcription factor GAMYB, putative, expressed [PFAM]	miR159.5	LOC_Os01g59660.1|12001.m12100|cDNA	2.5	-1	1261	1279	Cleavage
transcription factor GAMYB, putative, expressed [PFAM]	miR159.5	LOC_Os01g59660.3|12001.m42740|cDNA	2.5	-1	1259	1277	Cleavage
transcription factor GAMYB, putative, expressed [PFAM]	miR159.5	LOC_Os01g59660.2|12001.m42739|cDNA	2.5	-1	1349	1367	Cleavage
myb-like DNA-binding domain containing protein, expressed [PFAM]	miR159.11	LOC_Os06g40330.1|12006.m08569|cDNA	2.5	-1	1418	1438	Cleavage
transcription factor GAMYB, putative, expressed [PFAM]	miR159.11	LOC_Os01g59660.1|12001.m12100|cDNA	2.5	-1	1260	1280	Cleavage
transcription factor GAMYB, putative, expressed [PFAM]	miR159.11	LOC_Os01g59660.3|12001.m42740|cDNA	2.5	-1	1258	1278	Cleavage
transcription factor GAMYB, putative, expressed [PFAM]	miR159.11	LOC_Os01g59660.2|12001.m42739|cDNA	2.5	-1	1348	1368	Cleavage
myb-like DNA-binding domain containing protein, expressed [PFAM]	miR159.7	LOC_Os06g40330.1|12006.m08569|cDNA	2.5	-1	1419	1438	Cleavage
transcription factor GAMYB, putative, expressed [PFAM]	miR159.7	LOC_Os01g59660.1|12001.m12100|cDNA	2.5	-1	1261	1280	Cleavage
transcription factor GAMYB, putative, expressed [PFAM]	miR159.7	LOC_Os01g59660.3|12001.m42740|cDNA	2.5	-1	1259	1278	Cleavage
transcription factor GAMYB, putative, expressed [PFAM]	miR159.7	LOC_Os01g59660.2|12001.m42739|cDNA	2.5	-1	1349	1368	Cleavage
transcription factor GAMYB, putative, expressed [PFAM]	miR159.8	LOC_Os01g59660.1|12001.m12100|cDNA	2.5	-1	1260	1279	Cleavage
transcription factor GAMYB, putative, expressed [PFAM]	miR159.8	LOC_Os01g59660.3|12001.m42740|cDNA	2.5	-1	1258	1277	Cleavage
transcription factor GAMYB, putative, expressed [PFAM]	miR159.8	LOC_Os01g59660.2|12001.m42739|cDNA	2.5	-1	1348	1367	Cleavage
myb-like DNA-binding domain containing protein, expressed [PFAM]	miR159.9	LOC_Os03g38210.1|12003.m08921|cDNA	2.5	-1	939	958	Cleavage
myb-like DNA-binding domain containing protein, expressed [PFAM]	miR159.12	LOC_Os03g38210.1|12003.m08921|cDNA	2.5	-1	938	958	Cleavage
myb-like DNA-binding domain containing protein [PFAM]	miR159a.10	LOC_Os01g12700.1|12001.m07883|cDNA	2.5	-1	804	823	Cleavage
transcription factor GAMYB, putative, expressed [PFAM]	miR159a.10	LOC_Os05g41166.1|12005.m27464|cDNA	2.5	-1	1069	1088	Cleavage
myb-like DNA-binding domain containing protein, expressed [PFAM]	miR159a.10	LOC_Os03g38210.1|12003.m08921|cDNA	2.5	-1	939	958	Cleavage
myb-like DNA-binding domain containing protein, expressed [PFAM]	miR159a.10	LOC_Os06g40330.1|12006.m08569|cDNA	2.5	-1	1419	1438	Cleavage
myb-like DNA-binding domain containing protein [PFAM]	miR159a.7	LOC_Os01g12700.1|12001.m07883|cDNA	2.5	-1	805	823	Cleavage
transcription factor GAMYB, putative, expressed [PFAM]	miR159a.7	LOC_Os05g41166.1|12005.m27464|cDNA	2.5	-1	1070	1088	Cleavage
myb-like DNA-binding domain containing protein, expressed [PFAM]	miR159a.7	LOC_Os03g38210.1|12003.m08921|cDNA	2.5	-1	940	958	Cleavage
myb-like DNA-binding domain containing protein, expressed [PFAM]	miR159a.7	LOC_Os06g40330.1|12006.m08569|cDNA	2.5	-1	1420	1438	Cleavage
myb-like DNA-binding domain containing protein, expressed [PFAM]	miR159a.8	LOC_Os03g38210.1|12003.m08921|cDNA	2.5	-1	939	957	Cleavage
myb-like DNA-binding domain containing protein, expressed [PFAM]	miR159a.8	LOC_Os06g40330.1|12006.m08569|cDNA	2.5	-1	1419	1437	Cleavage
myb-like DNA-binding domain containing protein, expressed [PFAM]	miR159a.9	LOC_Os03g38210.1|12003.m08921|cDNA	2.5	-1	938	957	Cleavage
myb-like DNA-binding domain containing protein [PFAM]	miR159b.10	LOC_Os01g12700.1|12001.m07883|cDNA	2.5	-1	803	823	Cleavage
transcription factor GAMYB, putative, expressed [PFAM]	miR159b.10	LOC_Os05g41166.1|12005.m27464|cDNA	2.5	-1	1068	1088	Cleavage
myb-like DNA-binding domain containing protein, expressed [PFAM]	miR159b.10	LOC_Os06g40330.1|12006.m08569|cDNA	2.5	-1	1418	1438	Cleavage
transcription factor GAMYB, putative, expressed [PFAM]	miR159b.10	LOC_Os01g59660.1|12001.m12100|cDNA	2.5	-1	1260	1280	Cleavage
transcription factor GAMYB, putative, expressed [PFAM]	miR159b.10	LOC_Os01g59660.3|12001.m42740|cDNA	2.5	-1	1258	1278	Cleavage
transcription factor GAMYB, putative, expressed [PFAM]	miR159b.10	LOC_Os01g59660.2|12001.m42739|cDNA	2.5	-1	1348	1368	Cleavage
myb-like DNA-binding domain containing protein, expressed [PFAM]	miR159b.10	LOC_Os03g38210.1|12003.m08921|cDNA	2.5	-1	938	958	Cleavage
myb-like DNA-binding domain containing protein [PFAM]	miR159b.3	LOC_Os01g12700.1|12001.m07883|cDNA	2.5	-1	804	822	Cleavage
transcription factor GAMYB, putative, expressed [PFAM]	miR159b.3	LOC_Os05g41166.1|12005.m27464|cDNA	2.5	-1	1069	1087	Cleavage
transcription factor GAMYB, putative, expressed [PFAM]	miR159b.3	LOC_Os01g59660.1|12001.m12100|cDNA	2.5	-1	1261	1279	Cleavage
transcription factor GAMYB, putative, expressed [PFAM]	miR159b.3	LOC_Os01g59660.3|12001.m42740|cDNA	2.5	-1	1259	1277	Cleavage
transcription factor GAMYB, putative, expressed [PFAM]	miR159b.3	LOC_Os01g59660.2|12001.m42739|cDNA	2.5	-1	1349	1367	Cleavage
myb-like DNA-binding domain containing protein, expressed [PFAM]	miR159b.3	LOC_Os03g38210.1|12003.m08921|cDNA	2.5	-1	939	957	Cleavage
myb-like DNA-binding domain containing protein [PFAM]	miR159b.7	LOC_Os01g12700.1|12001.m07883|cDNA	2.5	-1	804	823	Cleavage
transcription factor GAMYB, putative, expressed [PFAM]	miR159b.7	LOC_Os05g41166.1|12005.m27464|cDNA	2.5	-1	1069	1088	Cleavage
myb-like DNA-binding domain containing protein, expressed [PFAM]	miR159b.7	LOC_Os06g40330.1|12006.m08569|cDNA	2.5	-1	1419	1438	Cleavage
transcription factor GAMYB, putative, expressed [PFAM]	miR159b.7	LOC_Os01g59660.1|12001.m12100|cDNA	2.5	-1	1261	1280	Cleavage
transcription factor GAMYB, putative, expressed [PFAM]	miR159b.7	LOC_Os01g59660.3|12001.m42740|cDNA	2.5	-1	1259	1278	Cleavage
transcription factor GAMYB, putative, expressed [PFAM]	miR159b.7	LOC_Os01g59660.2|12001.m42739|cDNA	2.5	-1	1349	1368	Cleavage
myb-like DNA-binding domain containing protein, expressed [PFAM]	miR159b.7	LOC_Os03g38210.1|12003.m08921|cDNA	2.5	-1	939	958	Cleavage
myb-like DNA-binding domain containing protein, expressed [PFAM]	miR159b.4	LOC_Os06g40330.1|12006.m08569|cDNA	2.5	-1	1418	1436	Cleavage
myb-like DNA-binding domain containing protein, expressed [PFAM]	miR159b.4	LOC_Os03g38210.1|12003.m08921|cDNA	2.5	-1	938	956	Cleavage
myb-like DNA-binding domain containing protein [PFAM]	miR159b.8	LOC_Os01g12700.1|12001.m07883|cDNA	2.5	-1	803	822	Cleavage
transcription factor GAMYB, putative, expressed [PFAM]	miR159b.8	LOC_Os05g41166.1|12005.m27464|cDNA	2.5	-1	1068	1087	Cleavage
transcription factor GAMYB, putative, expressed [PFAM]	miR159b.8	LOC_Os01g59660.1|12001.m12100|cDNA	2.5	-1	1260	1279	Cleavage
transcription factor GAMYB, putative, expressed [PFAM]	miR159b.8	LOC_Os01g59660.3|12001.m42740|cDNA	2.5	-1	1258	1277	Cleavage
transcription factor GAMYB, putative, expressed [PFAM]	miR159b.8	LOC_Os01g59660.2|12001.m42739|cDNA	2.5	-1	1348	1367	Cleavage
myb-like DNA-binding domain containing protein, expressed [PFAM]	miR159b.8	LOC_Os03g38210.1|12003.m08921|cDNA	2.5	-1	938	957	Cleavage
myb-like DNA-binding domain containing protein [PFAM]	miR159b.5	LOC_Os01g12700.1|12001.m07883|cDNA	2.5	-1	805	823	Cleavage
transcription factor GAMYB, putative, expressed [PFAM]	miR159b.5	LOC_Os05g41166.1|12005.m27464|cDNA	2.5	-1	1070	1088	Cleavage
transcription factor GAMYB, putative, expressed [PFAM]	miR159b.5	LOC_Os01g59660.1|12001.m12100|cDNA	2.5	-1	1262	1280	Cleavage
transcription factor GAMYB, putative, expressed [PFAM]	miR159b.5	LOC_Os01g59660.3|12001.m42740|cDNA	2.5	-1	1260	1278	Cleavage
transcription factor GAMYB, putative, expressed [PFAM]	miR159b.5	LOC_Os01g59660.2|12001.m42739|cDNA	2.5	-1	1350	1368	Cleavage
myb-like DNA-binding domain containing protein, expressed [PFAM]	miR159b.5	LOC_Os03g38210.1|12003.m08921|cDNA	2.5	-1	940	958	Cleavage
myb-like DNA-binding domain containing protein, expressed [PFAM]	miR159b.5	LOC_Os06g40330.1|12006.m08569|cDNA	2.5	-1	1420	1438	Cleavage
myb-like DNA-binding domain containing protein [PFAM]	miR159b.6	LOC_Os01g12700.1|12001.m07883|cDNA	2.5	-1	803	822	Cleavage
transcription factor GAMYB, putative, expressed [PFAM]	miR159b.6	LOC_Os05g41166.1|12005.m27464|cDNA	2.5	-1	1068	1087	Cleavage
transcription factor GAMYB, putative, expressed [PFAM]	miR159b.6	LOC_Os01g59660.1|12001.m12100|cDNA	2.5	-1	1260	1279	Cleavage
transcription factor GAMYB, putative, expressed [PFAM]	miR159b.6	LOC_Os01g59660.3|12001.m42740|cDNA	2.5	-1	1258	1277	Cleavage
transcription factor GAMYB, putative, expressed [PFAM]	miR159b.6	LOC_Os01g59660.2|12001.m42739|cDNA	2.5	-1	1348	1367	Cleavage
myb-like DNA-binding domain containing protein [PFAM]	miR159b.9	LOC_Os01g12700.1|12001.m07883|cDNA	2.5	-1	803	823	Cleavage
transcription factor GAMYB, putative, expressed [PFAM]	miR159b.9	LOC_Os05g41166.1|12005.m27464|cDNA	2.5	-1	1068	1088	Cleavage
myb-like DNA-binding domain containing protein, expressed [PFAM]	miR159b.9	LOC_Os06g40330.1|12006.m08569|cDNA	2.5	-1	1418	1438	Cleavage
transcription factor GAMYB, putative, expressed [PFAM]	miR159b.9	LOC_Os01g59660.1|12001.m12100|cDNA	2.5	-1	1260	1280	Cleavage
transcription factor GAMYB, putative, expressed [PFAM]	miR159b.9	LOC_Os01g59660.3|12001.m42740|cDNA	2.5	-1	1258	1278	Cleavage
transcription factor GAMYB, putative, expressed [PFAM]	miR159b.9	LOC_Os01g59660.2|12001.m42739|cDNA	2.5	-1	1348	1368	Cleavage
transcription factor GAMYB, putative, expressed [PFAM]	miR159c.4	LOC_Os01g59660.1|12001.m12100|cDNA	2.5	-1	1261	1280	Cleavage
transcription factor GAMYB, putative, expressed [PFAM]	miR159c.4	LOC_Os01g59660.3|12001.m42740|cDNA	2.5	-1	1259	1278	Cleavage
transcription factor GAMYB, putative, expressed [PFAM]	miR159c.4	LOC_Os01g59660.2|12001.m42739|cDNA	2.5	-1	1349	1368	Cleavage
transcription factor GAMYB, putative, expressed [PFAM]	miR159c.3	LOC_Os01g59660.1|12001.m12100|cDNA	2.5	-1	1262	1280	Cleavage
transcription factor GAMYB, putative, expressed [PFAM]	miR159c.3	LOC_Os01g59660.3|12001.m42740|cDNA	2.5	-1	1260	1278	Cleavage
transcription factor GAMYB, putative, expressed [PFAM]	miR159c.3	LOC_Os01g59660.2|12001.m42739|cDNA	2.5	-1	1350	1368	Cleavage
myb-like DNA-binding domain containing protein [PFAM]	miR159c.8	LOC_Os01g12700.1|12001.m07883|cDNA	2.5	-1	803	823	Cleavage
transcription factor GAMYB, putative, expressed [PFAM]	miR159c.8	LOC_Os05g41166.1|12005.m27464|cDNA	2.5	-1	1068	1088	Cleavage
myb-like DNA-binding domain containing protein, expressed [PFAM]	miR159c.8	LOC_Os06g40330.1|12006.m08569|cDNA	2.5	-1	1418	1438	Cleavage
transcription factor GAMYB, putative, expressed [PFAM]	miR159c.8	LOC_Os01g59660.1|12001.m12100|cDNA	2.5	-1	1260	1280	Cleavage
transcription factor GAMYB, putative, expressed [PFAM]	miR159c.8	LOC_Os01g59660.3|12001.m42740|cDNA	2.5	-1	1258	1278	Cleavage
transcription factor GAMYB, putative, expressed [PFAM]	miR159c.8	LOC_Os01g59660.2|12001.m42739|cDNA	2.5	-1	1348	1368	Cleavage
myb-like DNA-binding domain containing protein, expressed [PFAM]	miR159c.8	LOC_Os03g38210.1|12003.m08921|cDNA	2.5	-1	938	958	Cleavage
myb-like DNA-binding domain containing protein [PFAM]	miR159c.6	LOC_Os01g12700.1|12001.m07883|cDNA	2.5	-1	803	822	Cleavage
transcription factor GAMYB, putative, expressed [PFAM]	miR159c.6	LOC_Os05g41166.1|12005.m27464|cDNA	2.5	-1	1068	1087	Cleavage
transcription factor GAMYB, putative, expressed [PFAM]	miR159c.6	LOC_Os01g59660.1|12001.m12100|cDNA	2.5	-1	1260	1279	Cleavage
transcription factor GAMYB, putative, expressed [PFAM]	miR159c.6	LOC_Os01g59660.3|12001.m42740|cDNA	2.5	-1	1258	1277	Cleavage
transcription factor GAMYB, putative, expressed [PFAM]	miR159c.6	LOC_Os01g59660.2|12001.m42739|cDNA	2.5	-1	1348	1367	Cleavage
myb-like DNA-binding domain containing protein, expressed [PFAM]	miR159c.6	LOC_Os03g38210.1|12003.m08921|cDNA	2.5	-1	938	957	Cleavage
myb-like DNA-binding domain containing protein [PFAM]	miR159c.5	LOC_Os01g12700.1|12001.m07883|cDNA	2.5	-1	804	823	Cleavage
transcription factor GAMYB, putative, expressed [PFAM]	miR159c.5	LOC_Os05g41166.1|12005.m27464|cDNA	2.5	-1	1069	1088	Cleavage
transcription factor GAMYB, putative, expressed [PFAM]	miR159c.5	LOC_Os01g59660.1|12001.m12100|cDNA	2.5	-1	1261	1280	Cleavage
transcription factor GAMYB, putative, expressed [PFAM]	miR159c.5	LOC_Os01g59660.3|12001.m42740|cDNA	2.5	-1	1259	1278	Cleavage
transcription factor GAMYB, putative, expressed [PFAM]	miR159c.5	LOC_Os01g59660.2|12001.m42739|cDNA	2.5	-1	1349	1368	Cleavage
myb-like DNA-binding domain containing protein, expressed [PFAM]	miR159c.5	LOC_Os03g38210.1|12003.m08921|cDNA	2.5	-1	939	958	Cleavage
myb-like DNA-binding domain containing protein, expressed [PFAM]	miR159c.5	LOC_Os06g40330.1|12006.m08569|cDNA	2.5	-1	1419	1438	Cleavage
myb-like DNA-binding domain containing protein [PFAM]	miR159c.7	LOC_Os01g12700.1|12001.m07883|cDNA	2.5	-1	803	823	Cleavage
transcription factor GAMYB, putative, expressed [PFAM]	miR159c.7	LOC_Os05g41166.1|12005.m27464|cDNA	2.5	-1	1068	1088	Cleavage
transcription factor GAMYB, putative, expressed [PFAM]	miR159c.7	LOC_Os01g59660.1|12001.m12100|cDNA	2.5	-1	1260	1280	Cleavage
transcription factor GAMYB, putative, expressed [PFAM]	miR159c.7	LOC_Os01g59660.3|12001.m42740|cDNA	2.5	-1	1258	1278	Cleavage
transcription factor GAMYB, putative, expressed [PFAM]	miR159c.7	LOC_Os01g59660.2|12001.m42739|cDNA	2.5	-1	1348	1368	Cleavage
myb-like DNA-binding domain containing protein, expressed [PFAM]	miR159c.7	LOC_Os06g40330.1|12006.m08569|cDNA	2.5	-1	1418	1438	Cleavage
myb-like DNA-binding domain containing protein, expressed [PFAM]	miR159d-3p.2	LOC_Os06g40330.1|12006.m08569|cDNA	2.5	-1	1418	1437	Cleavage
myb-like DNA-binding domain containing protein [PFAM]	miR159d-3p.3	LOC_Os01g12700.1|12001.m07883|cDNA	2.5	-1	803	823	Cleavage
transcription factor GAMYB, putative, expressed [PFAM]	miR159d-3p.3	LOC_Os05g41166.1|12005.m27464|cDNA	2.5	-1	1068	1088	Cleavage
myb-like DNA-binding domain containing protein, expressed [PFAM]	miR159d-3p.3	LOC_Os06g40330.1|12006.m08569|cDNA	2.5	-1	1418	1438	Cleavage
myb-like DNA-binding domain containing protein [PFAM]	miR159d-3p.1	LOC_Os01g12700.1|12001.m07883|cDNA	2.5	-1	803	821	Cleavage
transcription factor GAMYB, putative, expressed [PFAM]	miR159d-3p.1	LOC_Os05g41166.1|12005.m27464|cDNA	2.5	-1	1068	1086	Cleavage
transcription factor GAMYB, putative, expressed [PFAM]	miR159d-3p.1	LOC_Os01g59660.1|12001.m12100|cDNA	2.5	-1	1260	1278	Cleavage
transcription factor GAMYB, putative, expressed [PFAM]	miR159d-3p.1	LOC_Os01g59660.3|12001.m42740|cDNA	2.5	-1	1258	1276	Cleavage
transcription factor GAMYB, putative, expressed [PFAM]	miR159d-3p.1	LOC_Os01g59660.2|12001.m42739|cDNA	2.5	-1	1348	1366	Cleavage
myb-like DNA-binding domain containing protein [PFAM]	miR159f.1	LOC_Os01g12700.1|12001.m07883|cDNA	2.5	-1	804	823	Cleavage
transcription factor GAMYB, putative, expressed [PFAM]	miR159f.1	LOC_Os05g41166.1|12005.m27464|cDNA	2.5	-1	1069	1088	Cleavage
myb-like DNA-binding domain containing protein, expressed [PFAM]	miR159f.1	LOC_Os06g40330.1|12006.m08569|cDNA	2.5	-1	1419	1438	Cleavage
myb-like DNA-binding domain containing protein, expressed [PFAM]	miR159f.1	LOC_Os03g38210.1|12003.m08921|cDNA	2.5	-1	939	958	Cleavage
myb-like DNA-binding domain containing protein [PFAM]	miR159f.2	LOC_Os01g12700.1|12001.m07883|cDNA	2.5	-1	803	823	Cleavage
transcription factor GAMYB, putative, expressed [PFAM]	miR159f.2	LOC_Os05g41166.1|12005.m27464|cDNA	2.5	-1	1068	1088	Cleavage
myb-like DNA-binding domain containing protein, expressed [PFAM]	miR159f.2	LOC_Os06g40330.1|12006.m08569|cDNA	2.5	-1	1418	1438	Cleavage
myb-like DNA-binding domain containing protein, expressed [PFAM]	miR159f.2	LOC_Os03g38210.1|12003.m08921|cDNA	2.5	-1	938	958	Cleavage
transcription factor GAMYB, putative, expressed [PFAM]	miR319	LOC_Os01g59660.1|12001.m12100|cDNA	2.5	-1	1261	1280	Cleavage
transcription factor GAMYB, putative, expressed [PFAM]	miR319	LOC_Os01g59660.3|12001.m42740|cDNA	2.5	-1	1259	1278	Cleavage
transcription factor GAMYB, putative, expressed [PFAM]	miR319	LOC_Os01g59660.2|12001.m42739|cDNA	2.5	-1	1349	1368	Cleavage
transcription factor GAMYB, putative, expressed [PFAM]	miR319a-3p	LOC_Os01g59660.1|12001.m12100|cDNA	2.5	-1	1260	1279	Cleavage
transcription factor GAMYB, putative, expressed [PFAM]	miR319a-3p	LOC_Os01g59660.3|12001.m42740|cDNA	2.5	-1	1258	1277	Cleavage
transcription factor GAMYB, putative, expressed [PFAM]	miR319a-3p	LOC_Os01g59660.2|12001.m42739|cDNA	2.5	-1	1348	1367	Cleavage
myb-like DNA-binding domain containing protein, expressed [PFAM]	miR319a.4	LOC_Os06g40330.1|12006.m08569|cDNA	2.5	-1	1418	1437	Cleavage
transcription factor GAMYB, putative, expressed [PFAM]	miR319a.3	LOC_Os01g59660.1|12001.m12100|cDNA	2.5	-1	1260	1278	Cleavage
transcription factor GAMYB, putative, expressed [PFAM]	miR319a.3	LOC_Os01g59660.3|12001.m42740|cDNA	2.5	-1	1258	1276	Cleavage
transcription factor GAMYB, putative, expressed [PFAM]	miR319a.3	LOC_Os01g59660.2|12001.m42739|cDNA	2.5	-1	1348	1366	Cleavage
myb-like DNA-binding domain containing protein, expressed [PFAM]	miR319a.6	LOC_Os06g40330.1|12006.m08569|cDNA	2.5	-1	1417	1437	Cleavage
transcription factor GAMYB, putative, expressed [PFAM]	miR319c-3p.1	LOC_Os01g59660.1|12001.m12100|cDNA	2.5	-1	1259	1278	Cleavage
transcription factor GAMYB, putative, expressed [PFAM]	miR319c-3p.1	LOC_Os01g59660.3|12001.m42740|cDNA	2.5	-1	1257	1276	Cleavage
transcription factor GAMYB, putative, expressed [PFAM]	miR319c-3p.1	LOC_Os01g59660.2|12001.m42739|cDNA	2.5	-1	1347	1366	Cleavage
myb-like DNA-binding domain containing protein, expressed [PFAM]	miR319c-3p.2	LOC_Os06g40330.1|12006.m08569|cDNA	2.5	-1	1417	1437	Cleavage
myb-like DNA-binding domain containing protein, expressed [PFAM]	miR319c.5	LOC_Os06g40330.1|12006.m08569|cDNA	2.5	-1	1418	1438	Cleavage
myb-like DNA-binding domain containing protein, expressed [PFAM]	miR319c.3	LOC_Os06g40330.1|12006.m08569|cDNA	2.5	-1	1420	1438	Cleavage
myb-like DNA-binding domain containing protein, expressed [PFAM]	miR319c.4	LOC_Os06g40330.1|12006.m08569|cDNA	2.5	-1	1419	1438	Cleavage
transcription factor GAMYB, putative, expressed [PFAM]	miR319e.12	LOC_Os01g59660.1|12001.m12100|cDNA	2.5	-1	1260	1280	Cleavage
transcription factor GAMYB, putative, expressed [PFAM]	miR319e.12	LOC_Os01g59660.3|12001.m42740|cDNA	2.5	-1	1258	1278	Cleavage
transcription factor GAMYB, putative, expressed [PFAM]	miR319e.12	LOC_Os01g59660.2|12001.m42739|cDNA	2.5	-1	1348	1368	Cleavage
myb-like DNA-binding domain containing protein, expressed [PFAM]	miR319e.12	LOC_Os06g40330.1|12006.m08569|cDNA	2.5	-1	1418	1438	Cleavage
transcription factor GAMYB, putative, expressed [PFAM]	miR319e.7	LOC_Os01g59660.1|12001.m12100|cDNA	2.5	-1	1260	1278	Cleavage
transcription factor GAMYB, putative, expressed [PFAM]	miR319e.7	LOC_Os01g59660.3|12001.m42740|cDNA	2.5	-1	1258	1276	Cleavage
transcription factor GAMYB, putative, expressed [PFAM]	miR319e.7	LOC_Os01g59660.2|12001.m42739|cDNA	2.5	-1	1348	1366	Cleavage
myb-like DNA-binding domain containing protein, expressed [PFAM]	miR319e.10	LOC_Os06g40330.1|12006.m08569|cDNA	2.5	-1	1418	1437	Cleavage
transcription factor GAMYB, putative, expressed [PFAM]	miR319e.8	LOC_Os01g59660.1|12001.m12100|cDNA	2.5	-1	1262	1280	Cleavage
transcription factor GAMYB, putative, expressed [PFAM]	miR319e.8	LOC_Os01g59660.3|12001.m42740|cDNA	2.5	-1	1260	1278	Cleavage
transcription factor GAMYB, putative, expressed [PFAM]	miR319e.8	LOC_Os01g59660.2|12001.m42739|cDNA	2.5	-1	1350	1368	Cleavage
myb-like DNA-binding domain containing protein, expressed [PFAM]	miR319e.8	LOC_Os06g40330.1|12006.m08569|cDNA	2.5	-1	1420	1438	Cleavage
myb-like DNA-binding domain containing protein, expressed [PFAM]	miR319e.9	LOC_Os06g40330.1|12006.m08569|cDNA	2.5	-1	1419	1437	Cleavage
transcription factor GAMYB, putative, expressed [PFAM]	miR319e.11	LOC_Os01g59660.1|12001.m12100|cDNA	2.5	-1	1261	1280	Cleavage
transcription factor GAMYB, putative, expressed [PFAM]	miR319e.11	LOC_Os01g59660.3|12001.m42740|cDNA	2.5	-1	1259	1278	Cleavage
transcription factor GAMYB, putative, expressed [PFAM]	miR319e.11	LOC_Os01g59660.2|12001.m42739|cDNA	2.5	-1	1349	1368	Cleavage
myb-like DNA-binding domain containing protein, expressed [PFAM]	miR319e.11	LOC_Os06g40330.1|12006.m08569|cDNA	2.5	-1	1419	1438	Cleavage
myb-like DNA-binding domain containing protein, expressed [PFAM]	miR319h	LOC_Os06g40330.1|12006.m08569|cDNA	2.5	-1	1418	1438	Cleavage
transcription factor GAMYB, putative, expressed [PFAM]	miR319l.2	LOC_Os01g59660.1|12001.m12100|cDNA	2.5	-1	1258	1278	Cleavage
transcription factor GAMYB, putative, expressed [PFAM]	miR319l.2	LOC_Os01g59660.3|12001.m42740|cDNA	2.5	-1	1256	1276	Cleavage
transcription factor GAMYB, putative, expressed [PFAM]	miR319l.2	LOC_Os01g59660.2|12001.m42739|cDNA	2.5	-1	1346	1366	Cleavage
myb-like DNA-binding domain containing protein, expressed [PFAM]	miR319l.3	LOC_Os06g40330.1|12006.m08569|cDNA	2.5	-1	1417	1437	Cleavage
transcription factor GAMYB, putative, expressed [PFAM]	miR319l.1	LOC_Os01g59660.1|12001.m12100|cDNA	2.5	-1	1259	1278	Cleavage
transcription factor GAMYB, putative, expressed [PFAM]	miR319l.1	LOC_Os01g59660.3|12001.m42740|cDNA	2.5	-1	1257	1276	Cleavage
transcription factor GAMYB, putative, expressed [PFAM]	miR319l.1	LOC_Os01g59660.2|12001.m42739|cDNA	2.5	-1	1347	1366	Cleavage
myb-like DNA-binding domain containing protein, expressed [PFAM]	miR159i-3p.2	LOC_Os06g40330.1|12006.m08569|cDNA	1	-1	1418	1438	Cleavage
transcription factor GAMYB, putative, expressed [PFAM]	miR159i-3p.2	LOC_Os01g59660.1|12001.m12100|cDNA	1	-1	1260	1280	Cleavage
transcription factor GAMYB, putative, expressed [PFAM]	miR159i-3p.2	LOC_Os01g59660.3|12001.m42740|cDNA	1	-1	1258	1278	Cleavage
transcription factor GAMYB, putative, expressed [PFAM]	miR159i-3p.2	LOC_Os01g59660.2|12001.m42739|cDNA	1	-1	1348	1368	Cleavage
myb-like DNA-binding domain containing protein, expressed [PFAM]	miR159i-3p.1	LOC_Os06g40330.1|12006.m08569|cDNA	1	-1	1419	1438	Cleavage
transcription factor GAMYB, putative, expressed [PFAM]	miR159i-3p.1	LOC_Os01g59660.1|12001.m12100|cDNA	1	-1	1261	1280	Cleavage
transcription factor GAMYB, putative, expressed [PFAM]	miR159i-3p.1	LOC_Os01g59660.3|12001.m42740|cDNA	1	-1	1259	1278	Cleavage
transcription factor GAMYB, putative, expressed [PFAM]	miR159i-3p.1	LOC_Os01g59660.2|12001.m42739|cDNA	1	-1	1349	1368	Cleavage
myb-like DNA-binding domain containing protein, expressed [PFAM]	miR159.6	LOC_Os06g40330.1|12006.m08569|cDNA	1.5	-1	1418	1437	Cleavage
myb-like DNA-binding domain containing protein, expressed [PFAM]	miR159.4	LOC_Os06g40330.1|12006.m08569|cDNA	1.5	-1	1418	1436	Cleavage
myb-like DNA-binding domain containing protein, expressed [PFAM]	miR159.5	LOC_Os06g40330.1|12006.m08569|cDNA	1.5	-1	1419	1437	Cleavage
myb-like DNA-binding domain containing protein, expressed [PFAM]	miR159.8	LOC_Os06g40330.1|12006.m08569|cDNA	1.5	-1	1418	1437	Cleavage
transcription factor GAMYB, putative, expressed [PFAM]	miR159a.10	LOC_Os01g59660.1|12001.m12100|cDNA	1.5	-1	1261	1280	Cleavage
transcription factor GAMYB, putative, expressed [PFAM]	miR159a.10	LOC_Os01g59660.3|12001.m42740|cDNA	1.5	-1	1259	1278	Cleavage
transcription factor GAMYB, putative, expressed [PFAM]	miR159a.10	LOC_Os01g59660.2|12001.m42739|cDNA	1.5	-1	1349	1368	Cleavage
transcription factor GAMYB, putative, expressed [PFAM]	miR159a.7	LOC_Os01g59660.1|12001.m12100|cDNA	1.5	-1	1262	1280	Cleavage
transcription factor GAMYB, putative, expressed [PFAM]	miR159a.7	LOC_Os01g59660.3|12001.m42740|cDNA	1.5	-1	1260	1278	Cleavage
transcription factor GAMYB, putative, expressed [PFAM]	miR159a.7	LOC_Os01g59660.2|12001.m42739|cDNA	1.5	-1	1350	1368	Cleavage
myb-like DNA-binding domain containing protein [PFAM]	miR159a.8	LOC_Os01g12700.1|12001.m07883|cDNA	1.5	-1	804	822	Cleavage
transcription factor GAMYB, putative, expressed [PFAM]	miR159a.8	LOC_Os05g41166.1|12005.m27464|cDNA	1.5	-1	1069	1087	Cleavage
transcription factor GAMYB, putative, expressed [PFAM]	miR159a.8	LOC_Os01g59660.1|12001.m12100|cDNA	1.5	-1	1261	1279	Cleavage
transcription factor GAMYB, putative, expressed [PFAM]	miR159a.8	LOC_Os01g59660.3|12001.m42740|cDNA	1.5	-1	1259	1277	Cleavage
transcription factor GAMYB, putative, expressed [PFAM]	miR159a.8	LOC_Os01g59660.2|12001.m42739|cDNA	1.5	-1	1349	1367	Cleavage
myb-like DNA-binding domain containing protein [PFAM]	miR159a.9	LOC_Os01g12700.1|12001.m07883|cDNA	1.5	-1	803	822	Cleavage
transcription factor GAMYB, putative, expressed [PFAM]	miR159a.9	LOC_Os05g41166.1|12005.m27464|cDNA	1.5	-1	1068	1087	Cleavage
transcription factor GAMYB, putative, expressed [PFAM]	miR159a.9	LOC_Os01g59660.1|12001.m12100|cDNA	1.5	-1	1260	1279	Cleavage
transcription factor GAMYB, putative, expressed [PFAM]	miR159a.9	LOC_Os01g59660.3|12001.m42740|cDNA	1.5	-1	1258	1277	Cleavage
transcription factor GAMYB, putative, expressed [PFAM]	miR159a.9	LOC_Os01g59660.2|12001.m42739|cDNA	1.5	-1	1348	1367	Cleavage
myb-like DNA-binding domain containing protein, expressed [PFAM]	miR159b.3	LOC_Os06g40330.1|12006.m08569|cDNA	1.5	-1	1419	1437	Cleavage
myb-like DNA-binding domain containing protein, expressed [PFAM]	miR159b.8	LOC_Os06g40330.1|12006.m08569|cDNA	1.5	-1	1418	1437	Cleavage
myb-like DNA-binding domain containing protein, expressed [PFAM]	miR159b.6	LOC_Os06g40330.1|12006.m08569|cDNA	1.5	-1	1418	1437	Cleavage
myb-like DNA-binding domain containing protein [PFAM]	miR159c.4	LOC_Os01g12700.1|12001.m07883|cDNA	1.5	-1	804	823	Cleavage
transcription factor GAMYB, putative, expressed [PFAM]	miR159c.4	LOC_Os05g41166.1|12005.m27464|cDNA	1.5	-1	1069	1088	Cleavage
myb-like DNA-binding domain containing protein, expressed [PFAM]	miR159c.4	LOC_Os03g38210.1|12003.m08921|cDNA	1.5	-1	939	958	Cleavage
myb-like DNA-binding domain containing protein, expressed [PFAM]	miR159c.4	LOC_Os06g40330.1|12006.m08569|cDNA	1.5	-1	1419	1438	Cleavage
myb-like DNA-binding domain containing protein [PFAM]	miR159c.3	LOC_Os01g12700.1|12001.m07883|cDNA	1.5	-1	805	823	Cleavage
transcription factor GAMYB, putative, expressed [PFAM]	miR159c.3	LOC_Os05g41166.1|12005.m27464|cDNA	1.5	-1	1070	1088	Cleavage
myb-like DNA-binding domain containing protein, expressed [PFAM]	miR159c.3	LOC_Os03g38210.1|12003.m08921|cDNA	1.5	-1	940	958	Cleavage
myb-like DNA-binding domain containing protein, expressed [PFAM]	miR159c.3	LOC_Os06g40330.1|12006.m08569|cDNA	1.5	-1	1420	1438	Cleavage
myb-like DNA-binding domain containing protein, expressed [PFAM]	miR159c.6	LOC_Os06g40330.1|12006.m08569|cDNA	1.5	-1	1418	1437	Cleavage
myb-like DNA-binding domain containing protein [PFAM]	miR159d-3p.2	LOC_Os01g12700.1|12001.m07883|cDNA	1.5	-1	803	822	Cleavage
transcription factor GAMYB, putative, expressed [PFAM]	miR159d-3p.2	LOC_Os05g41166.1|12005.m27464|cDNA	1.5	-1	1068	1087	Cleavage
transcription factor GAMYB, putative, expressed [PFAM]	miR159d-3p.2	LOC_Os01g59660.1|12001.m12100|cDNA	1.5	-1	1260	1279	Cleavage
transcription factor GAMYB, putative, expressed [PFAM]	miR159d-3p.2	LOC_Os01g59660.3|12001.m42740|cDNA	1.5	-1	1258	1277	Cleavage
transcription factor GAMYB, putative, expressed [PFAM]	miR159d-3p.2	LOC_Os01g59660.2|12001.m42739|cDNA	1.5	-1	1348	1367	Cleavage
transcription factor GAMYB, putative, expressed [PFAM]	miR159d-3p.3	LOC_Os01g59660.1|12001.m12100|cDNA	1.5	-1	1260	1280	Cleavage
transcription factor GAMYB, putative, expressed [PFAM]	miR159d-3p.3	LOC_Os01g59660.3|12001.m42740|cDNA	1.5	-1	1258	1278	Cleavage
transcription factor GAMYB, putative, expressed [PFAM]	miR159d-3p.3	LOC_Os01g59660.2|12001.m42739|cDNA	1.5	-1	1348	1368	Cleavage
transcription factor GAMYB, putative, expressed [PFAM]	miR159f.1	LOC_Os01g59660.1|12001.m12100|cDNA	1.5	-1	1261	1280	Cleavage
transcription factor GAMYB, putative, expressed [PFAM]	miR159f.1	LOC_Os01g59660.3|12001.m42740|cDNA	1.5	-1	1259	1278	Cleavage
transcription factor GAMYB, putative, expressed [PFAM]	miR159f.1	LOC_Os01g59660.2|12001.m42739|cDNA	1.5	-1	1349	1368	Cleavage
transcription factor GAMYB, putative, expressed [PFAM]	miR159f.2	LOC_Os01g59660.1|12001.m12100|cDNA	1.5	-1	1260	1280	Cleavage
transcription factor GAMYB, putative, expressed [PFAM]	miR159f.2	LOC_Os01g59660.3|12001.m42740|cDNA	1.5	-1	1258	1278	Cleavage
transcription factor GAMYB, putative, expressed [PFAM]	miR159f.2	LOC_Os01g59660.2|12001.m42739|cDNA	1.5	-1	1348	1368	Cleavage
myb-like DNA-binding domain containing protein, expressed [PFAM]	miR319	LOC_Os06g40330.1|12006.m08569|cDNA	1.5	-1	1419	1438	Cleavage
transcription factor GAMYB, putative, expressed [PFAM]	miR319a.4	LOC_Os01g59660.1|12001.m12100|cDNA	1.5	-1	1260	1279	Cleavage
transcription factor GAMYB, putative, expressed [PFAM]	miR319a.4	LOC_Os01g59660.3|12001.m42740|cDNA	1.5	-1	1258	1277	Cleavage
transcription factor GAMYB, putative, expressed [PFAM]	miR319a.4	LOC_Os01g59660.2|12001.m42739|cDNA	1.5	-1	1348	1367	Cleavage
transcription factor GAMYB, putative, expressed [PFAM]	miR319c-3p.2	LOC_Os01g59660.1|12001.m12100|cDNA	1.5	-1	1259	1279	Cleavage
transcription factor GAMYB, putative, expressed [PFAM]	miR319c-3p.2	LOC_Os01g59660.3|12001.m42740|cDNA	1.5	-1	1257	1277	Cleavage
transcription factor GAMYB, putative, expressed [PFAM]	miR319c-3p.2	LOC_Os01g59660.2|12001.m42739|cDNA	1.5	-1	1347	1367	Cleavage
transcription factor GAMYB, putative, expressed [PFAM]	miR319c.5	LOC_Os01g59660.1|12001.m12100|cDNA	1.5	-1	1260	1280	Cleavage
transcription factor GAMYB, putative, expressed [PFAM]	miR319c.5	LOC_Os01g59660.3|12001.m42740|cDNA	1.5	-1	1258	1278	Cleavage
transcription factor GAMYB, putative, expressed [PFAM]	miR319c.5	LOC_Os01g59660.2|12001.m42739|cDNA	1.5	-1	1348	1368	Cleavage
transcription factor GAMYB, putative, expressed [PFAM]	miR319c.3	LOC_Os01g59660.1|12001.m12100|cDNA	1.5	-1	1262	1280	Cleavage
transcription factor GAMYB, putative, expressed [PFAM]	miR319c.3	LOC_Os01g59660.3|12001.m42740|cDNA	1.5	-1	1260	1278	Cleavage
transcription factor GAMYB, putative, expressed [PFAM]	miR319c.3	LOC_Os01g59660.2|12001.m42739|cDNA	1.5	-1	1350	1368	Cleavage
transcription factor GAMYB, putative, expressed [PFAM]	miR319c.4	LOC_Os01g59660.1|12001.m12100|cDNA	1.5	-1	1261	1280	Cleavage
transcription factor GAMYB, putative, expressed [PFAM]	miR319c.4	LOC_Os01g59660.3|12001.m42740|cDNA	1.5	-1	1259	1278	Cleavage
transcription factor GAMYB, putative, expressed [PFAM]	miR319c.4	LOC_Os01g59660.2|12001.m42739|cDNA	1.5	-1	1349	1368	Cleavage
transcription factor GAMYB, putative, expressed [PFAM]	miR319e.10	LOC_Os01g59660.1|12001.m12100|cDNA	1.5	-1	1260	1279	Cleavage
transcription factor GAMYB, putative, expressed [PFAM]	miR319e.10	LOC_Os01g59660.3|12001.m42740|cDNA	1.5	-1	1258	1277	Cleavage
transcription factor GAMYB, putative, expressed [PFAM]	miR319e.10	LOC_Os01g59660.2|12001.m42739|cDNA	1.5	-1	1348	1367	Cleavage
transcription factor GAMYB, putative, expressed [PFAM]	miR319e.9	LOC_Os01g59660.1|12001.m12100|cDNA	1.5	-1	1261	1279	Cleavage
transcription factor GAMYB, putative, expressed [PFAM]	miR319e.9	LOC_Os01g59660.3|12001.m42740|cDNA	1.5	-1	1259	1277	Cleavage
transcription factor GAMYB, putative, expressed [PFAM]	miR319e.9	LOC_Os01g59660.2|12001.m42739|cDNA	1.5	-1	1349	1367	Cleavage
transcription factor GAMYB, putative, expressed [PFAM]	miR319h	LOC_Os01g59660.1|12001.m12100|cDNA	1.5	-1	1260	1280	Cleavage
transcription factor GAMYB, putative, expressed [PFAM]	miR319h	LOC_Os01g59660.3|12001.m42740|cDNA	1.5	-1	1258	1278	Cleavage
transcription factor GAMYB, putative, expressed [PFAM]	miR319h	LOC_Os01g59660.2|12001.m42739|cDNA	1.5	-1	1348	1368	Cleavage
transcription factor GAMYB, putative, expressed [PFAM]	miR319l.3	LOC_Os01g59660.1|12001.m12100|cDNA	1.5	-1	1259	1279	Cleavage
transcription factor GAMYB, putative, expressed [PFAM]	miR319l.3	LOC_Os01g59660.3|12001.m42740|cDNA	1.5	-1	1257	1277	Cleavage
transcription factor GAMYB, putative, expressed [PFAM]	miR319l.3	LOC_Os01g59660.2|12001.m42739|cDNA	1.5	-1	1347	1367	Cleavage
transcription factor GAMYB, putative, expressed [PFAM]	miR319l.4	LOC_Os01g59660.1|12001.m12100|cDNA	1.5	-1	1258	1279	Cleavage
transcription factor GAMYB, putative, expressed [PFAM]	miR319l.4	LOC_Os01g59660.3|12001.m42740|cDNA	1.5	-1	1256	1277	Cleavage
transcription factor GAMYB, putative, expressed [PFAM]	miR319l.4	LOC_Os01g59660.2|12001.m42739|cDNA	1.5	-1	1346	1367	Cleavage
CUC2, putative, expressed [PFAM] 79-453 PF02365.8 No apical meristem (NAM) protein;	miR164a.1	LOC_Os06g23650.1|12006.m07017|cDNA	1	-1	795	814	Cleavage
CUC2, putative, expressed [PFAM] 79-453 PF02365.8 No apical meristem (NAM) protein;	miR164b.2	LOC_Os06g23650.1|12006.m07017|cDNA	1	-1	796	814	Cleavage
CUC2, putative, expressed [PFAM] 79-453 PF02365.8 No apical meristem (NAM) protein;	miR164b.3	LOC_Os06g23650.1|12006.m07017|cDNA	1	-1	795	814	Cleavage
CUC2, putative, expressed [PFAM] 79-453 PF02365.8 No apical meristem (NAM) protein;	miR164b.4	LOC_Os06g23650.1|12006.m07017|cDNA	1	-1	794	814	Cleavage
CUC2, putative, expressed [PFAM] 79-453 PF02365.8 No apical meristem (NAM) protein;	miR164b.5	LOC_Os06g23650.1|12006.m07017|cDNA	1	-1	794	814	Cleavage
CUC2, putative, expressed [PFAM] 79-453 PF02365.8 No apical meristem (NAM) protein;	miR164c-5p	LOC_Os06g23650.1|12006.m07017|cDNA	1	-1	794	814	Cleavage
CUC2, putative, expressed [PFAM] 79-453 PF02365.8 No apical meristem (NAM) protein;	miR164h-5p.1	LOC_Os06g23650.1|12006.m07017|cDNA	1	-1	795	814	Cleavage
CUC2, putative, expressed [PFAM] 79-453 PF02365.8 No apical meristem (NAM) protein;	miR164h-5p.2	LOC_Os06g23650.1|12006.m07017|cDNA	1	-1	794	814	Cleavage
CUC2, putative, expressed [PFAM] 79-453 PF02365.8 No apical meristem (NAM) protein;	miR164c	LOC_Os06g23650.1|12006.m07017|cDNA	2	-1	795	814	Cleavage
NAC domain-containing protein 21/22, putative, expressed [PFAM] 326-745 PF02365.8 No apical meristem (NAM) protein;	miR164a.1	LOC_Os06g46270.1|12006.m09153|cDNA	1	-1	955	974	Cleavage
NAC domain-containing protein 21/22, putative, expressed [PFAM] 259-648 PF02365.8 No apical meristem (NAM) protein;	miR164a.1	LOC_Os12g41680.1|12012.m07949|cDNA	1	-1	912	931	Cleavage
NAC domain-containing protein 21/22, putative, expressed [PFAM] 326-745 PF02365.8 No apical meristem (NAM) protein;	miR164a.2	LOC_Os06g46270.1|12006.m09153|cDNA	1	-1	954	974	Cleavage
NAC domain-containing protein 21/22, putative, expressed [PFAM] 326-745 PF02365.8 No apical meristem (NAM) protein;	miR164b.2	LOC_Os06g46270.1|12006.m09153|cDNA	1	-1	956	974	Cleavage
NAC domain-containing protein 21/22, putative, expressed [PFAM] 259-648 PF02365.8 No apical meristem (NAM) protein;	miR164b.2	LOC_Os12g41680.1|12012.m07949|cDNA	1	-1	913	931	Cleavage
NAC domain-containing protein 21/22, putative, expressed [PFAM] 326-745 PF02365.8 No apical meristem (NAM) protein;	miR164b.3	LOC_Os06g46270.1|12006.m09153|cDNA	1	-1	955	974	Cleavage
NAC domain-containing protein 21/22, putative, expressed [PFAM] 259-648 PF02365.8 No apical meristem (NAM) protein;	miR164b.3	LOC_Os12g41680.1|12012.m07949|cDNA	1	-1	912	931	Cleavage
NAC domain-containing protein 21/22, putative, expressed [PFAM] 326-745 PF02365.8 No apical meristem (NAM) protein;	miR164b.4	LOC_Os06g46270.1|12006.m09153|cDNA	1	-1	954	974	Cleavage
NAC domain-containing protein 21/22, putative, expressed [PFAM] 259-648 PF02365.8 No apical meristem (NAM) protein;	miR164b.4	LOC_Os12g41680.1|12012.m07949|cDNA	1	-1	911	931	Cleavage
NAC domain-containing protein 21/22, putative, expressed [PFAM] 326-745 PF02365.8 No apical meristem (NAM) protein;	miR164b.5	LOC_Os06g46270.1|12006.m09153|cDNA	1	-1	954	974	Cleavage
NAC domain-containing protein 21/22, putative, expressed [PFAM] 259-648 PF02365.8 No apical meristem (NAM) protein;	miR164b.5	LOC_Os12g41680.1|12012.m07949|cDNA	1	-1	911	931	Cleavage
NAC domain-containing protein 21/22, putative, expressed [PFAM] 259-648 PF02365.8 No apical meristem (NAM) protein;	miR164c-5p	LOC_Os12g41680.1|12012.m07949|cDNA	1	-1	911	931	Cleavage
NAC domain-containing protein 21/22, putative, expressed [PFAM] 326-745 PF02365.8 No apical meristem (NAM) protein;	miR164c-5p	LOC_Os06g46270.1|12006.m09153|cDNA	1	-1	954	974	Cleavage
NAC domain-containing protein 21/22, putative, expressed [PFAM] 326-745 PF02365.8 No apical meristem (NAM) protein;	miR164e-5p	LOC_Os06g46270.1|12006.m09153|cDNA	1	-1	953	974	Cleavage
NAC domain-containing protein 21/22, putative, expressed [PFAM] 326-745 PF02365.8 No apical meristem (NAM) protein;	miR164h-5p.1	LOC_Os06g46270.1|12006.m09153|cDNA	1	-1	955	974	Cleavage
NAC domain-containing protein 21/22, putative, expressed [PFAM] 259-648 PF02365.8 No apical meristem (NAM) protein;	miR164h-5p.1	LOC_Os12g41680.1|12012.m07949|cDNA	1	-1	912	931	Cleavage
NAC domain-containing protein 21/22, putative, expressed [PFAM] 326-745 PF02365.8 No apical meristem (NAM) protein;	miR164h-5p.2	LOC_Os06g46270.1|12006.m09153|cDNA	1	-1	954	974	Cleavage
NAC domain-containing protein 21/22, putative, expressed [PFAM] 259-648 PF02365.8 No apical meristem (NAM) protein;	miR164h-5p.2	LOC_Os12g41680.1|12012.m07949|cDNA	1	-1	911	931	Cleavage
NAC domain-containing protein 21/22, putative, expressed [PFAM] 326-745 PF02365.8 No apical meristem (NAM) protein;	miR164c	LOC_Os06g46270.1|12006.m09153|cDNA	2	-1	955	974	Cleavage
NAC domain-containing protein 21/22, putative, expressed [PFAM] 259-648 PF02365.8 No apical meristem (NAM) protein;	miR164c	LOC_Os12g41680.1|12012.m07949|cDNA	2	-1	912	931	Cleavage
NAC domain protein NAC5, putative, expressed [PFAM] 168-548 PF02365.8 No apical meristem (NAM) protein;	miR164a.1	LOC_Os02g36880.3|12002.m100251|cDNA	1.5	-1	836	855	Cleavage
NAC domain protein NAC5, putative, expressed [PFAM] 174-554 PF02365.8 No apical meristem (NAM) protein;	miR164a.1	LOC_Os02g36880.1|12002.m08775|cDNA	1.5	-1	842	861	Cleavage
NAC domain protein NAC5, putative, expressed [PFAM] 270-650 PF02365.8 No apical meristem (NAM) protein;	miR164a.1	LOC_Os02g36880.4|12002.m33735|cDNA	1.5	-1	935	954	Cleavage
NAC domain protein NAC5, putative, expressed [PFAM] 270-650 PF02365.8 No apical meristem (NAM) protein;	miR164a.1	LOC_Os02g36880.2|12002.m33736|cDNA	1.5	-1	938	957	Cleavage
NAC domain protein NAC5, putative, expressed [PFAM]	miR164a.1	LOC_Os04g38720.1|12004.m08861|cDNA	1.5	-1	801	820	Cleavage
NAC domain protein NAC5, putative, expressed [PFAM] 168-548 PF02365.8 No apical meristem (NAM) protein;	miR164a.2	LOC_Os02g36880.3|12002.m100251|cDNA	1.5	-1	835	855	Cleavage
NAC domain protein NAC5, putative, expressed [PFAM] 174-554 PF02365.8 No apical meristem (NAM) protein;	miR164a.2	LOC_Os02g36880.1|12002.m08775|cDNA	1.5	-1	841	861	Cleavage
NAC domain protein NAC5, putative, expressed [PFAM] 270-650 PF02365.8 No apical meristem (NAM) protein;	miR164a.2	LOC_Os02g36880.4|12002.m33735|cDNA	1.5	-1	934	954	Cleavage
NAC domain protein NAC5, putative, expressed [PFAM] 270-650 PF02365.8 No apical meristem (NAM) protein;	miR164a.2	LOC_Os02g36880.2|12002.m33736|cDNA	1.5	-1	937	957	Cleavage
NAC domain protein NAC5, putative, expressed [PFAM]	miR164a.2	LOC_Os04g38720.1|12004.m08861|cDNA	1.5	-1	800	820	Cleavage
NAC domain protein NAC5, putative, expressed [PFAM] 168-548 PF02365.8 No apical meristem (NAM) protein;	miR164b.2	LOC_Os02g36880.3|12002.m100251|cDNA	1.5	-1	837	855	Cleavage
NAC domain protein NAC5, putative, expressed [PFAM] 174-554 PF02365.8 No apical meristem (NAM) protein;	miR164b.2	LOC_Os02g36880.1|12002.m08775|cDNA	1.5	-1	843	861	Cleavage
NAC domain protein NAC5, putative, expressed [PFAM] 270-650 PF02365.8 No apical meristem (NAM) protein;	miR164b.2	LOC_Os02g36880.4|12002.m33735|cDNA	1.5	-1	936	954	Cleavage
NAC domain protein NAC5, putative, expressed [PFAM] 270-650 PF02365.8 No apical meristem (NAM) protein;	miR164b.2	LOC_Os02g36880.2|12002.m33736|cDNA	1.5	-1	939	957	Cleavage
NAC domain protein NAC5, putative, expressed [PFAM]	miR164b.2	LOC_Os04g38720.1|12004.m08861|cDNA	1.5	-1	802	820	Cleavage
NAC domain protein NAC5, putative, expressed [PFAM] 168-548 PF02365.8 No apical meristem (NAM) protein;	miR164b.3	LOC_Os02g36880.3|12002.m100251|cDNA	1.5	-1	836	855	Cleavage
NAC domain protein NAC5, putative, expressed [PFAM] 174-554 PF02365.8 No apical meristem (NAM) protein;	miR164b.3	LOC_Os02g36880.1|12002.m08775|cDNA	1.5	-1	842	861	Cleavage
NAC domain protein NAC5, putative, expressed [PFAM] 270-650 PF02365.8 No apical meristem (NAM) protein;	miR164b.3	LOC_Os02g36880.4|12002.m33735|cDNA	1.5	-1	935	954	Cleavage
NAC domain protein NAC5, putative, expressed [PFAM] 270-650 PF02365.8 No apical meristem (NAM) protein;	miR164b.3	LOC_Os02g36880.2|12002.m33736|cDNA	1.5	-1	938	957	Cleavage
NAC domain protein NAC5, putative, expressed [PFAM]	miR164b.3	LOC_Os04g38720.1|12004.m08861|cDNA	1.5	-1	801	820	Cleavage
NAC domain protein NAC5, putative, expressed [PFAM] 168-548 PF02365.8 No apical meristem (NAM) protein;	miR164b.4	LOC_Os02g36880.3|12002.m100251|cDNA	1.5	-1	835	855	Cleavage
NAC domain protein NAC5, putative, expressed [PFAM] 174-554 PF02365.8 No apical meristem (NAM) protein;	miR164b.4	LOC_Os02g36880.1|12002.m08775|cDNA	1.5	-1	841	861	Cleavage
NAC domain protein NAC5, putative, expressed [PFAM] 270-650 PF02365.8 No apical meristem (NAM) protein;	miR164b.4	LOC_Os02g36880.4|12002.m33735|cDNA	1.5	-1	934	954	Cleavage
NAC domain protein NAC5, putative, expressed [PFAM] 270-650 PF02365.8 No apical meristem (NAM) protein;	miR164b.4	LOC_Os02g36880.2|12002.m33736|cDNA	1.5	-1	937	957	Cleavage
NAC domain protein NAC5, putative, expressed [PFAM]	miR164b.4	LOC_Os04g38720.1|12004.m08861|cDNA	1.5	-1	800	820	Cleavage
NAC domain protein NAC5, putative, expressed [PFAM] 168-548 PF02365.8 No apical meristem (NAM) protein;	miR164b.5	LOC_Os02g36880.3|12002.m100251|cDNA	1.5	-1	835	855	Cleavage
NAC domain protein NAC5, putative, expressed [PFAM] 174-554 PF02365.8 No apical meristem (NAM) protein;	miR164b.5	LOC_Os02g36880.1|12002.m08775|cDNA	1.5	-1	841	861	Cleavage
NAC domain protein NAC5, putative, expressed [PFAM] 270-650 PF02365.8 No apical meristem (NAM) protein;	miR164b.5	LOC_Os02g36880.4|12002.m33735|cDNA	1.5	-1	934	954	Cleavage
NAC domain protein NAC5, putative, expressed [PFAM] 270-650 PF02365.8 No apical meristem (NAM) protein;	miR164b.5	LOC_Os02g36880.2|12002.m33736|cDNA	1.5	-1	937	957	Cleavage
NAC domain protein NAC5, putative, expressed [PFAM]	miR164b.5	LOC_Os04g38720.1|12004.m08861|cDNA	1.5	-1	800	820	Cleavage
NAC domain protein NAC5, putative, expressed [PFAM]	miR164c-5p	LOC_Os04g38720.1|12004.m08861|cDNA	1.5	-1	800	820	Cleavage
NAC domain protein NAC5, putative, expressed [PFAM] 270-650 PF02365.8 No apical meristem (NAM) protein;	miR164c-5p	LOC_Os02g36880.2|12002.m33736|cDNA	1.5	-1	937	957	Cleavage
NAC domain protein NAC5, putative, expressed [PFAM] 270-650 PF02365.8 No apical meristem (NAM) protein;	miR164c-5p	LOC_Os02g36880.4|12002.m33735|cDNA	1.5	-1	934	954	Cleavage
NAC domain protein NAC5, putative, expressed [PFAM] 174-554 PF02365.8 No apical meristem (NAM) protein;	miR164c-5p	LOC_Os02g36880.1|12002.m08775|cDNA	1.5	-1	841	861	Cleavage
NAC domain protein NAC5, putative, expressed [PFAM] 168-548 PF02365.8 No apical meristem (NAM) protein;	miR164c-5p	LOC_Os02g36880.3|12002.m100251|cDNA	1.5	-1	835	855	Cleavage
NAC domain protein NAC5, putative, expressed [PFAM] 168-548 PF02365.8 No apical meristem (NAM) protein;	miR164e-5p	LOC_Os02g36880.3|12002.m100251|cDNA	1.5	-1	834	855	Cleavage
NAC domain protein NAC5, putative, expressed [PFAM] 174-554 PF02365.8 No apical meristem (NAM) protein;	miR164e-5p	LOC_Os02g36880.1|12002.m08775|cDNA	1.5	-1	840	861	Cleavage
NAC domain protein NAC5, putative, expressed [PFAM] 270-650 PF02365.8 No apical meristem (NAM) protein;	miR164e-5p	LOC_Os02g36880.4|12002.m33735|cDNA	1.5	-1	933	954	Cleavage
NAC domain protein NAC5, putative, expressed [PFAM] 270-650 PF02365.8 No apical meristem (NAM) protein;	miR164e-5p	LOC_Os02g36880.2|12002.m33736|cDNA	1.5	-1	936	957	Cleavage
NAC domain protein NAC5, putative, expressed [PFAM]	miR164e-5p	LOC_Os04g38720.1|12004.m08861|cDNA	1.5	-1	799	820	Cleavage
NAC domain protein NAC5, putative, expressed [PFAM] 168-548 PF02365.8 No apical meristem (NAM) protein;	miR164h-5p.1	LOC_Os02g36880.3|12002.m100251|cDNA	1.5	-1	836	855	Cleavage
NAC domain protein NAC5, putative, expressed [PFAM] 174-554 PF02365.8 No apical meristem (NAM) protein;	miR164h-5p.1	LOC_Os02g36880.1|12002.m08775|cDNA	1.5	-1	842	861	Cleavage
NAC domain protein NAC5, putative, expressed [PFAM] 270-650 PF02365.8 No apical meristem (NAM) protein;	miR164h-5p.1	LOC_Os02g36880.4|12002.m33735|cDNA	1.5	-1	935	954	Cleavage
NAC domain protein NAC5, putative, expressed [PFAM] 270-650 PF02365.8 No apical meristem (NAM) protein;	miR164h-5p.1	LOC_Os02g36880.2|12002.m33736|cDNA	1.5	-1	938	957	Cleavage
NAC domain protein NAC5, putative, expressed [PFAM]	miR164h-5p.1	LOC_Os04g38720.1|12004.m08861|cDNA	1.5	-1	801	820	Cleavage
NAC domain protein NAC5, putative, expressed [PFAM] 168-548 PF02365.8 No apical meristem (NAM) protein;	miR164h-5p.2	LOC_Os02g36880.3|12002.m100251|cDNA	1.5	-1	835	855	Cleavage
NAC domain protein NAC5, putative, expressed [PFAM] 174-554 PF02365.8 No apical meristem (NAM) protein;	miR164h-5p.2	LOC_Os02g36880.1|12002.m08775|cDNA	1.5	-1	841	861	Cleavage
NAC domain protein NAC5, putative, expressed [PFAM] 270-650 PF02365.8 No apical meristem (NAM) protein;	miR164h-5p.2	LOC_Os02g36880.4|12002.m33735|cDNA	1.5	-1	934	954	Cleavage
NAC domain protein NAC5, putative, expressed [PFAM] 270-650 PF02365.8 No apical meristem (NAM) protein;	miR164h-5p.2	LOC_Os02g36880.2|12002.m33736|cDNA	1.5	-1	937	957	Cleavage
NAC domain protein NAC5, putative, expressed [PFAM]	miR164h-5p.2	LOC_Os04g38720.1|12004.m08861|cDNA	1.5	-1	800	820	Cleavage
NAC domain protein NAC5, putative, expressed [PFAM] 168-548 PF02365.8 No apical meristem (NAM) protein;	miR164c	LOC_Os02g36880.3|12002.m100251|cDNA	2.5	-1	836	855	Cleavage
NAC domain protein NAC5, putative, expressed [PFAM] 174-554 PF02365.8 No apical meristem (NAM) protein;	miR164c	LOC_Os02g36880.1|12002.m08775|cDNA	2.5	-1	842	861	Cleavage
NAC domain protein NAC5, putative, expressed [PFAM] 270-650 PF02365.8 No apical meristem (NAM) protein;	miR164c	LOC_Os02g36880.4|12002.m33735|cDNA	2.5	-1	935	954	Cleavage
NAC domain protein NAC5, putative, expressed [PFAM] 270-650 PF02365.8 No apical meristem (NAM) protein;	miR164c	LOC_Os02g36880.2|12002.m33736|cDNA	2.5	-1	938	957	Cleavage
NAC domain protein NAC5, putative, expressed [PFAM]	miR164c	LOC_Os04g38720.1|12004.m08861|cDNA	2.5	-1	801	820	Cleavage
rolled leaf1, putative, expressed [PFAM]	miR165a-3p	LOC_Os03g01890.1|12003.m05733|cDNA	1	-1	1089	1109	Cleavage
rolled leaf1, putative, expressed [PFAM]	miR165a-3p	LOC_Os03g01890.2|12003.m34764|cDNA	1	-1	1089	1109	Cleavage
rolled leaf1, putative, expressed [PFAM]	miR165b-3p.3	LOC_Os03g01890.1|12003.m05733|cDNA	1	-1	1091	1109	Cleavage
rolled leaf1, putative, expressed [PFAM]	miR165b-3p.3	LOC_Os03g01890.2|12003.m34764|cDNA	1	-1	1091	1109	Cleavage
rolled leaf1, putative, expressed [PFAM]	miR165b-3p.4	LOC_Os03g01890.1|12003.m05733|cDNA	1	-1	1090	1109	Cleavage
rolled leaf1, putative, expressed [PFAM]	miR165b-3p.4	LOC_Os03g01890.2|12003.m34764|cDNA	1	-1	1090	1109	Cleavage
rolled leaf1, putative, expressed [PFAM]	miR166l.2	LOC_Os03g01890.1|12003.m05733|cDNA	1	-1	1090	1109	Cleavage
rolled leaf1, putative, expressed [PFAM]	miR166l.2	LOC_Os03g01890.2|12003.m34764|cDNA	1	-1	1090	1109	Cleavage
rolled leaf1, putative, expressed [PFAM]	miR166l.1	LOC_Os03g01890.2|12003.m34764|cDNA	1	-1	1091	1109	Cleavage
rolled leaf1, putative, expressed [PFAM]	miR166l.1	LOC_Os03g01890.1|12003.m05733|cDNA	1	-1	1091	1109	Cleavage
rolled leaf1, putative, expressed [PFAM]	miR166.1	LOC_Os03g01890.1|12003.m05733|cDNA	2	-1	1088	1108	Cleavage
rolled leaf1, putative, expressed [PFAM]	miR166.1	LOC_Os03g01890.2|12003.m34764|cDNA	2	-1	1088	1108	Cleavage
rolled leaf1, putative, expressed [PFAM]	miR166.2	LOC_Os03g01890.1|12003.m05733|cDNA	2	-1	1088	1109	Cleavage
rolled leaf1, putative, expressed [PFAM]	miR166.2	LOC_Os03g01890.2|12003.m34764|cDNA	2	-1	1088	1109	Cleavage
rolled leaf1, putative, expressed [PFAM]	miR166b.2	LOC_Os03g01890.1|12003.m05733|cDNA	2	-1	1089	1108	Cleavage
rolled leaf1, putative, expressed [PFAM]	miR166b.2	LOC_Os03g01890.2|12003.m34764|cDNA	2	-1	1089	1108	Cleavage
rolled leaf1, putative, expressed [PFAM]	miR166b.5	LOC_Os03g01890.1|12003.m05733|cDNA	2	-1	1088	1109	Cleavage
rolled leaf1, putative, expressed [PFAM]	miR166b.5	LOC_Os03g01890.2|12003.m34764|cDNA	2	-1	1088	1109	Cleavage
rolled leaf1, putative, expressed [PFAM]	miR166b.3	LOC_Os03g01890.1|12003.m05733|cDNA	2	-1	1089	1109	Cleavage
rolled leaf1, putative, expressed [PFAM]	miR166b.3	LOC_Os03g01890.2|12003.m34764|cDNA	2	-1	1089	1109	Cleavage
rolled leaf1, putative, expressed [PFAM]	miR166b.4	LOC_Os03g01890.2|12003.m34764|cDNA	2	-1	1089	1109	Cleavage
rolled leaf1, putative, expressed [PFAM]	miR166b.4	LOC_Os03g01890.1|12003.m05733|cDNA	2	-1	1089	1109	Cleavage
rolled leaf1, putative, expressed [PFAM]	miR166d.4	LOC_Os03g01890.1|12003.m05733|cDNA	2	-1	1089	1108	Cleavage
rolled leaf1, putative, expressed [PFAM]	miR166d.4	LOC_Os03g01890.2|12003.m34764|cDNA	2	-1	1089	1108	Cleavage
rolled leaf1, putative, expressed [PFAM]	miR166d.3	LOC_Os03g01890.2|12003.m34764|cDNA	2	-1	1091	1109	Cleavage
rolled leaf1, putative, expressed [PFAM]	miR166d.3	LOC_Os03g01890.1|12003.m05733|cDNA	2	-1	1091	1109	Cleavage
rolled leaf1, putative, expressed [PFAM]	miR166d.6	LOC_Os03g01890.1|12003.m05733|cDNA	2	-1	1089	1109	Cleavage
rolled leaf1, putative, expressed [PFAM]	miR166d.6	LOC_Os03g01890.2|12003.m34764|cDNA	2	-1	1089	1109	Cleavage
rolled leaf1, putative, expressed [PFAM]	miR166d.5	LOC_Os03g01890.1|12003.m05733|cDNA	2	-1	1090	1109	Cleavage
rolled leaf1, putative, expressed [PFAM]	miR166d.5	LOC_Os03g01890.2|12003.m34764|cDNA	2	-1	1090	1109	Cleavage
rolled leaf1, putative, expressed [PFAM]	miR166g-3p.1	LOC_Os03g01890.2|12003.m34764|cDNA	2	-1	1090	1109	Cleavage
rolled leaf1, putative, expressed [PFAM]	miR166g-3p.1	LOC_Os03g01890.1|12003.m05733|cDNA	2	-1	1090	1109	Cleavage
rolled leaf1, putative, expressed [PFAM]	miR166g-3p.2	LOC_Os03g01890.1|12003.m05733|cDNA	2	-1	1089	1108	Cleavage
rolled leaf1, putative, expressed [PFAM]	miR166g-3p.2	LOC_Os03g01890.2|12003.m34764|cDNA	2	-1	1089	1108	Cleavage
rolled leaf1, putative, expressed [PFAM]	miR166g-3p.3	LOC_Os03g01890.1|12003.m05733|cDNA	2	-1	1089	1109	Cleavage
rolled leaf1, putative, expressed [PFAM]	miR166g-3p.3	LOC_Os03g01890.2|12003.m34764|cDNA	2	-1	1089	1109	Cleavage
rolled leaf1, putative, expressed [PFAM]	miR166h.1	LOC_Os03g01890.1|12003.m05733|cDNA	2	-1	1089	1109	Cleavage
rolled leaf1, putative, expressed [PFAM]	miR166h.1	LOC_Os03g01890.2|12003.m34764|cDNA	2	-1	1089	1109	Cleavage
rolled leaf1, putative, expressed [PFAM]	miR166o	LOC_Os03g01890.2|12003.m34764|cDNA	2	-1	1089	1109	Cleavage
rolled leaf1, putative, expressed [PFAM]	miR166o	LOC_Os03g01890.1|12003.m05733|cDNA	2	-1	1089	1109	Cleavage
rolled leaf1, putative, expressed [PFAM]	miR166b.1	LOC_Os03g01890.2|12003.m34764|cDNA	3	-1	1089	1107	Cleavage
rolled leaf1, putative, expressed [PFAM]	miR166b.1	LOC_Os03g01890.1|12003.m05733|cDNA	3	-1	1089	1107	Cleavage
rolled leaf1, putative, expressed [PFAM]	miR166i.1	LOC_Os03g01890.2|12003.m34764|cDNA	3	-1	1091	1109	Cleavage
rolled leaf1, putative, expressed [PFAM]	miR166i.1	LOC_Os03g01890.1|12003.m05733|cDNA	3	-1	1091	1109	Cleavage
rolled leaf1, putative, expressed [PFAM]	miR166i.3	LOC_Os03g01890.2|12003.m34764|cDNA	3	-1	1090	1109	Cleavage
rolled leaf1, putative, expressed [PFAM]	miR166i.3	LOC_Os03g01890.1|12003.m05733|cDNA	3	-1	1090	1109	Cleavage
HB1, putative, expressed [PFAM]	miR165a-3p	LOC_Os10g33960.1|12010.m06226|cDNA	1	-1	924	944	Cleavage
HB1, putative, expressed [PFAM]	miR165a-3p	LOC_Os10g33960.2|12010.m21791|cDNA	1	-1	696	716	Cleavage
HB1, putative, expressed [PFAM]	miR165a-3p	LOC_Os10g33960.4|12010.m065291|cDNA	1	-1	924	944	Cleavage
HB1, putative, expressed [PFAM]	miR165a-3p	LOC_Os10g33960.3|12010.m065366|cDNA	1	-1	924	944	Cleavage
HB1, putative, expressed [PFAM]	miR165b-3p.3	LOC_Os10g33960.1|12010.m06226|cDNA	1	-1	926	944	Cleavage
HB1, putative, expressed [PFAM]	miR165b-3p.3	LOC_Os10g33960.2|12010.m21791|cDNA	1	-1	698	716	Cleavage
HB1, putative, expressed [PFAM]	miR165b-3p.3	LOC_Os10g33960.4|12010.m065291|cDNA	1	-1	926	944	Cleavage
HB1, putative, expressed [PFAM]	miR165b-3p.3	LOC_Os10g33960.3|12010.m065366|cDNA	1	-1	926	944	Cleavage
zinc knuckle family protein, expressed [PFAM]	miR165b-3p.3	LOC_Os02g49670.1|12002.m10001|cDNA	1	-1	2590	2608	Cleavage
HB1, putative, expressed [PFAM]	miR165b-3p.4	LOC_Os10g33960.1|12010.m06226|cDNA	1	-1	925	944	Cleavage
HB1, putative, expressed [PFAM]	miR165b-3p.4	LOC_Os10g33960.2|12010.m21791|cDNA	1	-1	697	716	Cleavage
HB1, putative, expressed [PFAM]	miR165b-3p.4	LOC_Os10g33960.4|12010.m065291|cDNA	1	-1	925	944	Cleavage
HB1, putative, expressed [PFAM]	miR165b-3p.4	LOC_Os10g33960.3|12010.m065366|cDNA	1	-1	925	944	Cleavage
HB1, putative, expressed [PFAM]	miR166l.2	LOC_Os10g33960.1|12010.m06226|cDNA	1	-1	925	944	Cleavage
HB1, putative, expressed [PFAM]	miR166l.2	LOC_Os10g33960.2|12010.m21791|cDNA	1	-1	697	716	Cleavage
HB1, putative, expressed [PFAM]	miR166l.2	LOC_Os10g33960.4|12010.m065291|cDNA	1	-1	925	944	Cleavage
HB1, putative, expressed [PFAM]	miR166l.2	LOC_Os10g33960.3|12010.m065366|cDNA	1	-1	925	944	Cleavage
HB1, putative, expressed [PFAM]	miR166l.1	LOC_Os10g33960.3|12010.m065366|cDNA	1	-1	926	944	Cleavage
HB1, putative, expressed [PFAM]	miR166l.1	LOC_Os10g33960.4|12010.m065291|cDNA	1	-1	926	944	Cleavage
HB1, putative, expressed [PFAM]	miR166l.1	LOC_Os10g33960.2|12010.m21791|cDNA	1	-1	698	716	Cleavage
HB1, putative, expressed [PFAM]	miR166l.1	LOC_Os10g33960.1|12010.m06226|cDNA	1	-1	926	944	Cleavage
HB1, putative, expressed [PFAM]	miR166.1	LOC_Os10g33960.1|12010.m06226|cDNA	2	-1	923	943	Cleavage
HB1, putative, expressed [PFAM]	miR166.1	LOC_Os10g33960.2|12010.m21791|cDNA	2	-1	695	715	Cleavage
HB1, putative, expressed [PFAM]	miR166.1	LOC_Os10g33960.4|12010.m065291|cDNA	2	-1	923	943	Cleavage
HB1, putative, expressed [PFAM]	miR166.1	LOC_Os10g33960.3|12010.m065366|cDNA	2	-1	923	943	Cleavage
HB1, putative, expressed [PFAM]	miR166.2	LOC_Os10g33960.1|12010.m06226|cDNA	2	-1	923	944	Cleavage
HB1, putative, expressed [PFAM]	miR166.2	LOC_Os10g33960.2|12010.m21791|cDNA	2	-1	695	716	Cleavage
HB1, putative, expressed [PFAM]	miR166.2	LOC_Os10g33960.4|12010.m065291|cDNA	2	-1	923	944	Cleavage
HB1, putative, expressed [PFAM]	miR166.2	LOC_Os10g33960.3|12010.m065366|cDNA	2	-1	923	944	Cleavage
HB1, putative, expressed [PFAM]	miR166b.2	LOC_Os10g33960.1|12010.m06226|cDNA	2	-1	924	943	Cleavage
HB1, putative, expressed [PFAM]	miR166b.2	LOC_Os10g33960.2|12010.m21791|cDNA	2	-1	696	715	Cleavage
HB1, putative, expressed [PFAM]	miR166b.2	LOC_Os10g33960.4|12010.m065291|cDNA	2	-1	924	943	Cleavage
HB1, putative, expressed [PFAM]	miR166b.2	LOC_Os10g33960.3|12010.m065366|cDNA	2	-1	924	943	Cleavage
HB1, putative, expressed [PFAM]	miR166b.5	LOC_Os10g33960.1|12010.m06226|cDNA	2	-1	923	944	Cleavage
HB1, putative, expressed [PFAM]	miR166b.5	LOC_Os10g33960.2|12010.m21791|cDNA	2	-1	695	716	Cleavage
HB1, putative, expressed [PFAM]	miR166b.5	LOC_Os10g33960.4|12010.m065291|cDNA	2	-1	923	944	Cleavage
HB1, putative, expressed [PFAM]	miR166b.5	LOC_Os10g33960.3|12010.m065366|cDNA	2	-1	923	944	Cleavage
HB1, putative, expressed [PFAM]	miR166b.3	LOC_Os10g33960.1|12010.m06226|cDNA	2	-1	924	944	Cleavage
HB1, putative, expressed [PFAM]	miR166b.3	LOC_Os10g33960.2|12010.m21791|cDNA	2	-1	696	716	Cleavage
HB1, putative, expressed [PFAM]	miR166b.3	LOC_Os10g33960.4|12010.m065291|cDNA	2	-1	924	944	Cleavage
HB1, putative, expressed [PFAM]	miR166b.3	LOC_Os10g33960.3|12010.m065366|cDNA	2	-1	924	944	Cleavage
HB1, putative, expressed [PFAM]	miR166b.4	LOC_Os10g33960.3|12010.m065366|cDNA	2	-1	924	944	Cleavage
HB1, putative, expressed [PFAM]	miR166b.4	LOC_Os10g33960.4|12010.m065291|cDNA	2	-1	924	944	Cleavage
HB1, putative, expressed [PFAM]	miR166b.4	LOC_Os10g33960.2|12010.m21791|cDNA	2	-1	696	716	Cleavage
HB1, putative, expressed [PFAM]	miR166b.4	LOC_Os10g33960.1|12010.m06226|cDNA	2	-1	924	944	Cleavage
HB1, putative, expressed [PFAM]	miR166d.4	LOC_Os10g33960.1|12010.m06226|cDNA	2	-1	924	943	Cleavage
HB1, putative, expressed [PFAM]	miR166d.4	LOC_Os10g33960.2|12010.m21791|cDNA	2	-1	696	715	Cleavage
HB1, putative, expressed [PFAM]	miR166d.4	LOC_Os10g33960.4|12010.m065291|cDNA	2	-1	924	943	Cleavage
HB1, putative, expressed [PFAM]	miR166d.4	LOC_Os10g33960.3|12010.m065366|cDNA	2	-1	924	943	Cleavage
HB1, putative, expressed [PFAM]	miR166d.3	LOC_Os10g33960.3|12010.m065366|cDNA	2	-1	926	944	Cleavage
HB1, putative, expressed [PFAM]	miR166d.3	LOC_Os10g33960.4|12010.m065291|cDNA	2	-1	926	944	Cleavage
HB1, putative, expressed [PFAM]	miR166d.3	LOC_Os10g33960.2|12010.m21791|cDNA	2	-1	698	716	Cleavage
HB1, putative, expressed [PFAM]	miR166d.3	LOC_Os10g33960.1|12010.m06226|cDNA	2	-1	926	944	Cleavage
HB1, putative, expressed [PFAM]	miR166d.6	LOC_Os10g33960.1|12010.m06226|cDNA	2	-1	924	944	Cleavage
HB1, putative, expressed [PFAM]	miR166d.6	LOC_Os10g33960.2|12010.m21791|cDNA	2	-1	696	716	Cleavage
HB1, putative, expressed [PFAM]	miR166d.6	LOC_Os10g33960.4|12010.m065291|cDNA	2	-1	924	944	Cleavage
HB1, putative, expressed [PFAM]	miR166d.6	LOC_Os10g33960.3|12010.m065366|cDNA	2	-1	924	944	Cleavage
HB1, putative, expressed [PFAM]	miR166d.5	LOC_Os10g33960.1|12010.m06226|cDNA	2	-1	925	944	Cleavage
HB1, putative, expressed [PFAM]	miR166d.5	LOC_Os10g33960.2|12010.m21791|cDNA	2	-1	697	716	Cleavage
HB1, putative, expressed [PFAM]	miR166d.5	LOC_Os10g33960.4|12010.m065291|cDNA	2	-1	925	944	Cleavage
HB1, putative, expressed [PFAM]	miR166d.5	LOC_Os10g33960.3|12010.m065366|cDNA	2	-1	925	944	Cleavage
HB1, putative, expressed [PFAM]	miR166g-3p.1	LOC_Os10g33960.3|12010.m065366|cDNA	2	-1	925	944	Cleavage
HB1, putative, expressed [PFAM]	miR166g-3p.1	LOC_Os10g33960.4|12010.m065291|cDNA	2	-1	925	944	Cleavage
HB1, putative, expressed [PFAM]	miR166g-3p.1	LOC_Os10g33960.2|12010.m21791|cDNA	2	-1	697	716	Cleavage
HB1, putative, expressed [PFAM]	miR166g-3p.1	LOC_Os10g33960.1|12010.m06226|cDNA	2	-1	925	944	Cleavage
HB1, putative, expressed [PFAM]	miR166g-3p.2	LOC_Os10g33960.1|12010.m06226|cDNA	2	-1	924	943	Cleavage
HB1, putative, expressed [PFAM]	miR166g-3p.2	LOC_Os10g33960.2|12010.m21791|cDNA	2	-1	696	715	Cleavage
HB1, putative, expressed [PFAM]	miR166g-3p.2	LOC_Os10g33960.4|12010.m065291|cDNA	2	-1	924	943	Cleavage
HB1, putative, expressed [PFAM]	miR166g-3p.2	LOC_Os10g33960.3|12010.m065366|cDNA	2	-1	924	943	Cleavage
HB1, putative, expressed [PFAM]	miR166g-3p.3	LOC_Os10g33960.1|12010.m06226|cDNA	2	-1	924	944	Cleavage
HB1, putative, expressed [PFAM]	miR166g-3p.3	LOC_Os10g33960.2|12010.m21791|cDNA	2	-1	696	716	Cleavage
HB1, putative, expressed [PFAM]	miR166g-3p.3	LOC_Os10g33960.4|12010.m065291|cDNA	2	-1	924	944	Cleavage
HB1, putative, expressed [PFAM]	miR166g-3p.3	LOC_Os10g33960.3|12010.m065366|cDNA	2	-1	924	944	Cleavage
HB1, putative, expressed [PFAM]	miR166h.1	LOC_Os10g33960.1|12010.m06226|cDNA	2	-1	924	944	Cleavage
HB1, putative, expressed [PFAM]	miR166h.1	LOC_Os10g33960.2|12010.m21791|cDNA	2	-1	696	716	Cleavage
HB1, putative, expressed [PFAM]	miR166h.1	LOC_Os10g33960.4|12010.m065291|cDNA	2	-1	924	944	Cleavage
HB1, putative, expressed [PFAM]	miR166h.1	LOC_Os10g33960.3|12010.m065366|cDNA	2	-1	924	944	Cleavage
HB1, putative, expressed [PFAM]	miR166o	LOC_Os10g33960.3|12010.m065366|cDNA	2	-1	924	944	Cleavage
HB1, putative, expressed [PFAM]	miR166o	LOC_Os10g33960.4|12010.m065291|cDNA	2	-1	924	944	Cleavage
HB1, putative, expressed [PFAM]	miR166o	LOC_Os10g33960.2|12010.m21791|cDNA	2	-1	696	716	Cleavage
HB1, putative, expressed [PFAM]	miR166o	LOC_Os10g33960.1|12010.m06226|cDNA	2	-1	924	944	Cleavage
HB1, putative, expressed [PFAM]	miR166b.1	LOC_Os10g33960.3|12010.m065366|cDNA	3	-1	924	942	Cleavage
HB1, putative, expressed [PFAM]	miR166b.1	LOC_Os10g33960.4|12010.m065291|cDNA	3	-1	924	942	Cleavage
HB1, putative, expressed [PFAM]	miR166b.1	LOC_Os10g33960.2|12010.m21791|cDNA	3	-1	696	714	Cleavage
HB1, putative, expressed [PFAM]	miR166b.1	LOC_Os10g33960.1|12010.m06226|cDNA	3	-1	924	942	Cleavage
HB1, putative, expressed [PFAM]	miR166i.1	LOC_Os10g33960.3|12010.m065366|cDNA	3	-1	926	944	Cleavage
HB1, putative, expressed [PFAM]	miR166i.1	LOC_Os10g33960.4|12010.m065291|cDNA	3	-1	926	944	Cleavage
HB1, putative, expressed [PFAM]	miR166i.1	LOC_Os10g33960.2|12010.m21791|cDNA	3	-1	698	716	Cleavage
HB1, putative, expressed [PFAM]	miR166i.1	LOC_Os10g33960.1|12010.m06226|cDNA	3	-1	926	944	Cleavage
HB1, putative, expressed [PFAM]	miR166i.3	LOC_Os10g33960.3|12010.m065366|cDNA	3	-1	925	944	Cleavage
HB1, putative, expressed [PFAM]	miR166i.3	LOC_Os10g33960.4|12010.m065291|cDNA	3	-1	925	944	Cleavage
HB1, putative, expressed [PFAM]	miR166i.3	LOC_Os10g33960.2|12010.m21791|cDNA	3	-1	697	716	Cleavage
HB1, putative, expressed [PFAM]	miR166i.3	LOC_Os10g33960.1|12010.m06226|cDNA	3	-1	925	944	Cleavage
nuclear transcription factor Y subunit A-10, putative, expressed [PFAM]	miR169	LOC_Os07g06470.1|12007.m05108|cDNA	1	-1	838	857	Cleavage
nuclear transcription factor Y subunit A-10, putative, expressed [PFAM]	miR169a	LOC_Os07g06470.1|12007.m05108|cDNA	1	-1	838	857	Cleavage
nuclear transcription factor Y subunit A-10, putative, expressed [PFAM]	miR169b-5p.2	LOC_Os07g06470.1|12007.m05108|cDNA	2	-1	837	857	Cleavage
nuclear transcription factor Y subunit A-10, putative, expressed [PFAM]	miR169b-5p.3	LOC_Os07g06470.1|12007.m05108|cDNA	2	-1	836	857	Cleavage
nuclear transcription factor Y subunit A-10, putative, expressed [PFAM]	miR169b-5p.1	LOC_Os07g06470.1|12007.m05108|cDNA	2	-1	838	857	Cleavage
nuclear transcription factor Y subunit A-10, putative, expressed [PFAM]	miR169b	LOC_Os07g06470.1|12007.m05108|cDNA	2	-1	837	857	Cleavage
nuclear transcription factor Y subunit A-10, putative, expressed [PFAM]	miR169b-5p.2	LOC_Os03g44540.1|12003.m09492|cDNA	2.5	-1	1711	1731	Cleavage
nuclear transcription factor Y subunit A-10, putative, expressed [PFAM]	miR169b-5p.3	LOC_Os03g44540.1|12003.m09492|cDNA	2.5	-1	1710	1731	Cleavage
nuclear transcription factor Y subunit A-10, putative, expressed [PFAM]	miR169b-5p.1	LOC_Os03g44540.1|12003.m09492|cDNA	2.5	-1	1712	1731	Cleavage
nuclear transcription factor Y subunit A-8, putative, expressed [PFAM] 676-846 PF02045.8 CCAAT-binding transcription factor (CBF-B/NF-YA) subunit B;	miR169	LOC_Os03g29760.4|12003.m35273|cDNA	2	-1	1210	1229	Cleavage
nuclear transcription factor Y subunit A-8, putative, expressed [PFAM] 731-901 PF02045.8 CCAAT-binding transcription factor (CBF-B/NF-YA) subunit B;	miR169	LOC_Os03g29760.3|12003.m35272|cDNA	2	-1	1265	1284	Cleavage
nuclear transcription factor Y subunit A-8, putative, expressed [PFAM] 751-921 PF02045.8 CCAAT-binding transcription factor (CBF-B/NF-YA) subunit B;	miR169	LOC_Os03g29760.1|12003.m08242|cDNA	2	-1	1285	1304	Cleavage
nuclear transcription factor Y subunit A-8, putative, expressed [PFAM] 831-1001 PF02045.8 CCAAT-binding transcription factor (CBF-B/NF-YA) subunit B;	miR169	LOC_Os03g29760.2|12003.m34883|cDNA	2	-1	1365	1384	Cleavage
nuclear transcription factor Y subunit A-8, putative, expressed [PFAM] 676-846 PF02045.8 CCAAT-binding transcription factor (CBF-B/NF-YA) subunit B;	miR169a	LOC_Os03g29760.4|12003.m35273|cDNA	2	-1	1210	1229	Cleavage
nuclear transcription factor Y subunit A-8, putative, expressed [PFAM] 731-901 PF02045.8 CCAAT-binding transcription factor (CBF-B/NF-YA) subunit B;	miR169a	LOC_Os03g29760.3|12003.m35272|cDNA	2	-1	1265	1284	Cleavage
nuclear transcription factor Y subunit A-8, putative, expressed [PFAM] 751-921 PF02045.8 CCAAT-binding transcription factor (CBF-B/NF-YA) subunit B;	miR169a	LOC_Os03g29760.1|12003.m08242|cDNA	2	-1	1285	1304	Cleavage
nuclear transcription factor Y subunit A-8, putative, expressed [PFAM] 831-1001 PF02045.8 CCAAT-binding transcription factor (CBF-B/NF-YA) subunit B;	miR169a	LOC_Os03g29760.2|12003.m34883|cDNA	2	-1	1365	1384	Cleavage
nuclear transcription factor Y subunit A-8, putative, expressed [PFAM] 676-846 PF02045.8 CCAAT-binding transcription factor (CBF-B/NF-YA) subunit B;	miR169b-5p.2	LOC_Os03g29760.4|12003.m35273|cDNA	2	-1	1209	1229	Cleavage
nuclear transcription factor Y subunit A-8, putative, expressed [PFAM] 731-901 PF02045.8 CCAAT-binding transcription factor (CBF-B/NF-YA) subunit B;	miR169b-5p.2	LOC_Os03g29760.3|12003.m35272|cDNA	2	-1	1264	1284	Cleavage
nuclear transcription factor Y subunit A-8, putative, expressed [PFAM] 751-921 PF02045.8 CCAAT-binding transcription factor (CBF-B/NF-YA) subunit B;	miR169b-5p.2	LOC_Os03g29760.1|12003.m08242|cDNA	2	-1	1284	1304	Cleavage
nuclear transcription factor Y subunit A-8, putative, expressed [PFAM] 831-1001 PF02045.8 CCAAT-binding transcription factor (CBF-B/NF-YA) subunit B;	miR169b-5p.2	LOC_Os03g29760.2|12003.m34883|cDNA	2	-1	1364	1384	Cleavage
nuclear transcription factor Y subunit A-8, putative, expressed [PFAM] 676-846 PF02045.8 CCAAT-binding transcription factor (CBF-B/NF-YA) subunit B;	miR169b-5p.3	LOC_Os03g29760.4|12003.m35273|cDNA	2	-1	1208	1229	Cleavage
nuclear transcription factor Y subunit A-8, putative, expressed [PFAM] 731-901 PF02045.8 CCAAT-binding transcription factor (CBF-B/NF-YA) subunit B;	miR169b-5p.3	LOC_Os03g29760.3|12003.m35272|cDNA	2	-1	1263	1284	Cleavage
nuclear transcription factor Y subunit A-8, putative, expressed [PFAM] 751-921 PF02045.8 CCAAT-binding transcription factor (CBF-B/NF-YA) subunit B;	miR169b-5p.3	LOC_Os03g29760.1|12003.m08242|cDNA	2	-1	1283	1304	Cleavage
nuclear transcription factor Y subunit A-8, putative, expressed [PFAM] 831-1001 PF02045.8 CCAAT-binding transcription factor (CBF-B/NF-YA) subunit B;	miR169b-5p.3	LOC_Os03g29760.2|12003.m34883|cDNA	2	-1	1363	1384	Cleavage
nuclear transcription factor Y subunit A-8, putative, expressed [PFAM] 676-846 PF02045.8 CCAAT-binding transcription factor (CBF-B/NF-YA) subunit B;	miR169b-5p.1	LOC_Os03g29760.4|12003.m35273|cDNA	2	-1	1210	1229	Cleavage
nuclear transcription factor Y subunit A-8, putative, expressed [PFAM] 731-901 PF02045.8 CCAAT-binding transcription factor (CBF-B/NF-YA) subunit B;	miR169b-5p.1	LOC_Os03g29760.3|12003.m35272|cDNA	2	-1	1265	1284	Cleavage
nuclear transcription factor Y subunit A-8, putative, expressed [PFAM] 751-921 PF02045.8 CCAAT-binding transcription factor (CBF-B/NF-YA) subunit B;	miR169b-5p.1	LOC_Os03g29760.1|12003.m08242|cDNA	2	-1	1285	1304	Cleavage
nuclear transcription factor Y subunit A-8, putative, expressed [PFAM] 831-1001 PF02045.8 CCAAT-binding transcription factor (CBF-B/NF-YA) subunit B;	miR169b-5p.1	LOC_Os03g29760.2|12003.m34883|cDNA	2	-1	1365	1384	Cleavage
nuclear transcription factor Y subunit A-8, putative, expressed [PFAM] 676-846 PF02045.8 CCAAT-binding transcription factor (CBF-B/NF-YA) subunit B;	miR169b	LOC_Os03g29760.4|12003.m35273|cDNA	2	-1	1209	1229	Cleavage
nuclear transcription factor Y subunit A-8, putative, expressed [PFAM] 731-901 PF02045.8 CCAAT-binding transcription factor (CBF-B/NF-YA) subunit B;	miR169b	LOC_Os03g29760.3|12003.m35272|cDNA	2	-1	1264	1284	Cleavage
nuclear transcription factor Y subunit A-8, putative, expressed [PFAM] 751-921 PF02045.8 CCAAT-binding transcription factor (CBF-B/NF-YA) subunit B;	miR169b	LOC_Os03g29760.1|12003.m08242|cDNA	2	-1	1284	1304	Cleavage
nuclear transcription factor Y subunit A-8, putative, expressed [PFAM] 831-1001 PF02045.8 CCAAT-binding transcription factor (CBF-B/NF-YA) subunit B;	miR169b	LOC_Os03g29760.2|12003.m34883|cDNA	2	-1	1364	1384	Cleavage
nuclear transcription factor Y subunit A-3, putative, expressed [PFAM] 425-595 PF02045.8 CCAAT-binding transcription factor (CBF-B/NF-YA) subunit B;	miR169b-5p.1	LOC_Os03g07880.3|12003.m35594|cDNA	1	-1	757	776	Cleavage
nuclear transcription factor Y subunit A-3, putative, expressed [PFAM] 513-683 PF02045.8 CCAAT-binding transcription factor (CBF-B/NF-YA) subunit B;	miR169b-5p.1	LOC_Os03g07880.1|12003.m06300|cDNA	1	-1	845	864	Cleavage
nuclear transcription factor Y subunit A-3, putative, expressed [PFAM] 662-832 PF02045.8 CCAAT-binding transcription factor (CBF-B/NF-YA) subunit B;	miR169b-5p.1	LOC_Os03g07880.2|12003.m34797|cDNA	1	-1	994	1013	Cleavage
nuclear transcription factor Y subunit A-3, putative, expressed [PFAM] 409-579 PF02045.8 CCAAT-binding transcription factor (CBF-B/NF-YA) subunit B;	miR169	LOC_Os02g53620.1|12002.m10391|cDNA	2	-1	989	1008	Cleavage
nuclear transcription factor Y subunit A-3, putative, expressed [PFAM] 425-595 PF02045.8 CCAAT-binding transcription factor (CBF-B/NF-YA) subunit B;	miR169	LOC_Os03g07880.3|12003.m35594|cDNA	2	-1	757	776	Cleavage
nuclear transcription factor Y subunit A-3, putative, expressed [PFAM] 513-683 PF02045.8 CCAAT-binding transcription factor (CBF-B/NF-YA) subunit B;	miR169	LOC_Os03g07880.1|12003.m06300|cDNA	2	-1	845	864	Cleavage
nuclear transcription factor Y subunit A-3, putative, expressed [PFAM] 662-832 PF02045.8 CCAAT-binding transcription factor (CBF-B/NF-YA) subunit B;	miR169	LOC_Os03g07880.2|12003.m34797|cDNA	2	-1	994	1013	Cleavage
nuclear transcription factor Y subunit A-3, putative, expressed [PFAM] 651-812 PF02045.8 CCAAT-binding transcription factor (CBF-B/NF-YA) subunit B;	miR169	LOC_Os07g41720.1|12007.m08408|cDNA	2	-1	1170	1189	Cleavage
nuclear transcription factor Y subunit A-3, putative, expressed [PFAM] 784-945 PF02045.8 CCAAT-binding transcription factor (CBF-B/NF-YA) subunit B;	miR169	LOC_Os07g41720.2|12007.m29255|cDNA	2	-1	1303	1322	Cleavage
nuclear transcription factor Y subunit A-3, putative, expressed [PFAM] 425-595 PF02045.8 CCAAT-binding transcription factor (CBF-B/NF-YA) subunit B;	miR169a	LOC_Os03g07880.3|12003.m35594|cDNA	2	-1	757	776	Cleavage
nuclear transcription factor Y subunit A-3, putative, expressed [PFAM] 513-683 PF02045.8 CCAAT-binding transcription factor (CBF-B/NF-YA) subunit B;	miR169a	LOC_Os03g07880.1|12003.m06300|cDNA	2	-1	845	864	Cleavage
nuclear transcription factor Y subunit A-3, putative, expressed [PFAM] 662-832 PF02045.8 CCAAT-binding transcription factor (CBF-B/NF-YA) subunit B;	miR169a	LOC_Os03g07880.2|12003.m34797|cDNA	2	-1	994	1013	Cleavage
nuclear transcription factor Y subunit A-3, putative, expressed [PFAM] 651-812 PF02045.8 CCAAT-binding transcription factor (CBF-B/NF-YA) subunit B;	miR169a	LOC_Os07g41720.1|12007.m08408|cDNA	2	-1	1170	1189	Cleavage
nuclear transcription factor Y subunit A-3, putative, expressed [PFAM] 784-945 PF02045.8 CCAAT-binding transcription factor (CBF-B/NF-YA) subunit B;	miR169a	LOC_Os07g41720.2|12007.m29255|cDNA	2	-1	1303	1322	Cleavage
nuclear transcription factor Y subunit A-3, putative, expressed [PFAM] 409-579 PF02045.8 CCAAT-binding transcription factor (CBF-B/NF-YA) subunit B;	miR169a	LOC_Os02g53620.1|12002.m10391|cDNA	2	-1	989	1008	Cleavage
nuclear transcription factor Y subunit A-3, putative, expressed [PFAM] 409-579 PF02045.8 CCAAT-binding transcription factor (CBF-B/NF-YA) subunit B;	miR169b-5p.2	LOC_Os02g53620.1|12002.m10391|cDNA	2	-1	988	1008	Cleavage
nuclear transcription factor Y subunit A-3, putative, expressed [PFAM] 651-812 PF02045.8 CCAAT-binding transcription factor (CBF-B/NF-YA) subunit B;	miR169b-5p.2	LOC_Os07g41720.1|12007.m08408|cDNA	2	-1	1169	1189	Cleavage
nuclear transcription factor Y subunit A-3, putative, expressed [PFAM] 784-945 PF02045.8 CCAAT-binding transcription factor (CBF-B/NF-YA) subunit B;	miR169b-5p.2	LOC_Os07g41720.2|12007.m29255|cDNA	2	-1	1302	1322	Cleavage
nuclear transcription factor Y subunit A-3, putative, expressed [PFAM] 409-579 PF02045.8 CCAAT-binding transcription factor (CBF-B/NF-YA) subunit B;	miR169b-5p.3	LOC_Os02g53620.1|12002.m10391|cDNA	2	-1	987	1008	Cleavage
nuclear transcription factor Y subunit A-3, putative, expressed [PFAM] 651-812 PF02045.8 CCAAT-binding transcription factor (CBF-B/NF-YA) subunit B;	miR169b-5p.3	LOC_Os07g41720.1|12007.m08408|cDNA	2	-1	1168	1189	Cleavage
nuclear transcription factor Y subunit A-3, putative, expressed [PFAM] 784-945 PF02045.8 CCAAT-binding transcription factor (CBF-B/NF-YA) subunit B;	miR169b-5p.3	LOC_Os07g41720.2|12007.m29255|cDNA	2	-1	1301	1322	Cleavage
nuclear transcription factor Y subunit A-3, putative, expressed [PFAM] 409-579 PF02045.8 CCAAT-binding transcription factor (CBF-B/NF-YA) subunit B;	miR169b-5p.1	LOC_Os02g53620.1|12002.m10391|cDNA	2	-1	989	1008	Cleavage
nuclear transcription factor Y subunit A-3, putative, expressed [PFAM] 651-812 PF02045.8 CCAAT-binding transcription factor (CBF-B/NF-YA) subunit B;	miR169b-5p.1	LOC_Os07g41720.1|12007.m08408|cDNA	2	-1	1170	1189	Cleavage
nuclear transcription factor Y subunit A-3, putative, expressed [PFAM] 784-945 PF02045.8 CCAAT-binding transcription factor (CBF-B/NF-YA) subunit B;	miR169b-5p.1	LOC_Os07g41720.2|12007.m29255|cDNA	2	-1	1303	1322	Cleavage
nuclear transcription factor Y subunit A-3, putative, expressed [PFAM] 425-595 PF02045.8 CCAAT-binding transcription factor (CBF-B/NF-YA) subunit B;	miR169b	LOC_Os03g07880.3|12003.m35594|cDNA	2	-1	756	776	Cleavage
nuclear transcription factor Y subunit A-3, putative, expressed [PFAM] 513-683 PF02045.8 CCAAT-binding transcription factor (CBF-B/NF-YA) subunit B;	miR169b	LOC_Os03g07880.1|12003.m06300|cDNA	2	-1	844	864	Cleavage
nuclear transcription factor Y subunit A-3, putative, expressed [PFAM] 662-832 PF02045.8 CCAAT-binding transcription factor (CBF-B/NF-YA) subunit B;	miR169b	LOC_Os03g07880.2|12003.m34797|cDNA	2	-1	993	1013	Cleavage
nuclear transcription factor Y subunit A-3, putative, expressed [PFAM] 651-812 PF02045.8 CCAAT-binding transcription factor (CBF-B/NF-YA) subunit B;	miR169b	LOC_Os07g41720.1|12007.m08408|cDNA	2	-1	1169	1189	Cleavage
nuclear transcription factor Y subunit A-3, putative, expressed [PFAM] 784-945 PF02045.8 CCAAT-binding transcription factor (CBF-B/NF-YA) subunit B;	miR169b	LOC_Os07g41720.2|12007.m29255|cDNA	2	-1	1302	1322	Cleavage
nuclear transcription factor Y subunit A-3, putative, expressed [PFAM] 425-595 PF02045.8 CCAAT-binding transcription factor (CBF-B/NF-YA) subunit B;	miR169b-5p.2	LOC_Os03g07880.3|12003.m35594|cDNA	3	-1	755	776	Cleavage
nuclear transcription factor Y subunit A-3, putative, expressed [PFAM] 513-683 PF02045.8 CCAAT-binding transcription factor (CBF-B/NF-YA) subunit B;	miR169b-5p.2	LOC_Os03g07880.1|12003.m06300|cDNA	3	-1	843	864	Cleavage
nuclear transcription factor Y subunit A-3, putative, expressed [PFAM] 662-832 PF02045.8 CCAAT-binding transcription factor (CBF-B/NF-YA) subunit B;	miR169b-5p.2	LOC_Os03g07880.2|12003.m34797|cDNA	3	-1	992	1013	Cleavage
nuclear transcription factor Y subunit A-3, putative, expressed [PFAM] 425-595 PF02045.8 CCAAT-binding transcription factor (CBF-B/NF-YA) subunit B;	miR169b-5p.3	LOC_Os03g07880.3|12003.m35594|cDNA	3	-1	754	776	Cleavage
nuclear transcription factor Y subunit A-3, putative, expressed [PFAM] 513-683 PF02045.8 CCAAT-binding transcription factor (CBF-B/NF-YA) subunit B;	miR169b-5p.3	LOC_Os03g07880.1|12003.m06300|cDNA	3	-1	842	864	Cleavage
nuclear transcription factor Y subunit A-3, putative, expressed [PFAM] 662-832 PF02045.8 CCAAT-binding transcription factor (CBF-B/NF-YA) subunit B;	miR169b-5p.3	LOC_Os03g07880.2|12003.m34797|cDNA	3	-1	991	1013	Cleavage
nuclear transcription factor Y subunit A-2, putative, expressed [PFAM]	miR169	LOC_Os12g42400.2|12012.m073888|cDNA	2.5	-1	1203	1222	Cleavage
nuclear transcription factor Y subunit A-2, putative, expressed [PFAM]	miR169	LOC_Os12g42400.3|12012.m073889|cDNA	2.5	-1	1248	1267	Cleavage
nuclear transcription factor Y subunit A-2, putative, expressed [PFAM]	miR169	LOC_Os12g42400.1|12012.m08019|cDNA	2.5	-1	1257	1276	Cleavage
nuclear transcription factor Y subunit A-2, putative, expressed [PFAM]	miR169a	LOC_Os12g42400.2|12012.m073888|cDNA	2.5	-1	1203	1222	Cleavage
nuclear transcription factor Y subunit A-2, putative, expressed [PFAM]	miR169a	LOC_Os12g42400.3|12012.m073889|cDNA	2.5	-1	1248	1267	Cleavage
nuclear transcription factor Y subunit A-2, putative, expressed [PFAM]	miR169a	LOC_Os12g42400.1|12012.m08019|cDNA	2.5	-1	1257	1276	Cleavage
zinc knuckle family protein, expressed [PFAM]	miR165a-3p	LOC_Os02g49670.1|12002.m10001|cDNA	1	-1	2588	2608	Cleavage
zinc knuckle family protein, expressed [PFAM]	miR165b-3p.4	LOC_Os02g49670.1|12002.m10001|cDNA	1	-1	2589	2608	Cleavage
zinc knuckle family protein, expressed [PFAM]	miR166h.1	LOC_Os02g49670.1|12002.m10001|cDNA	2	-1	2588	2608	Cleavage
zinc knuckle family protein, expressed [PFAM]	miR166h.2	LOC_Os02g49670.1|12002.m10001|cDNA	2	-1	2587	2608	Cleavage
B-box zinc finger family protein, expressed [PFAM]	miR5205b.2	LOC_Os01g10580.1|12001.m07679|cDNA	1.5	-1	1383	1407	Cleavage
B-box zinc finger family protein, expressed [PFAM]	miR5205b.1	LOC_Os01g10580.1|12001.m07679|cDNA	1.5	-1	1387	1407	Cleavage
B-box zinc finger family protein, expressed [PFAM]	miR5205c.1	LOC_Os01g10580.1|12001.m07679|cDNA	1.5	-1	1387	1407	Cleavage
zinc finger CCCH type domain-containing protein ZFN-like, putative, expressed [PFAM]	miR172d.5	LOC_Os11g28270.2|12011.m06745|cDNA	2.5	-1	2482	2502	Cleavage
nodulation signaling pathway 2 protein, putative, expressed [PFAM]	miR171b	LOC_Os02g44370.1|12002.m09477|cDNA	1	-1	1523	1543	Cleavage
nodulation signaling pathway 2 protein, putative, expressed [PFAM]	miR171j	LOC_Os02g44370.1|12002.m09477|cDNA	1	-1	1523	1543	Cleavage
nodulation signaling pathway 2 protein, putative, expressed [PFAM]	miR171a-3p.2	LOC_Os02g44370.1|12002.m09477|cDNA	1.5	-1	1528	1546	Cleavage
nodulation signaling pathway 2 protein, putative, expressed [PFAM]	miR171a-3p.6	LOC_Os02g44370.1|12002.m09477|cDNA	1.5	-1	1526	1546	Cleavage
nodulation signaling pathway 2 protein, putative, expressed [PFAM]	miR171a	LOC_Os02g44370.1|12002.m09477|cDNA	1.5	-1	1523	1543	Translation
nodulation signaling pathway 2 protein, putative, expressed [PFAM]	miR171b-3p.2	LOC_Os02g44370.1|12002.m09477|cDNA	1.5	-1	1523	1543	Translation
nodulation signaling pathway 2 protein, putative, expressed [PFAM]	miR171b-3p.1	LOC_Os02g44370.1|12002.m09477|cDNA	1.5	-1	1524	1543	Translation
nodulation signaling pathway 2 protein, putative, expressed [PFAM]	miR171c	LOC_Os02g44370.1|12002.m09477|cDNA	1.5	-1	1526	1546	Cleavage
nodulation signaling pathway 2 protein, putative, expressed [PFAM]	miR171m	LOC_Os02g44370.1|12002.m09477|cDNA	1.5	-1	1523	1543	Translation
nodulation signaling pathway 2 protein, putative, expressed [PFAM]	miR171a-3p.3	LOC_Os02g44370.1|12002.m09477|cDNA	2.5	-1	1525	1543	Cleavage
nodulation signaling pathway 2 protein, putative, expressed [PFAM]	miR171a-3p.4	LOC_Os02g44370.1|12002.m09477|cDNA	2.5	-1	1524	1543	Cleavage
nodulation signaling pathway 2 protein, putative, expressed [PFAM]	miR171a-3p.5	LOC_Os02g44370.1|12002.m09477|cDNA	2.5	-1	1523	1543	Cleavage
nodulation signaling pathway 2 protein, putative, expressed [PFAM]	miR171a	LOC_Os02g44370.1|12002.m09477|cDNA	2.5	-1	1523	1543	Cleavage
nodulation signaling pathway 2 protein, putative, expressed [PFAM]	miR171c-3p.1	LOC_Os02g44370.1|12002.m09477|cDNA	2.5	-1	1526	1546	Cleavage
nodulation signaling pathway 2 protein, putative, expressed [PFAM]	miR171o-3p	LOC_Os02g44370.1|12002.m09477|cDNA	2.5	-1	1523	1543	Cleavage
SCARECROW gene regulator, putative, expressed [PFAM]	miR171b	LOC_Os02g44360.1|12002.m09476|cDNA	1	-1	1348	1368	Cleavage
scarecrow-like 6, putative, expressed [PFAM]	miR171b	LOC_Os04g46860.1|12004.m09634|cDNA	1	-1	1321	1341	Cleavage
scarecrow-like 6, putative [PFAM]	miR171b	LOC_Os10g40390.1|12010.m06807|cDNA	1	-1	165	185	Cleavage
scarecrow-like 6, putative, expressed [PFAM]	miR171b	LOC_Os06g01620.1|12006.m04899|cDNA	1	-1	453	473	Cleavage
SCARECROW gene regulator, putative, expressed [PFAM]	miR171j	LOC_Os02g44360.1|12002.m09476|cDNA	1	-1	1348	1368	Cleavage
scarecrow-like 6, putative, expressed [PFAM]	miR171j	LOC_Os04g46860.1|12004.m09634|cDNA	1	-1	1321	1341	Cleavage
scarecrow-like 6, putative, expressed [PFAM]	miR171j	LOC_Os06g01620.1|12006.m04899|cDNA	1	-1	453	473	Cleavage
scarecrow-like 6, putative [PFAM]	miR171j	LOC_Os10g40390.1|12010.m06807|cDNA	1	-1	165	185	Cleavage
scarecrow-like 6, putative, expressed [PFAM]	miR171a-3p.2	LOC_Os06g01620.1|12006.m04899|cDNA	1.5	-1	458	476	Cleavage
scarecrow-like 6, putative, expressed [PFAM]	miR171a-3p.2	LOC_Os04g46860.1|12004.m09634|cDNA	1.5	-1	1326	1344	Cleavage
SCARECROW gene regulator, putative, expressed [PFAM]	miR171a-3p.2	LOC_Os02g44360.1|12002.m09476|cDNA	1.5	-1	1353	1371	Cleavage
scarecrow-like 6, putative, expressed [PFAM]	miR171a-3p.6	LOC_Os06g01620.1|12006.m04899|cDNA	1.5	-1	456	476	Cleavage
scarecrow-like 6, putative, expressed [PFAM]	miR171a-3p.6	LOC_Os04g46860.1|12004.m09634|cDNA	1.5	-1	1324	1344	Cleavage
SCARECROW gene regulator, putative, expressed [PFAM]	miR171a-3p.6	LOC_Os02g44360.1|12002.m09476|cDNA	1.5	-1	1351	1371	Cleavage
scarecrow-like 6, putative, expressed [PFAM]	miR171a	LOC_Os06g01620.1|12006.m04899|cDNA	1.5	-1	453	473	Translation
SCARECROW gene regulator, putative, expressed [PFAM]	miR171a	LOC_Os02g44360.1|12002.m09476|cDNA	1.5	-1	1348	1368	Translation
scarecrow-like 6, putative, expressed [PFAM]	miR171a	LOC_Os04g46860.1|12004.m09634|cDNA	1.5	-1	1321	1341	Translation
scarecrow-like 6, putative [PFAM]	miR171a	LOC_Os10g40390.1|12010.m06807|cDNA	1.5	-1	165	185	Translation
scarecrow-like 6, putative, expressed [PFAM]	miR171b-3p.2	LOC_Os04g46860.1|12004.m09634|cDNA	1.5	-1	1321	1341	Translation
SCARECROW gene regulator, putative, expressed [PFAM]	miR171b-3p.2	LOC_Os02g44360.1|12002.m09476|cDNA	1.5	-1	1348	1368	Translation
scarecrow-like 6, putative, expressed [PFAM]	miR171b-3p.2	LOC_Os06g01620.1|12006.m04899|cDNA	1.5	-1	453	473	Translation
scarecrow-like 6, putative [PFAM]	miR171b-3p.2	LOC_Os10g40390.1|12010.m06807|cDNA	1.5	-1	165	185	Translation
scarecrow-like 6, putative, expressed [PFAM]	miR171b-3p.1	LOC_Os06g01620.1|12006.m04899|cDNA	1.5	-1	454	473	Translation
scarecrow-like 6, putative [PFAM]	miR171b-3p.1	LOC_Os10g40390.1|12010.m06807|cDNA	1.5	-1	166	185	Translation
scarecrow-like 6, putative, expressed [PFAM]	miR171b-3p.1	LOC_Os04g46860.1|12004.m09634|cDNA	1.5	-1	1322	1341	Translation
SCARECROW gene regulator, putative, expressed [PFAM]	miR171b-3p.1	LOC_Os02g44360.1|12002.m09476|cDNA	1.5	-1	1349	1368	Translation
scarecrow-like 6, putative, expressed [PFAM]	miR171c	LOC_Os06g01620.1|12006.m04899|cDNA	1.5	-1	456	476	Cleavage
scarecrow-like 6, putative, expressed [PFAM]	miR171c	LOC_Os04g46860.1|12004.m09634|cDNA	1.5	-1	1324	1344	Cleavage
SCARECROW gene regulator, putative, expressed [PFAM]	miR171c	LOC_Os02g44360.1|12002.m09476|cDNA	1.5	-1	1351	1371	Cleavage
scarecrow-like 6, putative, expressed [PFAM]	miR171m	LOC_Os06g01620.1|12006.m04899|cDNA	1.5	-1	453	473	Translation
scarecrow-like 6, putative [PFAM]	miR171m	LOC_Os10g40390.1|12010.m06807|cDNA	1.5	-1	165	185	Translation
scarecrow-like 6, putative, expressed [PFAM]	miR171m	LOC_Os04g46860.1|12004.m09634|cDNA	1.5	-1	1321	1341	Translation
SCARECROW gene regulator, putative, expressed [PFAM]	miR171m	LOC_Os02g44360.1|12002.m09476|cDNA	1.5	-1	1348	1368	Translation
scarecrow-like 6, putative, expressed [PFAM]	miR171a-3p.3	LOC_Os06g01620.1|12006.m04899|cDNA	2.5	-1	455	473	Cleavage
scarecrow-like 6, putative [PFAM]	miR171a-3p.3	LOC_Os10g40390.1|12010.m06807|cDNA	2.5	-1	167	185	Cleavage
scarecrow-like 6, putative, expressed [PFAM]	miR171a-3p.3	LOC_Os04g46860.1|12004.m09634|cDNA	2.5	-1	1323	1341	Cleavage
SCARECROW gene regulator, putative, expressed [PFAM]	miR171a-3p.3	LOC_Os02g44360.1|12002.m09476|cDNA	2.5	-1	1350	1368	Cleavage
scarecrow-like 6, putative, expressed [PFAM]	miR171a-3p.4	LOC_Os06g01620.1|12006.m04899|cDNA	2.5	-1	454	473	Cleavage
scarecrow-like 6, putative [PFAM]	miR171a-3p.4	LOC_Os10g40390.1|12010.m06807|cDNA	2.5	-1	166	185	Cleavage
scarecrow-like 6, putative, expressed [PFAM]	miR171a-3p.4	LOC_Os04g46860.1|12004.m09634|cDNA	2.5	-1	1322	1341	Cleavage
SCARECROW gene regulator, putative, expressed [PFAM]	miR171a-3p.4	LOC_Os02g44360.1|12002.m09476|cDNA	2.5	-1	1349	1368	Cleavage
scarecrow-like 6, putative [PFAM]	miR171a-3p.5	LOC_Os10g40390.1|12010.m06807|cDNA	2.5	-1	165	185	Cleavage
scarecrow-like 6, putative, expressed [PFAM]	miR171a-3p.5	LOC_Os06g01620.1|12006.m04899|cDNA	2.5	-1	453	473	Cleavage
scarecrow-like 6, putative, expressed [PFAM]	miR171a-3p.5	LOC_Os04g46860.1|12004.m09634|cDNA	2.5	-1	1321	1341	Cleavage
SCARECROW gene regulator, putative, expressed [PFAM]	miR171a-3p.5	LOC_Os02g44360.1|12002.m09476|cDNA	2.5	-1	1348	1368	Cleavage
scarecrow-like 6, putative, expressed [PFAM]	miR171a	LOC_Os04g46860.1|12004.m09634|cDNA	2.5	-1	1321	1341	Cleavage
SCARECROW gene regulator, putative, expressed [PFAM]	miR171a	LOC_Os02g44360.1|12002.m09476|cDNA	2.5	-1	1348	1368	Cleavage
scarecrow-like 6, putative, expressed [PFAM]	miR171a	LOC_Os06g01620.1|12006.m04899|cDNA	2.5	-1	453	473	Cleavage
scarecrow-like 6, putative [PFAM]	miR171a	LOC_Os10g40390.1|12010.m06807|cDNA	2.5	-1	165	185	Cleavage
scarecrow-like 6, putative, expressed [PFAM]	miR171c-3p.1	LOC_Os06g01620.1|12006.m04899|cDNA	2.5	-1	456	476	Cleavage
scarecrow-like 6, putative, expressed [PFAM]	miR171c-3p.1	LOC_Os04g46860.1|12004.m09634|cDNA	2.5	-1	1324	1344	Cleavage
SCARECROW gene regulator, putative, expressed [PFAM]	miR171c-3p.1	LOC_Os02g44360.1|12002.m09476|cDNA	2.5	-1	1351	1371	Cleavage
scarecrow-like 6, putative, expressed [PFAM]	miR171o-3p	LOC_Os06g01620.1|12006.m04899|cDNA	2.5	-1	453	473	Cleavage
scarecrow-like 6, putative [PFAM]	miR171o-3p	LOC_Os10g40390.1|12010.m06807|cDNA	2.5	-1	165	185	Cleavage
scarecrow-like 6, putative, expressed [PFAM]	miR171o-3p	LOC_Os04g46860.1|12004.m09634|cDNA	2.5	-1	1321	1341	Cleavage
SCARECROW gene regulator, putative, expressed [PFAM]	miR171o-3p	LOC_Os02g44360.1|12002.m09476|cDNA	2.5	-1	1348	1368	Cleavage
protein phosphatase type-2C, putative, expressed [PFAM]	miR172c-5p	LOC_Os02g38580.1|12002.m08946|cDNA	1	-1	200	220	Cleavage
protein phosphatase 2C containing protein [PFAM]	miR172c-5p	LOC_Os02g38690.1|12002.m08957|cDNA	2.5	-1	195	215	Cleavage
sulfate transporter 2.1, putative, expressed [PFAM]	miR395b.1	LOC_Os03g09930.1|12003.m06447|cDNA	1	-1	110	130	Cleavage
sulfate transporter 2.1, putative, expressed [PFAM]	miR395b.3	LOC_Os03g09930.1|12003.m06447|cDNA	1	-1	110	131	Cleavage
sulfate transporter 2.1, putative, expressed [PFAM]	miR395e.2	LOC_Os03g09930.1|12003.m06447|cDNA	1	-1	110	130	Cleavage
sulfate transporter 2.1, putative, expressed [PFAM]	miR395e.1	LOC_Os03g09930.1|12003.m06447|cDNA	1	-1	111	130	Cleavage
sulfate transporter 2.1, putative, expressed [PFAM]	miR395h.2	LOC_Os03g09930.1|12003.m06447|cDNA	1	-1	112	130	Cleavage
sulfate transporter 2.1, putative, expressed [PFAM]	miR395h.3	LOC_Os03g09930.1|12003.m06447|cDNA	1	-1	111	130	Cleavage
sulfate transporter 2.1, putative, expressed [PFAM]	miR395i.3	LOC_Os03g09930.1|12003.m06447|cDNA	1	-1	112	131	Cleavage
sulfate transporter 2.1, putative, expressed [PFAM]	miR395i.4	LOC_Os03g09930.1|12003.m06447|cDNA	1	-1	111	131	Cleavage
sulfate transporter 2.1, putative, expressed [PFAM]	miR395i.2	LOC_Os03g09930.1|12003.m06447|cDNA	1	-1	113	131	Cleavage
sulfate transporter 2.1, putative, expressed [PFAM]	miR395b.2	LOC_Os03g09930.1|12003.m06447|cDNA	2	-1	111	131	Cleavage
sulfate transporter 2.1, putative, expressed [PFAM]	miR395h.4	LOC_Os03g09930.1|12003.m06447|cDNA	2	-1	111	131	Cleavage
sulfate transporter 2.1, putative, expressed [PFAM]	miR395k	LOC_Os03g09930.1|12003.m06447|cDNA	2.5	-1	111	130	Cleavage
UPL7, putative, expressed [PFAM]	miR5205c.3	LOC_Os03g47960.1|12003.m09809|cDNA	1	-1	961	984	Cleavage
UPL7, putative, expressed [PFAM]	miR5205b.2	LOC_Os03g47960.1|12003.m09809|cDNA	1.5	-1	832	855	Cleavage
UPL7, putative, expressed [PFAM]	miR5205b.1	LOC_Os03g47960.1|12003.m09809|cDNA	1.5	-1	835	855	Cleavage
UPL7, putative, expressed [PFAM]	miR5205c.1	LOC_Os03g47960.1|12003.m09809|cDNA	1.5	-1	835	855	Cleavage
UPL7, putative, expressed [PFAM]	miR5205c.2	LOC_Os03g47960.1|12003.m09809|cDNA	1.5	-1	832	855	Cleavage
rf1 protein, mitochondrial precursor, putative, expressed [PFAM]	miR9674a-5p	LOC_Os04g28234.3|12004.m07941|cDNA	1	-1	1522	1542	Cleavage
rf1 protein, mitochondrial precursor, putative, expressed [PFAM]	miR9674a-5p	LOC_Os04g28234.1|12004.m78932|cDNA	1	-1	1522	1542	Cleavage
rf1 protein, mitochondrial precursor, putative, expressed [PFAM]	miR9674a-5p	LOC_Os04g28234.2|12004.m101506|cDNA	1	-1	1522	1542	Cleavage
rf1 protein, mitochondrial precursor, putative, expressed [PFAM]	miR1425-5p	LOC_Os10g35640.1|12010.m06384|cDNA	1.5	-1	1376	1396	Cleavage
rf1 protein, mitochondrial precursor, putative, expressed [PFAM]	miR1425-5p	LOC_Os08g01650.1|12008.m04313|cDNA	2.5	-1	1325	1345	Cleavage
rf1 protein, mitochondrial precursor, putative, expressed [PFAM]	miR1425-5p	LOC_Os10g35240.1|12010.m06347|cDNA	2.5	-1	1296	1316	Cleavage
rf1 protein, mitochondrial precursor, putative, expressed [PFAM]	miR1425-5p	LOC_Os10g35240.2|12010.m065299|cDNA	2.5	-1	1296	1316	Cleavage
rf1 protein, mitochondrial precursor, putative, expressed [PFAM]	miR1425-5p	LOC_Os08g01640.1|12008.m04312|cDNA	3	-1	1453	1473	Cleavage
NBS-LRR-like protein, putative [PFAM]	miR396g	LOC_Os12g10460.1|12012.m05028|cDNA	2.5	-1	418	438	Cleavage
NBS-LRR-like protein, putative [PFAM]	miR396d.4	LOC_Os12g10460.1|12012.m05028|cDNA	2.5	-1	419	438	Cleavage
NBS-LRR-like protein, putative [PFAM]	miR396d.5	LOC_Os12g10460.1|12012.m05028|cDNA	2.5	-1	418	438	Cleavage
NBS-LRR-like protein, putative [PFAM]	miR396.3	LOC_Os12g10460.1|12012.m05028|cDNA	2.5	-1	419	438	Cleavage
NBS-LRR-like protein, putative [PFAM]	miR396.1	LOC_Os12g10460.1|12012.m05028|cDNA	2.5	-1	420	438	Cleavage
leucine-rich repeat receptor protein kinase EXS precursor, putative, expressed [PFAM]	miR390a.2	LOC_Os02g10100.1|12002.m06307|cDNA	1.5	-1	2170	2188	Cleavage
leucine-rich repeat receptor protein kinase EXS precursor, putative, expressed [PFAM]	miR390a.3	LOC_Os02g10100.1|12002.m06307|cDNA	1.5	-1	2170	2189	Cleavage
leucine-rich repeat receptor protein kinase EXS precursor, putative, expressed [PFAM]	miR390	LOC_Os02g10100.1|12002.m06307|cDNA	2.5	-1	2171	2190	Cleavage
leucine-rich repeat receptor protein kinase EXS precursor, putative, expressed [PFAM]	miR390a.5	LOC_Os02g10100.1|12002.m06307|cDNA	2.5	-1	2170	2190	Cleavage
leucine-rich repeat receptor protein kinase EXS precursor, putative, expressed [PFAM]	miR390a.4	LOC_Os02g10100.1|12002.m06307|cDNA	2.5	-1	2171	2190	Cleavage
leucine-rich repeat receptor protein kinase EXS precursor, putative, expressed [PFAM]	miR390c-5p	LOC_Os02g10100.1|12002.m06307|cDNA	2.5	-1	2170	2190	Cleavage
transcription activator, putative, expressed [PFAM] 748-885 PF08879.3 WRC;	miR396.5	LOC_Os04g48510.1|12004.m09787|cDNA	1.5	-1	858	878	Cleavage
monocopper oxidase-like protein SKS1 precursor, putative, expressed [PFAM]	miR397	LOC_Os11g48060.1|12011.m08604|cDNA	1.5	-1	1157	1175	Cleavage
monocopper oxidase-like protein SKS1 precursor, putative, expressed [PFAM]	miR397a.1	LOC_Os11g48060.1|12011.m08604|cDNA	1.5	-1	1156	1175	Cleavage
monocopper oxidase-like protein SKS1 precursor, putative, expressed [PFAM]	miR397a.2	LOC_Os11g48060.1|12011.m08604|cDNA	1.5	-1	1155	1175	Cleavage
fiber protein Fb2, putative, expressed [PFAM]	miR156j.2	LOC_Os05g48800.3|12005.m27973|cDNA	2	-1	853	872	Cleavage
fiber protein Fb2, putative, expressed [PFAM]	miR156j.2	LOC_Os05g48800.2|12005.m083812|cDNA	2	-1	931	950	Cleavage
fiber protein Fb2, putative, expressed [PFAM]	miR156j.2	LOC_Os05g48800.1|12005.m08951|cDNA	2	-1	931	950	Cleavage
B3 DNA binding domain containing protein, expressed [PFAM]	miR160b-5p.3	LOC_Os04g59430.1|12004.m10819|cDNA	2	-1	1335	1354	Cleavage
B3 DNA binding domain containing protein, expressed [PFAM]	miR160b-5p.2	LOC_Os04g59430.1|12004.m10819|cDNA	2	-1	1336	1354	Cleavage
B3 DNA binding domain containing protein, expressed [PFAM]	miR160b-5p.4	LOC_Os04g59430.1|12004.m10819|cDNA	2	-1	1334	1354	Cleavage
B3 DNA binding domain containing protein, expressed [PFAM]	miR160e-5p	LOC_Os04g59430.1|12004.m10819|cDNA	2	-1	1334	1354	Cleavage
B3 DNA binding domain containing protein, expressed [PFAM]	miR160h	LOC_Os04g59430.1|12004.m10819|cDNA	2	-1	1333	1354	Cleavage
BURP domain containing protein, expressed [PFAM]	miR164a.1	LOC_Os02g18690.1|12002.m07112|cDNA	2	-1	568	587	Cleavage
BURP domain containing protein, expressed [PFAM]	miR164a.2	LOC_Os02g18690.1|12002.m07112|cDNA	2	-1	567	587	Cleavage
BURP domain containing protein, expressed [PFAM]	miR164b.2	LOC_Os02g18690.1|12002.m07112|cDNA	2	-1	569	587	Cleavage
BURP domain containing protein, expressed [PFAM]	miR164b.3	LOC_Os02g18690.1|12002.m07112|cDNA	2	-1	568	587	Cleavage
BURP domain containing protein, expressed [PFAM]	miR164b.5	LOC_Os02g18690.1|12002.m07112|cDNA	2	-1	567	587	Cleavage
BURP domain containing protein, expressed [PFAM]	miR164c-5p	LOC_Os02g18690.1|12002.m07112|cDNA	2	-1	567	587	Cleavage
BURP domain containing protein, expressed [PFAM]	miR164c	LOC_Os02g18690.1|12002.m07112|cDNA	2	-1	568	587	Cleavage
BURP domain containing protein, expressed [PFAM]	miR164h-5p.1	LOC_Os02g18690.1|12002.m07112|cDNA	2	-1	568	587	Cleavage
antiporter/ drug transporter/ transporter, putative, expressed [PFAM]	miR166.1	LOC_Os04g48290.1|12004.m09766|cDNA	2	-1	397	417	Cleavage
antiporter/ drug transporter/ transporter, putative, expressed [PFAM]	miR166.1	LOC_Os02g45380.1|12002.m09575|cDNA	2	-1	176	196	Cleavage
antiporter/ drug transporter/ transporter, putative, expressed [PFAM]	miR166d.4	LOC_Os04g48290.1|12004.m09766|cDNA	2	-1	398	417	Cleavage
antiporter/ drug transporter/ transporter, putative, expressed [PFAM]	miR166d.4	LOC_Os02g45380.1|12002.m09575|cDNA	2	-1	177	196	Cleavage
antiporter/ drug transporter/ transporter, putative, expressed [PFAM]	miR166.2	LOC_Os04g48290.1|12004.m09766|cDNA	3	-1	397	418	Cleavage
antiporter/ drug transporter/ transporter, putative, expressed [PFAM]	miR166.2	LOC_Os02g45380.1|12002.m09575|cDNA	3	-1	176	197	Cleavage
antiporter/ drug transporter/ transporter, putative, expressed [PFAM]	miR166b.2	LOC_Os02g45380.1|12002.m09575|cDNA	3	-1	176	196	Cleavage
antiporter/ drug transporter/ transporter, putative, expressed [PFAM]	miR166b.4	LOC_Os04g48290.1|12004.m09766|cDNA	3	-1	398	418	Cleavage
antiporter/ drug transporter/ transporter, putative, expressed [PFAM]	miR166d.3	LOC_Os02g45380.1|12002.m09575|cDNA	3	-1	179	197	Cleavage
antiporter/ drug transporter/ transporter, putative, expressed [PFAM]	miR166d.3	LOC_Os04g48290.1|12004.m09766|cDNA	3	-1	400	418	Cleavage
antiporter/ drug transporter/ transporter, putative, expressed [PFAM]	miR166d.6	LOC_Os04g48290.1|12004.m09766|cDNA	3	-1	398	418	Cleavage
antiporter/ drug transporter/ transporter, putative, expressed [PFAM]	miR166g-3p.1	LOC_Os02g45380.1|12002.m09575|cDNA	3	-1	178	197	Cleavage
antiporter/ drug transporter/ transporter, putative, expressed [PFAM]	miR166g-3p.1	LOC_Os04g48290.1|12004.m09766|cDNA	3	-1	399	418	Cleavage
antiporter/ drug transporter/ transporter, putative, expressed [PFAM]	miR166g-3p.2	LOC_Os04g48290.1|12004.m09766|cDNA	3	-1	398	417	Cleavage
antiporter/ drug transporter/ transporter, putative, expressed [PFAM]	miR166g-3p.3	LOC_Os04g48290.1|12004.m09766|cDNA	3	-1	398	418	Cleavage
antiporter/ drug transporter/ transporter, putative, expressed [PFAM]	miR166i.1	LOC_Os02g45380.1|12002.m09575|cDNA	3	-1	179	197	Cleavage
antiporter/ drug transporter/ transporter, putative, expressed [PFAM]	miR166i.1	LOC_Os04g48290.1|12004.m09766|cDNA	3	-1	400	418	Cleavage
antiporter/ drug transporter/ transporter, putative, expressed [PFAM]	miR166i.3	LOC_Os02g45380.1|12002.m09575|cDNA	3	-1	178	197	Cleavage
antiporter/ drug transporter/ transporter, putative, expressed [PFAM]	miR166i.3	LOC_Os04g48290.1|12004.m09766|cDNA	3	-1	399	418	Cleavage
antiporter/ drug transporter/ transporter, putative, expressed [PFAM]	miR166l.1	LOC_Os02g45380.1|12002.m09575|cDNA	3	-1	179	197	Cleavage
antiporter/ drug transporter/ transporter, putative, expressed [PFAM]	miR166l.1	LOC_Os04g48290.1|12004.m09766|cDNA	3	-1	400	418	Cleavage
copper ion binding protein, putative, expressed [PFAM]	miR408-3p.3	LOC_Os01g03530.1|12001.m06991|cDNA	2	-1	1551	1570	Cleavage
copper ion binding protein, putative, expressed [PFAM]	miR408-3p.3	LOC_Os01g03530.2|12001.m150471|cDNA	2	-1	1379	1398	Cleavage
copper ion binding protein, putative, expressed [PFAM]	miR408-3p.2	LOC_Os01g03530.1|12001.m06991|cDNA	2	-1	1552	1570	Cleavage
copper ion binding protein, putative, expressed [PFAM]	miR408-3p.2	LOC_Os01g03530.2|12001.m150471|cDNA	2	-1	1380	1398	Cleavage
copper ion binding protein, putative, expressed [PFAM]	miR408b-3p	LOC_Os01g03530.1|12001.m06991|cDNA	2	-1	1550	1570	Cleavage
copper ion binding protein, putative, expressed [PFAM]	miR408b-3p	LOC_Os01g03530.2|12001.m150471|cDNA	2	-1	1378	1398	Cleavage
laccase, putative [PFAM] 142-450 PF07732.8 Multicopper oxidase;	miR397	LOC_Os02g51440.1|12002.m10178|cDNA	2.5	-1	683	701	Cleavage
laccase, putative [PFAM] 142-450 PF07732.8 Multicopper oxidase;	miR397a.1	LOC_Os02g51440.1|12002.m10178|cDNA	2.5	-1	682	701	Cleavage
laccase, putative [PFAM] 142-450 PF07732.8 Multicopper oxidase;	miR397a.2	LOC_Os02g51440.1|12002.m10178|cDNA	2.5	-1	681	701	Cleavage
blue copper protein precursor, putative, expressed [PFAM]	miR408-3p.2	LOC_Os02g43660.1|12002.m09400|cDNA	3	-1	680	698	Cleavage
blue copper protein precursor, putative, expressed [PFAM]	miR408b-3p	LOC_Os02g43660.1|12002.m09400|cDNA	3	-1	678	698	Cleavage
blue copper protein precursor, putative, expressed [PFAM]	miR408-3p.3	LOC_Os08g37670.1|12008.m07752|cDNA	2.5	-1	657	676	Cleavage
blue copper protein precursor, putative, expressed [PFAM]	miR408-3p.2	LOC_Os08g37670.1|12008.m07752|cDNA	2.5	-1	658	676	Cleavage
blue copper protein precursor, putative, expressed [PFAM]	miR408b-3p	LOC_Os08g37670.1|12008.m07752|cDNA	2.5	-1	656	676	Cleavage
blue copper protein precursor, putative, expressed [PFAM]	miR408-3p.3	LOC_Os02g43660.1|12002.m09400|cDNA	3	-1	679	698	Cleavage
basic blue protein precursor, putative, expressed [PFAM]	miR408-3p.3	LOC_Os03g50140.1|12003.m10009|cDNA	3	-1	251	271	Cleavage
basic blue protein precursor, putative, expressed [PFAM]	miR408b-3p	LOC_Os03g50140.1|12003.m10009|cDNA	3	-1	250	271	Cleavage
basic blue protein precursor, putative, expressed [PFAM]	miR408-3p.2	LOC_Os03g50140.1|12003.m10009|cDNA	2	-1	253	271	Cleavage
enhanced disease susceptibility 5, putative, expressed [PFAM]	miR5205c.3	LOC_Os02g02980.1|12002.m05648|cDNA	2	-1	2016	2039	Cleavage
disease resistance RPP13-like protein 3, putative, expressed [PFAM] 1674-1976 PF00931.15 NB-ARC domain;	miR5205b.2	LOC_Os06g17950.1|12006.m06507|cDNA	2.5	-1	4172	4195	Cleavage
disease resistance RPP13-like protein 3, putative, expressed [PFAM] 1674-1976 PF00931.15 NB-ARC domain;	miR5205b.1	LOC_Os06g17950.1|12006.m06507|cDNA	2.5	-1	4175	4195	Cleavage
disease resistance RPP13-like protein 3, putative, expressed [PFAM] 1674-1976 PF00931.15 NB-ARC domain;	miR5205c.1	LOC_Os06g17950.1|12006.m06507|cDNA	2.5	-1	4175	4195	Cleavage
disease resistance RPP13-like protein 3, putative, expressed [PFAM] 1674-1976 PF00931.15 NB-ARC domain;	miR5205c.2	LOC_Os06g17950.1|12006.m06507|cDNA	2.5	-1	4172	4195	Cleavage
disease resistance RPP13-like protein 1, putative, expressed [PFAM]	miR399c.2	LOC_Os05g30220.1|12005.m07258|cDNA	3	-1	1680	1700	Cleavage
disease resistance RPP13-like protein 1, putative, expressed [PFAM]	miR399s-3p	LOC_Os05g30220.1|12005.m07258|cDNA	3	-1	1680	1700	Cleavage
NADP-dependent oxidoreductase P1, putative, expressed [PFAM]	miR5205c.3	LOC_Os12g12470.2|12012.m26868|cDNA	2	-1	1129	1152	Cleavage
ligA, putative [PFAM]	miR156	LOC_Os07g02550.1|12007.m04727|cDNA	2.5	-1	37	57	Cleavage
ligA, putative [PFAM]	miR156f-5p	LOC_Os07g02550.1|12007.m04727|cDNA	2.5	-1	38	57	Cleavage
pollen-specific kinase partner protein, putative, expressed [PFAM]	miR156e.2	LOC_Os02g47420.5|12002.m33830|cDNA	2.5	-1	9	28	Cleavage
pollen-specific kinase partner protein, putative, expressed [PFAM]	miR156e.2	LOC_Os02g47420.1|12002.m09776|cDNA	2.5	-1	9	28	Cleavage
gamma-secretase subunit APH-1B, putative, expressed [PFAM]	miR156g-3p	LOC_Os02g17280.1|12002.m06971|cDNA	2.5	-1	715	733	Cleavage
calcium-binding protein CAST, putative, expressed [PFAM]	miR159.10	LOC_Os03g21380.1|12003.m07544|cDNA	2.5	-1	1516	1536	Cleavage
calcium-binding protein CAST, putative, expressed [PFAM]	miR159.11	LOC_Os03g21380.1|12003.m07544|cDNA	2.5	-1	1516	1536	Cleavage
calcium-binding protein CAST, putative, expressed [PFAM]	miR159b.10	LOC_Os03g21380.1|12003.m07544|cDNA	2.5	-1	1516	1536	Cleavage
calcium-binding protein CAST, putative, expressed [PFAM]	miR159b.7	LOC_Os03g21380.1|12003.m07544|cDNA	2.5	-1	1517	1536	Cleavage
calcium-binding protein CAST, putative, expressed [PFAM]	miR159b.5	LOC_Os03g21380.1|12003.m07544|cDNA	2.5	-1	1518	1536	Cleavage
calcium-binding protein CAST, putative, expressed [PFAM]	miR159b.9	LOC_Os03g21380.1|12003.m07544|cDNA	2.5	-1	1516	1536	Cleavage
calcium-binding protein CAST, putative, expressed [PFAM]	miR159.7	LOC_Os03g21380.1|12003.m07544|cDNA	2.5	-1	1517	1536	Cleavage
calcium-binding protein CAST, putative, expressed [PFAM]	miR159c.8	LOC_Os03g21380.1|12003.m07544|cDNA	2.5	-1	1516	1536	Cleavage
calcium-binding protein CAST, putative, expressed [PFAM]	miR159c.5	LOC_Os03g21380.1|12003.m07544|cDNA	2.5	-1	1517	1536	Cleavage
calcium-binding protein CAST, putative, expressed [PFAM]	miR159c.7	LOC_Os03g21380.1|12003.m07544|cDNA	2.5	-1	1516	1536	Cleavage
calcium-binding protein CAST, putative, expressed [PFAM]	miR159i-3p.2	LOC_Os03g21380.1|12003.m07544|cDNA	2.5	-1	1516	1536	Cleavage
calcium-binding protein CAST, putative, expressed [PFAM]	miR159i-3p.1	LOC_Os03g21380.1|12003.m07544|cDNA	2.5	-1	1517	1536	Cleavage
calcium-binding protein CAST, putative, expressed [PFAM]	miR319e.12	LOC_Os03g21380.1|12003.m07544|cDNA	2.5	-1	1516	1536	Cleavage
calcium-binding protein CAST, putative, expressed [PFAM]	miR319e.8	LOC_Os03g21380.1|12003.m07544|cDNA	2.5	-1	1518	1536	Cleavage
calcium-binding protein CAST, putative, expressed [PFAM]	miR319e.11	LOC_Os03g21380.1|12003.m07544|cDNA	2.5	-1	1517	1536	Cleavage
transposon protein, putative, unclassified [PFAM]	miR159.9	LOC_Os08g15510.1|12008.m05674|cDNA	2.5	-1	695	714	Translation
transposon protein, putative, unclassified [PFAM]	miR159.12	LOC_Os08g15510.1|12008.m05674|cDNA	2.5	-1	694	714	Translation
transposon protein, putative, unclassified, expressed [PFAM]	miR319a-3p	LOC_Os12g42190.1|12012.m07998|cDNA	2.5	-1	847	866	Cleavage
transposon protein, putative, unclassified, expressed [PFAM]	miR319b-3p	LOC_Os12g42190.1|12012.m07998|cDNA	2.5	-1	846	866	Cleavage
transposon protein, putative, unclassified, expressed [PFAM]	miR156f.5	LOC_Os07g37630.1|12007.m08013|cDNA	3	-1	3458	3476	Cleavage
transposon protein, putative, CACTA, En/Spm sub-class [PFAM] 649-1050 PF02992.7 Transposase family tnp2;	miR396d.2	LOC_Os12g35370.1|12012.m07331|cDNA	3	-1	72	90	Cleavage
ire1 homolog-1, putative, expressed [PFAM] 2556-2924 PF06479.5 Ribonuclease 2-5A;	miR159g-3p	LOC_Os07g28820.1|12007.m07153|cDNA	2.5	-1	1044	1063	Cleavage
lipoxygenase 2, putative, expressed [PFAM]	miR164b-3p	LOC_Os03g52860.1|12003.m10259|cDNA	2.5	-1	414	433	Cleavage
retinol dehydrogenase 14, putative, expressed [PFAM]	miR167c.3	LOC_Os06g03830.1|12006.m05114|cDNA	2.5	-1	1089	1107	Translation
retinol dehydrogenase 14, putative, expressed [PFAM]	miR167c.3	LOC_Os06g03830.2|12006.m31964|cDNA	2.5	-1	1497	1515	Translation
PINHEAD protein, putative, expressed [PFAM] 1395-1547 PF08699.3 Domain of unknown function (DUF1785);	miR168b-5p.4	LOC_Os02g45070.1|12002.m09547|cDNA	2.5	-1	709	728	Cleavage
PINHEAD protein, putative, expressed [PFAM] 1391-1543 PF08699.3 Domain of unknown function (DUF1785);	miR168b-5p.4	LOC_Os04g47870.2|12004.m09728|cDNA	2.5	-1	702	721	Cleavage
PINHEAD protein, putative, expressed [PFAM] 1356-1508 PF08699.3 Domain of unknown function (DUF1785);	miR168b-5p.4	LOC_Os04g47870.1|12004.m101624|cDNA	2.5	-1	667	686	Cleavage
PINHEAD protein, putative, expressed [PFAM] 1249-1401 PF08699.3 Domain of unknown function (DUF1785);	miR168b-5p.4	LOC_Os02g45070.2|12002.m100310|cDNA	2.5	-1	563	582	Cleavage
PINHEAD protein, putative, expressed [PFAM] 1395-1547 PF08699.3 Domain of unknown function (DUF1785);	miR168b-5p.3	LOC_Os02g45070.1|12002.m09547|cDNA	2.5	-1	710	728	Cleavage
PINHEAD protein, putative, expressed [PFAM] 1391-1543 PF08699.3 Domain of unknown function (DUF1785);	miR168b-5p.3	LOC_Os04g47870.2|12004.m09728|cDNA	2.5	-1	703	721	Cleavage
PINHEAD protein, putative, expressed [PFAM] 1356-1508 PF08699.3 Domain of unknown function (DUF1785);	miR168b-5p.3	LOC_Os04g47870.1|12004.m101624|cDNA	2.5	-1	668	686	Cleavage
PINHEAD protein, putative, expressed [PFAM] 1249-1401 PF08699.3 Domain of unknown function (DUF1785);	miR168b-5p.3	LOC_Os02g45070.2|12002.m100310|cDNA	2.5	-1	564	582	Cleavage
strictosidine synthase 1 precursor, putative, expressed [PFAM]	miR169l-5p	LOC_Os07g42250.1|12007.m08460|cDNA	2.5	-1	1159	1179	Cleavage
glycogen synthase 2, putative, expressed [PFAM]	miR172a-3p.2	LOC_Os02g56320.1|12002.m10655|cDNA	2.5	-1	509	529	Cleavage
glycogen synthase 2, putative, expressed [PFAM]	miR172a-3p.1	LOC_Os02g56320.1|12002.m10655|cDNA	2.5	-1	510	529	Cleavage
glycogen synthase 2, putative, expressed [PFAM]	miR172c	LOC_Os02g56320.1|12002.m10655|cDNA	2.5	-1	509	529	Cleavage
glycogen synthase 2, putative, expressed [PFAM]	miR172d.2	LOC_Os02g56320.1|12002.m10655|cDNA	2.5	-1	511	529	Cleavage
glycogen synthase 2, putative, expressed [PFAM]	miR172d.3	LOC_Os02g56320.1|12002.m10655|cDNA	2.5	-1	510	529	Cleavage
glycogen synthase 2, putative, expressed [PFAM]	miR172d.6	LOC_Os02g56320.1|12002.m10655|cDNA	2.5	-1	510	530	Cleavage
inositol-tetrakisphosphate 1-kinase 3, putative, expressed [PFAM] 359-1252 PF05770.4 Inositol 1, 3, 4-trisphosphate 5/6-kinase;	miR319	LOC_Os03g12840.1|12003.m06732|cDNA	2.5	-1	399	418	Cleavage
inositol-tetrakisphosphate 1-kinase 3, putative, expressed [PFAM] 359-1252 PF05770.4 Inositol 1, 3, 4-trisphosphate 5/6-kinase;	miR319i	LOC_Os03g12840.1|12003.m06732|cDNA	2.5	-1	398	417	Cleavage
rust resistance-like protein RP1-3, putative, expressed [PFAM]	miR396.1	LOC_Os12g10340.1|12012.m05016|cDNA	2.5	-1	415	433	Cleavage
rust resistance-like protein RP1-3, putative, expressed [PFAM]	miR396.3	LOC_Os12g10340.1|12012.m05016|cDNA	2.5	-1	414	433	Cleavage
rust resistance-like protein RP1-3, putative, expressed [PFAM]	miR396d.5	LOC_Os12g10340.1|12012.m05016|cDNA	2.5	-1	413	433	Cleavage
rust resistance-like protein RP1-3, putative, expressed [PFAM]	miR396d.4	LOC_Os12g10340.1|12012.m05016|cDNA	2.5	-1	414	433	Cleavage
rust resistance-like protein RP1-3, putative, expressed [PFAM]	miR396g	LOC_Os12g10340.1|12012.m05016|cDNA	2.5	-1	413	433	Cleavage
RNA polymerase sigma factor rpoD, putative, expressed [PFAM]	miR394a-5p	LOC_Os05g51150.2|12005.m083830|cDNA	2.5	-1	1405	1424	Cleavage
RNA polymerase sigma factor rpoD, putative, expressed [PFAM]	miR394a-5p	LOC_Os05g51150.1|12005.m09180|cDNA	2.5	-1	1405	1424	Cleavage
RNA polymerase sigma factor rpoD, putative, expressed [PFAM]	miR394a-5p	LOC_Os05g51150.3|12005.m083831|cDNA	2.5	-1	1395	1414	Cleavage
RNA polymerase sigma factor rpoD, putative, expressed [PFAM]	miR394c	LOC_Os05g51150.2|12005.m083830|cDNA	2.5	-1	1404	1424	Cleavage
RNA polymerase sigma factor rpoD, putative, expressed [PFAM]	miR394c	LOC_Os05g51150.1|12005.m09180|cDNA	2.5	-1	1404	1424	Cleavage
RNA polymerase sigma factor rpoD, putative, expressed [PFAM]	miR394c	LOC_Os05g51150.3|12005.m083831|cDNA	2.5	-1	1394	1414	Cleavage
superoxide dismutase 2, putative, expressed [PFAM]	miR398c-3p	LOC_Os07g46990.1|12007.m08916|cDNA	2.5	-1	124	144	Cleavage
niemann-Pick C1 protein precursor, putative, expressed [PFAM]	miR444b.1	LOC_Os04g47590.1|12004.m09703|cDNA	2.5	-1	1336	1356	Cleavage
cell division control protein 48 homolog B, putative [PFAM]	miR473	LOC_Os05g31220.1|12005.m07355|cDNA	2.5	-1	1053	1072	Cleavage
cell division control protein 48 homolog B, putative [PFAM]	miR477a.1	LOC_Os05g31220.1|12005.m07355|cDNA	2.5	-1	1053	1072	Cleavage
cell division control protein 48 homolog B, putative [PFAM]	miR477a.2	LOC_Os05g31220.1|12005.m07355|cDNA	2.5	-1	1052	1072	Cleavage
cell division control protein 48 homolog B, putative [PFAM]	miR477h.3	LOC_Os05g31220.1|12005.m07355|cDNA	2.5	-1	1054	1072	Cleavage
cell division control protein 48 homolog B, putative [PFAM]	miR477h.4	LOC_Os05g31220.1|12005.m07355|cDNA	2.5	-1	1053	1072	Cleavage
cell division control protein 48 homolog B, putative [PFAM]	miR477i	LOC_Os05g31220.1|12005.m07355|cDNA	2.5	-1	1053	1072	Cleavage
cell division control protein 48 homolog B, putative [PFAM]	miR473	LOC_Os05g31220.1|12005.m07355|cDNA	2.5	-1	1053	1072	Cleavage
cell division control protein 48 homolog B, putative [PFAM]	miR477a.1	LOC_Os05g31220.1|12005.m07355|cDNA	2.5	-1	1053	1072	Cleavage
cell division control protein 48 homolog B, putative [PFAM]	miR477a.2	LOC_Os05g31220.1|12005.m07355|cDNA	2.5	-1	1052	1072	Cleavage
cell division control protein 48 homolog B, putative [PFAM]	miR477h.3	LOC_Os05g31220.1|12005.m07355|cDNA	2.5	-1	1054	1072	Cleavage
cell division control protein 48 homolog B, putative [PFAM]	miR477h.4	LOC_Os05g31220.1|12005.m07355|cDNA	2.5	-1	1053	1072	Cleavage
cell division control protein 48 homolog B, putative [PFAM]	miR477i	LOC_Os05g31220.1|12005.m07355|cDNA	2.5	-1	1053	1072	Cleavage
USP family protein, putative, expressed [PFAM]	miR5205b.1	LOC_Os05g07810.1|12005.m05298|cDNA	2.5	-1	995	1015	Translation
USP family protein, putative, expressed [PFAM]	miR5205c.1	LOC_Os05g07810.1|12005.m05298|cDNA	2.5	-1	995	1015	Translation
USP family protein, putative, expressed [PFAM]	miR5205c.2	LOC_Os05g07810.1|12005.m05298|cDNA	2.5	-1	992	1015	Translation
nodulin-like protein, putative, expressed [PFAM]	miR531c	LOC_Os09g36600.2|12009.m22023|cDNA	2.5	-1	1479	1500	Cleavage
nodulin-like protein, putative, expressed [PFAM]	miR531c	LOC_Os09g36600.1|12009.m06609|cDNA	2.5	-1	1479	1500	Cleavage
transmembrane 9 superfamily protein member 1 precursor, putative, expressed [PFAM]	miR535b.5	LOC_Os03g13380.1|12003.m06783|cDNA	2.5	-1	216	236	Cleavage
photosynthetic reaction center protein [PFAM]	miR845a.2	LOC_Os12g19580.1|12012.m73978|cDNA	2.5	-1	529	547	Cleavage
IMP dehydrogenase/GMP reductase, putative, expressed [PFAM]	miR9674a-5p	LOC_Os03g50500.1|12003.m10041|cDNA	2.5	-1	930	950	Cleavage
protein GOS9, putative, expressed [PFAM]	miR156	LOC_Os05g05170.1|12005.m05044|cDNA	3	-1	572	592	Cleavage
protein GOS9, putative, expressed [PFAM]	miR156b	LOC_Os05g05170.1|12005.m05044|cDNA	3	-1	572	591	Cleavage
protein GOS9, putative, expressed [PFAM]	miR156e.3	LOC_Os05g05170.1|12005.m05044|cDNA	3	-1	572	591	Cleavage
protein GOS9, putative, expressed [PFAM]	miR156f-5p	LOC_Os05g05170.1|12005.m05044|cDNA	3	-1	573	592	Cleavage
protein GOS9, putative, expressed [PFAM]	miR156g.2	LOC_Os05g05170.1|12005.m05044|cDNA	3	-1	572	591	Cleavage
protein GOS9, putative, expressed [PFAM]	miR156m.3	LOC_Os05g05170.1|12005.m05044|cDNA	3	-1	572	591	Cleavage
protein GOS9, putative, expressed [PFAM]	miR156m.2	LOC_Os05g05170.1|12005.m05044|cDNA	3	-1	573	591	Cleavage
RGH2A, putative, expressed [PFAM]	miR156b-3p	LOC_Os11g38000.1|12011.m07647|cDNA	3	-1	2700	2718	Cleavage
nonspecific lipid-transfer protein 3 precursor, putative, expressed [PFAM]	miR156b-3p	LOC_Os12g02340.2|12012.m26804|cDNA	3	-1	436	454	Cleavage
nonspecific lipid-transfer protein 3 precursor, putative, expressed [PFAM]	miR156b-3p	LOC_Os12g02340.1|12012.m04235|cDNA	3	-1	612	630	Cleavage
ATP-dependent RNA helicase DDX49, putative, expressed [PFAM]	miR156f.4	LOC_Os07g43980.1|12007.m08621|cDNA	3	-1	923	943	Cleavage
ATP-dependent RNA helicase DDX49, putative, expressed [PFAM]	miR156f.5	LOC_Os07g43980.1|12007.m08621|cDNA	3	-1	925	943	Cleavage
ATP-dependent RNA helicase DDX49, putative, expressed [PFAM]	miR156f.3	LOC_Os07g43980.1|12007.m08621|cDNA	3	-1	924	943	Cleavage
ATP-dependent RNA helicase DDX49, putative, expressed [PFAM]	miR156p	LOC_Os07g43980.1|12007.m08621|cDNA	3	-1	923	942	Cleavage
lysine ketoglutarate reductase trans-splicing related 1, putative, expressed [PFAM] 770-1642 PF05212.5 Protein of unknown function (DUF707);	miR159.9	LOC_Os05g01760.1|12005.m04713|cDNA	3	-1	874	894	Cleavage
lysine ketoglutarate reductase trans-splicing related 1, putative, expressed [PFAM] 770-1642 PF05212.5 Protein of unknown function (DUF707);	miR159.12	LOC_Os05g01760.1|12005.m04713|cDNA	3	-1	873	894	Cleavage
coatomer subunit beta, putative, expressed [PFAM]	miR159e.1	LOC_Os06g05180.2|12006.m05247|cDNA	3	-1	632	650	Cleavage
coatomer subunit beta, putative, expressed [PFAM]	miR159e.1	LOC_Os06g05180.1|12006.m71413|cDNA	3	-1	617	635	Cleavage
coatomer subunit beta, putative, expressed [PFAM]	miR159e.2	LOC_Os06g05180.2|12006.m05247|cDNA	3	-1	631	650	Cleavage
coatomer subunit beta, putative, expressed [PFAM]	miR159e.2	LOC_Os06g05180.1|12006.m71413|cDNA	3	-1	616	635	Cleavage
coatomer subunit beta, putative, expressed [PFAM]	miR159e.3	LOC_Os06g05180.2|12006.m05247|cDNA	3	-1	630	650	Cleavage
coatomer subunit beta, putative, expressed [PFAM]	miR159e.3	LOC_Os06g05180.1|12006.m71413|cDNA	3	-1	615	635	Cleavage
endoribonuclease Dicer, putative, expressed [PFAM]	miR162b.2	LOC_Os03g02970.1|12003.m05835|cDNA	3	-1	2977	2998	Cleavage
endoribonuclease Dicer, putative, expressed [PFAM]	miR162b.1	LOC_Os03g02970.1|12003.m05835|cDNA	3	-1	2979	2998	Cleavage
dr1-associated corepressor, putative, expressed [PFAM]	miR162b.2	LOC_Os05g41450.1|12005.m08320|cDNA	3	-1	1265	1288	Cleavage
dr1-associated corepressor, putative, expressed [PFAM]	miR162b.1	LOC_Os05g41450.1|12005.m08320|cDNA	3	-1	1267	1288	Cleavage
phytosulfokines 5 precursor, putative, expressed [PFAM]	miR164b.2	LOC_Os12g05260.1|12012.m04520|cDNA	3	-1	204	222	Cleavage
phytosulfokines 5 precursor, putative, expressed [PFAM]	miR164b.3	LOC_Os12g05260.1|12012.m04520|cDNA	3	-1	203	222	Cleavage
phytosulfokines 5 precursor, putative, expressed [PFAM]	miR164b.4	LOC_Os12g05260.1|12012.m04520|cDNA	3	-1	202	222	Cleavage
phytosulfokines 5 precursor, putative, expressed [PFAM]	miR164b.5	LOC_Os12g05260.1|12012.m04520|cDNA	3	-1	202	222	Cleavage
phytosulfokines 5 precursor, putative, expressed [PFAM]	miR164c-5p	LOC_Os12g05260.1|12012.m04520|cDNA	3	-1	202	222	Cleavage
phytosulfokines 5 precursor, putative, expressed [PFAM]	miR164e-5p	LOC_Os12g05260.1|12012.m04520|cDNA	3	-1	201	222	Cleavage
phytosulfokines 5 precursor, putative, expressed [PFAM]	miR164h-5p.1	LOC_Os12g05260.1|12012.m04520|cDNA	3	-1	203	222	Cleavage
phytosulfokines 5 precursor, putative, expressed [PFAM]	miR164h-5p.2	LOC_Os12g05260.1|12012.m04520|cDNA	3	-1	202	222	Cleavage
glutamate receptor 3.4 precursor, putative, expressed [PFAM]	miR167c.3	LOC_Os07g33790.1|12007.m07638|cDNA	3	-1	3421	3439	Cleavage
glutamate receptor 3.4 precursor, putative, expressed [PFAM]	miR167c.3	LOC_Os07g33790.2|12007.m29198|cDNA	3	-1	3544	3562	Cleavage
glutamate receptor 3.4 precursor, putative, expressed [PFAM]	miR167c.4	LOC_Os07g33790.1|12007.m07638|cDNA	3	-1	3420	3439	Cleavage
glutamate receptor 3.4 precursor, putative, expressed [PFAM]	miR167c.4	LOC_Os07g33790.2|12007.m29198|cDNA	3	-1	3543	3562	Cleavage
HIRA, putative, expressed [PFAM]	miR167c.10	LOC_Os09g39420.1|12009.m06880|cDNA	3	-1	2909	2929	Cleavage
FAR1 family protein, expressed [PFAM]	miR168a-3p.2	LOC_Os06g28150.1|12006.m07359|cDNA	3	-1	73	93	Cleavage
FAR1 family protein, expressed [PFAM]	miR168a-3p.1	LOC_Os06g28150.1|12006.m07359|cDNA	3	-1	75	93	Cleavage
plus-3 domain containing protein, expressed [PFAM]	miR171a-3p.3	LOC_Os01g66140.1|12001.m12722|cDNA	3	-1	2421	2439	Cleavage
plus-3 domain containing protein, expressed [PFAM]	miR171a-3p.3	LOC_Os01g66140.2|12001.m150796|cDNA	3	-1	2531	2549	Cleavage
plus-3 domain containing protein, expressed [PFAM]	miR171a-3p.4	LOC_Os01g66140.1|12001.m12722|cDNA	3	-1	2420	2439	Cleavage
plus-3 domain containing protein, expressed [PFAM]	miR171a-3p.4	LOC_Os01g66140.2|12001.m150796|cDNA	3	-1	2530	2549	Cleavage
plus-3 domain containing protein, expressed [PFAM]	miR171a-3p.5	LOC_Os01g66140.1|12001.m12722|cDNA	3	-1	2419	2439	Cleavage
plus-3 domain containing protein, expressed [PFAM]	miR171a-3p.5	LOC_Os01g66140.2|12001.m150796|cDNA	3	-1	2529	2549	Cleavage
plus-3 domain containing protein, expressed [PFAM]	miR171a	LOC_Os01g66140.1|12001.m12722|cDNA	3	-1	2419	2439	Cleavage
plus-3 domain containing protein, expressed [PFAM]	miR171a	LOC_Os01g66140.2|12001.m150796|cDNA	3	-1	2529	2549	Cleavage
plus-3 domain containing protein, expressed [PFAM]	miR171o-3p	LOC_Os01g66140.1|12001.m12722|cDNA	3	-1	2419	2439	Cleavage
plus-3 domain containing protein, expressed [PFAM]	miR171o-3p	LOC_Os01g66140.2|12001.m150796|cDNA	3	-1	2529	2549	Cleavage
proteasome subunit alpha type 2, putative, expressed [PFAM]	miR172c-5p	LOC_Os02g42320.2|12002.m09267|cDNA	3	-1	698	718	Cleavage
proteasome subunit alpha type 2, putative, expressed [PFAM]	miR172c-5p	LOC_Os02g42320.1|12002.m100292|cDNA	3	-1	797	817	Cleavage
DNA binding protein, putative, expressed [PFAM]	miR172d.5	LOC_Os08g39630.2|12008.m080207|cDNA	3	-1	1835	1855	Cleavage
DNA binding protein, putative, expressed [PFAM]	miR172d.5	LOC_Os08g39630.1|12008.m07944|cDNA	3	-1	1868	1888	Cleavage
DNA binding protein, putative, expressed [PFAM]	miR172d.5	LOC_Os08g39630.3|12008.m26738|cDNA	3	-1	2051	2071	Cleavage
TCP family transcription factor containing protein, expressed [PFAM] 477-662 PF03634.6 TCP family transcription factor;	miR319	LOC_Os03g57190.1|12003.m10638|cDNA	3	-1	1180	1199	Cleavage
TCP family transcription factor containing protein, expressed [PFAM]	miR319	LOC_Os07g05720.1|12007.m05036|cDNA	3	-1	1330	1349	Cleavage
TCP family transcription factor containing protein, expressed [PFAM] 477-662 PF03634.6 TCP family transcription factor;	miR319e.10	LOC_Os03g57190.1|12003.m10638|cDNA	3	-1	1179	1198	Cleavage
TCP family transcription factor containing protein, expressed [PFAM]	miR319e.10	LOC_Os07g05720.1|12007.m05036|cDNA	3	-1	1329	1348	Cleavage
TCP family transcription factor containing protein, expressed [PFAM] 477-662 PF03634.6 TCP family transcription factor;	miR319e.9	LOC_Os03g57190.1|12003.m10638|cDNA	3	-1	1180	1198	Cleavage
TCP family transcription factor containing protein, expressed [PFAM]	miR319e.9	LOC_Os07g05720.1|12007.m05036|cDNA	3	-1	1330	1348	Cleavage
TCP family transcription factor containing protein, expressed [PFAM] 477-662 PF03634.6 TCP family transcription factor;	miR319l.3	LOC_Os03g57190.1|12003.m10638|cDNA	3	-1	1178	1198	Cleavage
TCP family transcription factor containing protein, expressed [PFAM]	miR319l.3	LOC_Os07g05720.1|12007.m05036|cDNA	3	-1	1328	1348	Cleavage
receptor-like protein kinase precursor, putative, expressed [PFAM]	miR390a.2	LOC_Os08g34650.2|12008.m080172|cDNA	3	-1	861	879	Cleavage
receptor-like protein kinase precursor, putative, expressed [PFAM]	miR390a.2	LOC_Os08g34650.1|12008.m07454|cDNA	3	-1	861	879	Cleavage
receptor-like protein kinase 5 precursor, putative, expressed [PFAM]	miR399c.2	LOC_Os01g70260.1|12001.m13074|cDNA	3	-1	2532	2552	Cleavage
receptor-like protein kinase 5 precursor, putative, expressed [PFAM]	miR399c.2	LOC_Os01g70260.2|12001.m42800|cDNA	3	-1	2684	2704	Cleavage
germin-like protein subfamily 1 member 8 precursor, putative, expressed [PFAM]	miR396a.2	LOC_Os12g05860.1|12012.m04577|cDNA	3	-1	700	719	Cleavage
histone-lysine N-methyltransferase, H3 lysine-9 specific SUVH1, putative [PFAM] 604-1059 PF02182.10 YDG/SRA domain;	miR399c.2	LOC_Os11g03700.1|12011.m04566|cDNA	3	-1	1776	1796	Cleavage
histone-lysine N-methyltransferase, H3 lysine-9 specific SUVH1, putative [PFAM] 604-1059 PF02182.10 YDG/SRA domain;	miR399s-3p	LOC_Os11g03700.1|12011.m04566|cDNA	3	-1	1776	1796	Cleavage
