# Supplementary material for: Small RNA profiling for identification of miRNAs involved in regulation of saponins biosynthesis in Chlorophytum borivilianum
Source: BMC Plant Biol. 2017 Dec 28;17:265. doi: 10.1186/s12870-017-1214-0 (PMC5745966; doi:10.1186/s12870-017-1214-0)
Supplement: Supplementary file 7 — Identified targets of known miRNAs from Arabidopsis thaliana transcriptome using psRNATarget. (XLSX 81 kb) [file 12870_2017_1214_MOESM7_ESM.xlsx]

## Sheet: table
Table: Identified targets of known miRNAs from Arabidopsis thaliana transcriptome using psRNATarget.
Target_Desc.	miRNA	Target_Acc.	Expectation	UPE$	Target_start	Target_end	Inhibition
| Symbols: NAC1, anac021 | NAC domain containing protein 1 | chr1:20946571-20948040 REVERSE LENGTH=1368	miR164c	AT1G56010.1	0	-1	778	797	Cleavage
| Symbols: NAC1, ANAC022 | NAC domain containing protein 1 | chr1:20946571-20949281 REVERSE LENGTH=1393	miR164c	AT1G56010.2	0	-1	803	822	Cleavage
| Symbols: NAC1, anac021 | NAC domain containing protein 1 | chr1:20946571-20948040 REVERSE LENGTH=1368	miR164a.1	AT1G56010.1	1	-1	778	797	Cleavage
| Symbols: NAC1, ANAC022 | NAC domain containing protein 1 | chr1:20946571-20949281 REVERSE LENGTH=1393	miR164a.1	AT1G56010.2	1	-1	803	822	Cleavage
| Symbols: NAC1, anac021 | NAC domain containing protein 1 | chr1:20946571-20948040 REVERSE LENGTH=1368	miR164a.2	AT1G56010.1	1	-1	777	797	Cleavage
| Symbols: NAC1, ANAC022 | NAC domain containing protein 1 | chr1:20946571-20949281 REVERSE LENGTH=1393	miR164a.2	AT1G56010.2	1	-1	802	822	Cleavage
| Symbols: NAC1, anac021 | NAC domain containing protein 1 | chr1:20946571-20948040 REVERSE LENGTH=1368	miR164b.2	AT1G56010.1	1	-1	779	797	Cleavage
| Symbols: NAC1, ANAC022 | NAC domain containing protein 1 | chr1:20946571-20949281 REVERSE LENGTH=1393	miR164b.2	AT1G56010.2	1	-1	804	822	Cleavage
| Symbols: NAC1, anac021 | NAC domain containing protein 1 | chr1:20946571-20948040 REVERSE LENGTH=1368	miR164b.3	AT1G56010.1	1	-1	778	797	Cleavage
| Symbols: NAC1, ANAC022 | NAC domain containing protein 1 | chr1:20946571-20949281 REVERSE LENGTH=1393	miR164b.3	AT1G56010.2	1	-1	803	822	Cleavage
| Symbols: NAC1, anac021 | NAC domain containing protein 1 | chr1:20946571-20948040 REVERSE LENGTH=1368	miR164b.4	AT1G56010.1	1	-1	777	797	Cleavage
| Symbols: NAC1, ANAC022 | NAC domain containing protein 1 | chr1:20946571-20949281 REVERSE LENGTH=1393	miR164b.4	AT1G56010.2	1	-1	802	822	Cleavage
| Symbols: NAC1, anac021 | NAC domain containing protein 1 | chr1:20946571-20948040 REVERSE LENGTH=1368	miR164b.5	AT1G56010.1	1	-1	777	797	Cleavage
| Symbols: NAC1, ANAC022 | NAC domain containing protein 1 | chr1:20946571-20949281 REVERSE LENGTH=1393	miR164b.5	AT1G56010.2	1	-1	802	822	Cleavage
| Symbols: NAC1, anac021 | NAC domain containing protein 1 | chr1:20946571-20948040 REVERSE LENGTH=1368	miR164c-5p	AT1G56010.1	1	-1	777	797	Cleavage
| Symbols: NAC1, ANAC022 | NAC domain containing protein 1 | chr1:20946571-20949281 REVERSE LENGTH=1393	miR164c-5p	AT1G56010.2	1	-1	802	822	Cleavage
| Symbols: NAC1, anac021 | NAC domain containing protein 1 | chr1:20946571-20948040 REVERSE LENGTH=1368	miR164e-5p	AT1G56010.1	1	-1	776	797	Cleavage
| Symbols: NAC1, ANAC022 | NAC domain containing protein 1 | chr1:20946571-20949281 REVERSE LENGTH=1393	miR164e-5p	AT1G56010.2	1	-1	801	822	Cleavage
| Symbols: NAC1, anac021 | NAC domain containing protein 1 | chr1:20946571-20948040 REVERSE LENGTH=1368	miR164h-5p.1	AT1G56010.1	1	-1	778	797	Cleavage
| Symbols: NAC1, ANAC022 | NAC domain containing protein 1 | chr1:20946571-20949281 REVERSE LENGTH=1393	miR164h-5p.1	AT1G56010.2	1	-1	803	822	Cleavage
| Symbols: NAC1, anac021 | NAC domain containing protein 1 | chr1:20946571-20948040 REVERSE LENGTH=1368	miR164h-5p.2	AT1G56010.1	1	-1	777	797	Cleavage
| Symbols: NAC1, ANAC022 | NAC domain containing protein 1 | chr1:20946571-20949281 REVERSE LENGTH=1393	miR164h-5p.2	AT1G56010.2	1	-1	802	822	Cleavage
| Symbols: ATNAC2, ORE1, ANAC092, ATNAC6, NAC2, NAC6 | NAC domain containing protein 6 | chr5:15858400-15859788 REVERSE LENGTH=1187	miR164a.1	AT5G39610.1	2.5	-1	771	790	Cleavage
| Symbols: ATNAC2, ORE1, ANAC092, ATNAC6, NAC2, NAC6 | NAC domain containing protein 6 | chr5:15858400-15859788 REVERSE LENGTH=1187	miR164a.2	AT5G39610.1	2.5	-1	770	790	Cleavage
| Symbols: ATNAC2, ORE1, ANAC092, ATNAC6, NAC2, NAC6 | NAC domain containing protein 6 | chr5:15858400-15859788 REVERSE LENGTH=1187	miR164b.2	AT5G39610.1	2.5	-1	772	790	Cleavage
| Symbols: ATNAC2, ORE1, ANAC092, ATNAC6, NAC2, NAC6 | NAC domain containing protein 6 | chr5:15858400-15859788 REVERSE LENGTH=1187	miR164b.3	AT5G39610.1	2.5	-1	771	790	Cleavage
| Symbols: ATNAC2, ORE1, ANAC092, ATNAC6, NAC2, NAC6 | NAC domain containing protein 6 | chr5:15858400-15859788 REVERSE LENGTH=1187	miR164b.4	AT5G39610.1	2.5	-1	770	790	Cleavage
| Symbols: ATNAC2, ORE1, ANAC092, ATNAC6, NAC2, NAC6 | NAC domain containing protein 6 | chr5:15858400-15859788 REVERSE LENGTH=1187	miR164b.5	AT5G39610.1	2.5	-1	770	790	Cleavage
| Symbols: ATNAC2, ORE1, ANAC092, ATNAC6, NAC2, NAC6 | NAC domain containing protein 6 | chr5:15858400-15859788 REVERSE LENGTH=1187	miR164c-5p	AT5G39610.1	2.5	-1	770	790	Cleavage
| Symbols: ATNAC2, ORE1, ANAC092, ATNAC6, NAC2, NAC6 | NAC domain containing protein 6 | chr5:15858400-15859788 REVERSE LENGTH=1187	miR164e-5p	AT5G39610.1	2.5	-1	769	790	Cleavage
| Symbols: ATNAC2, ORE1, ANAC092, ATNAC6, NAC2, NAC6 | NAC domain containing protein 6 | chr5:15858400-15859788 REVERSE LENGTH=1187	miR164h-5p.1	AT5G39610.1	2.5	-1	771	790	Cleavage
| Symbols: ATNAC2, ORE1, ANAC092, ATNAC6, NAC2, NAC6 | NAC domain containing protein 6 | chr5:15858400-15859788 REVERSE LENGTH=1187	miR164h-5p.2	AT5G39610.1	2.5	-1	770	790	Cleavage
| Symbols: ANAC080, NAC080 | NAC domain containing protein 80 | chr5:2435983-2437499 FORWARD LENGTH=1192	miR164a.1	AT5G07680.2	1	-1	652	671	Cleavage
| Symbols: ANAC080, ANAC079, ATNAC4, NAC080 | NAC domain containing protein 80 | chr5:2435875-2437480 FORWARD LENGTH=1365	miR164a.1	AT5G07680.1	1	-1	844	863	Cleavage
| Symbols: ANAC080, NAC080 | NAC domain containing protein 80 | chr5:2435983-2437499 FORWARD LENGTH=1192	miR164a.2	AT5G07680.2	1	-1	651	671	Cleavage
| Symbols: ANAC080, ANAC079, ATNAC4, NAC080 | NAC domain containing protein 80 | chr5:2435875-2437480 FORWARD LENGTH=1365	miR164a.2	AT5G07680.1	1	-1	843	863	Cleavage
| Symbols: ANAC080, NAC080 | NAC domain containing protein 80 | chr5:2435983-2437499 FORWARD LENGTH=1192	miR164b.2	AT5G07680.2	1	-1	653	671	Cleavage
| Symbols: ANAC080, ANAC079, ATNAC4, NAC080 | NAC domain containing protein 80 | chr5:2435875-2437480 FORWARD LENGTH=1365	miR164b.2	AT5G07680.1	1	-1	845	863	Cleavage
| Symbols: ANAC080, NAC080 | NAC domain containing protein 80 | chr5:2435983-2437499 FORWARD LENGTH=1192	miR164b.3	AT5G07680.2	1	-1	652	671	Cleavage
| Symbols: ANAC080, ANAC079, ATNAC4, NAC080 | NAC domain containing protein 80 | chr5:2435875-2437480 FORWARD LENGTH=1365	miR164b.3	AT5G07680.1	1	-1	844	863	Cleavage
| Symbols: ANAC080, NAC080 | NAC domain containing protein 80 | chr5:2435983-2437499 FORWARD LENGTH=1192	miR164b.5	AT5G07680.2	1	-1	651	671	Cleavage
| Symbols: ANAC080, ANAC079, ATNAC4, NAC080 | NAC domain containing protein 80 | chr5:2435875-2437480 FORWARD LENGTH=1365	miR164b.5	AT5G07680.1	1	-1	843	863	Cleavage
| Symbols: ANAC080, NAC080 | NAC domain containing protein 80 | chr5:2435983-2437499 FORWARD LENGTH=1192	miR164c-5p	AT5G07680.2	1	-1	651	671	Cleavage
| Symbols: ANAC080, ANAC079, ATNAC4, NAC080 | NAC domain containing protein 80 | chr5:2435875-2437480 FORWARD LENGTH=1365	miR164c-5p	AT5G07680.1	1	-1	843	863	Cleavage
| Symbols: | NAC (No Apical Meristem) domain transcriptional regulator superfamily protein | chr3:4143726-4145967 FORWARD LENGTH=1053	miR164c	AT3G12977.1	1	-1	718	737	Cleavage
| Symbols: ANAC080, NAC080 | NAC domain containing protein 80 | chr5:2435983-2437499 FORWARD LENGTH=1192	miR164e-5p	AT5G07680.2	1	-1	651	671	Cleavage
| Symbols: ANAC080, ANAC079, ATNAC4, NAC080 | NAC domain containing protein 80 | chr5:2435875-2437480 FORWARD LENGTH=1365	miR164e-5p	AT5G07680.1	1	-1	843	863	Cleavage
| Symbols: ANAC080, NAC080 | NAC domain containing protein 80 | chr5:2435983-2437499 FORWARD LENGTH=1192	miR164h-5p.1	AT5G07680.2	1	-1	652	671	Cleavage
| Symbols: ANAC080, ANAC079, ATNAC4, NAC080 | NAC domain containing protein 80 | chr5:2435875-2437480 FORWARD LENGTH=1365	miR164h-5p.1	AT5G07680.1	1	-1	844	863	Cleavage
| Symbols: ANAC080, NAC080 | NAC domain containing protein 80 | chr5:2435983-2437499 FORWARD LENGTH=1192	miR164c	AT5G07680.2	2	-1	652	671	Cleavage
| Symbols: ANAC080, ANAC079, ATNAC4, NAC080 | NAC domain containing protein 80 | chr5:2435875-2437480 FORWARD LENGTH=1365	miR164c	AT5G07680.1	2	-1	844	863	Cleavage
| Symbols: | NAC (No Apical Meristem) domain transcriptional regulator superfamily protein | chr3:4143726-4145967 FORWARD LENGTH=1053	miR164a.1	AT3G12977.1	2	-1	718	737	Cleavage
| Symbols: | NAC (No Apical Meristem) domain transcriptional regulator superfamily protein | chr3:4143726-4145967 FORWARD LENGTH=1053	miR164a.2	AT3G12977.1	2	-1	717	737	Cleavage
| Symbols: | NAC (No Apical Meristem) domain transcriptional regulator superfamily protein | chr3:4143726-4145967 FORWARD LENGTH=1053	miR164b.2	AT3G12977.1	2	-1	719	737	Cleavage
| Symbols: | NAC (No Apical Meristem) domain transcriptional regulator superfamily protein | chr3:4143726-4145967 FORWARD LENGTH=1053	miR164b.3	AT3G12977.1	2	-1	718	737	Cleavage
| Symbols: | NAC (No Apical Meristem) domain transcriptional regulator superfamily protein | chr3:4143726-4145967 FORWARD LENGTH=1053	miR164b.4	AT3G12977.1	2	-1	717	737	Cleavage
| Symbols: | NAC (No Apical Meristem) domain transcriptional regulator superfamily protein | chr3:4143726-4145967 FORWARD LENGTH=1053	miR164b.5	AT3G12977.1	2	-1	717	737	Cleavage
| Symbols: | NAC (No Apical Meristem) domain transcriptional regulator superfamily protein | chr3:4143726-4145967 FORWARD LENGTH=1053	miR164c-5p	AT3G12977.1	2	-1	717	737	Cleavage
| Symbols: | NAC (No Apical Meristem) domain transcriptional regulator superfamily protein | chr3:4143726-4145967 FORWARD LENGTH=1053	miR164e-5p	AT3G12977.1	2	-1	716	737	Cleavage
| Symbols: | NAC (No Apical Meristem) domain transcriptional regulator superfamily protein | chr3:4143726-4145967 FORWARD LENGTH=1053	miR164h-5p.1	AT3G12977.1	2	-1	718	737	Cleavage
| Symbols: ANAC100, ATNAC5, NAC100 | NAC domain containing protein 100 | chr5:24701122-24702761 REVERSE LENGTH=1425	miR164b.3	AT5G61430.1	1	-1	841	860	Cleavage
| Symbols: ANAC100, ATNAC5, NAC100 | NAC domain containing protein 100 | chr5:24701122-24702761 REVERSE LENGTH=1425	miR164b.4	AT5G61430.1	1	-1	840	860	Cleavage
| Symbols: ANAC100, ATNAC5, NAC100 | NAC domain containing protein 100 | chr5:24701122-24702761 REVERSE LENGTH=1425	miR164e-5p	AT5G61430.1	1	-1	839	860	Cleavage
| Symbols: ANAC100, ATNAC5, NAC100 | NAC domain containing protein 100 | chr5:24701122-24702761 REVERSE LENGTH=1425	miR164b.5	AT5G61430.1	1	-1	840	860	Cleavage
| Symbols: ANAC100, ATNAC5, NAC100 | NAC domain containing protein 100 | chr5:24701122-24702761 REVERSE LENGTH=1425	miR164h-5p.1	AT5G61430.1	1	-1	841	860	Cleavage
| Symbols: ANAC100, ATNAC5, NAC100 | NAC domain containing protein 100 | chr5:24701122-24702761 REVERSE LENGTH=1425	miR164h-5p.2	AT5G61430.1	1	-1	840	860	Cleavage
| Symbols: ANAC100, ATNAC5, NAC100 | NAC domain containing protein 100 | chr5:24701122-24702761 REVERSE LENGTH=1425	miR164a.1	AT5G61430.1	2	-1	840	860	Cleavage
| Symbols: ANAC100, ATNAC5, NAC100 | NAC domain containing protein 100 | chr5:24701122-24702761 REVERSE LENGTH=1425	miR164a.2	AT5G61430.1	2	-1	839	860	Cleavage
| Symbols: ANAC100, ATNAC5, NAC100 | NAC domain containing protein 100 | chr5:24701122-24702761 REVERSE LENGTH=1425	miR164c	AT5G61430.1	2	-1	841	860	Cleavage
| Symbols: ANAC100, ATNAC5, NAC100 | NAC domain containing protein 100 | chr5:24701122-24702761 REVERSE LENGTH=1425	miR164b.2	AT5G61430.1	1	-1	842	860	Cleavage
| Symbols: | alpha/beta-Hydrolases superfamily protein | chr5:5867283-5869050 REVERSE LENGTH=1474	miR168.4	AT5G17780.1	2	-1	1149	1168	Cleavage
| Symbols: | alpha/beta-Hydrolases superfamily protein | chr5:5867283-5869050 REVERSE LENGTH=1480	miR168.4	AT5G17780.2	2	-1	1155	1174	Cleavage
| Symbols: WOX10 | WUSCHEL related homeobox 10 | chr1:7184485-7185267 FORWARD LENGTH=594	miR156a.1	AT1G20710.1	3	-1	123	142	Cleavage
| Symbols: REV, IFL, IFL1 | Homeobox-leucine zipper family protein / lipid-binding START domain-containing protein | chr5:24397023-24402195 FORWARD LENGTH=3502	miR165a-3p	AT5G60690.1	1	-1	1262	1282	Cleavage
| Symbols: REV, IFL, IFL1 | Homeobox-leucine zipper family protein / lipid-binding START domain-containing protein | chr5:24397023-24402195 FORWARD LENGTH=3502	miR165b-3p.3	AT5G60690.1	1	-1	1264	1282	Cleavage
| Symbols: REV, IFL, IFL1 | Homeobox-leucine zipper family protein / lipid-binding START domain-containing protein | chr5:24397023-24402195 FORWARD LENGTH=3502	miR165b-3p.4	AT5G60690.1	1	-1	1263	1282	Cleavage
| Symbols: REV, IFL, IFL1 | Homeobox-leucine zipper family protein / lipid-binding START domain-containing protein | chr5:24397023-24402195 FORWARD LENGTH=3502	miR166l.2	AT5G60690.1	1	-1	1263	1282	Cleavage
| Symbols: REV, IFL, IFL1 | Homeobox-leucine zipper family protein / lipid-binding START domain-containing protein | chr5:24397023-24402195 FORWARD LENGTH=3502	miR166l.1	AT5G60690.1	1	-1	1264	1282	Cleavage
| Symbols: REV, IFL, IFL1 | Homeobox-leucine zipper family protein / lipid-binding START domain-containing protein | chr5:24397023-24402195 FORWARD LENGTH=3502	miR166.1	AT5G60690.1	2	-1	1261	1281	Cleavage
| Symbols: REV, IFL, IFL1 | Homeobox-leucine zipper family protein / lipid-binding START domain-containing protein | chr5:24397023-24402195 FORWARD LENGTH=3502	miR166.2	AT5G60690.1	2	-1	1261	1282	Cleavage
| Symbols: REV, IFL, IFL1 | Homeobox-leucine zipper family protein / lipid-binding START domain-containing protein | chr5:24397023-24402195 FORWARD LENGTH=3502	miR166b.2	AT5G60690.1	2	-1	1262	1281	Cleavage
| Symbols: REV, IFL, IFL1 | Homeobox-leucine zipper family protein / lipid-binding START domain-containing protein | chr5:24397023-24402195 FORWARD LENGTH=3502	miR166b.5	AT5G60690.1	2	-1	1261	1282	Cleavage
| Symbols: REV, IFL, IFL1 | Homeobox-leucine zipper family protein / lipid-binding START domain-containing protein | chr5:24397023-24402195 FORWARD LENGTH=3502	miR166b.3	AT5G60690.1	2	-1	1262	1282	Cleavage
| Symbols: REV, IFL, IFL1 | Homeobox-leucine zipper family protein / lipid-binding START domain-containing protein | chr5:24397023-24402195 FORWARD LENGTH=3502	miR166b.4	AT5G60690.1	2	-1	1262	1282	Cleavage
| Symbols: REV, IFL, IFL1 | Homeobox-leucine zipper family protein / lipid-binding START domain-containing protein | chr5:24397023-24402195 FORWARD LENGTH=3502	miR166d.4	AT5G60690.1	2	-1	1262	1281	Cleavage
| Symbols: REV, IFL, IFL1 | Homeobox-leucine zipper family protein / lipid-binding START domain-containing protein | chr5:24397023-24402195 FORWARD LENGTH=3502	miR166d.3	AT5G60690.1	2	-1	1264	1282	Cleavage
| Symbols: REV, IFL, IFL1 | Homeobox-leucine zipper family protein / lipid-binding START domain-containing protein | chr5:24397023-24402195 FORWARD LENGTH=3502	miR166d.6	AT5G60690.1	2	-1	1262	1282	Cleavage
| Symbols: REV, IFL, IFL1 | Homeobox-leucine zipper family protein / lipid-binding START domain-containing protein | chr5:24397023-24402195 FORWARD LENGTH=3502	miR166d.5	AT5G60690.1	2	-1	1263	1282	Cleavage
| Symbols: REV, IFL, IFL1 | Homeobox-leucine zipper family protein / lipid-binding START domain-containing protein | chr5:24397023-24402195 FORWARD LENGTH=3502	miR166g-3p.1	AT5G60690.1	2	-1	1263	1282	Cleavage
| Symbols: REV, IFL, IFL1 | Homeobox-leucine zipper family protein / lipid-binding START domain-containing protein | chr5:24397023-24402195 FORWARD LENGTH=3502	miR166g-3p.2	AT5G60690.1	2	-1	1262	1281	Cleavage
| Symbols: REV, IFL, IFL1 | Homeobox-leucine zipper family protein / lipid-binding START domain-containing protein | chr5:24397023-24402195 FORWARD LENGTH=3502	miR166g-3p.3	AT5G60690.1	2	-1	1262	1282	Cleavage
| Symbols: REV, IFL, IFL1 | Homeobox-leucine zipper family protein / lipid-binding START domain-containing protein | chr5:24397023-24402195 FORWARD LENGTH=3502	miR166h.1	AT5G60690.1	2	-1	1262	1282	Cleavage
| Symbols: REV, IFL, IFL1 | Homeobox-leucine zipper family protein / lipid-binding START domain-containing protein | chr5:24397023-24402195 FORWARD LENGTH=3502	miR166o	AT5G60690.1	2	-1	1262	1282	Cleavage
| Symbols: REV, IFL, IFL1 | Homeobox-leucine zipper family protein / lipid-binding START domain-containing protein | chr5:24397023-24402195 FORWARD LENGTH=3502	miR166b.1	AT5G60690.1	3	-1	1262	1280	Cleavage
| Symbols: REV, IFL, IFL1 | Homeobox-leucine zipper family protein / lipid-binding START domain-containing protein | chr5:24397023-24402195 FORWARD LENGTH=3502	miR166i.1	AT5G60690.1	3	-1	1264	1282	Cleavage
| Symbols: REV, IFL, IFL1 | Homeobox-leucine zipper family protein / lipid-binding START domain-containing protein | chr5:24397023-24402195 FORWARD LENGTH=3502	miR166i.3	AT5G60690.1	3	-1	1263	1282	Cleavage
| Symbols: PHV, ATHB9 | Homeobox-leucine zipper family protein / lipid-binding START domain-containing protein | chr1:10796135-10800961 REVERSE LENGTH=2936	miR166b.1	AT1G30490.1	3	-1	795	813	Cleavage
| Symbols: PHV, ATHB9 | Homeobox-leucine zipper family protein / lipid-binding START domain-containing protein | chr1:10796135-10800961 REVERSE LENGTH=2936	miR166i.1	AT1G30490.1	3	-1	797	815	Cleavage
| Symbols: PHV, ATHB9 | Homeobox-leucine zipper family protein / lipid-binding START domain-containing protein | chr1:10796135-10800961 REVERSE LENGTH=2936	miR166i.3	AT1G30490.1	3	-1	796	815	Cleavage
| Symbols: PHV, ATHB9 | Homeobox-leucine zipper family protein / lipid-binding START domain-containing protein | chr1:10796135-10800961 REVERSE LENGTH=2936	miR165a-3p	AT1G30490.1	1	-1	795	815	Cleavage
| Symbols: PHV, ATHB9 | Homeobox-leucine zipper family protein / lipid-binding START domain-containing protein | chr1:10796135-10800961 REVERSE LENGTH=2936	miR165b-3p.3	AT1G30490.1	1	-1	797	815	Cleavage
| Symbols: PHV, ATHB9 | Homeobox-leucine zipper family protein / lipid-binding START domain-containing protein | chr1:10796135-10800961 REVERSE LENGTH=2936	miR165b-3p.4	AT1G30490.1	1	-1	796	815	Cleavage
| Symbols: PHV, ATHB9 | Homeobox-leucine zipper family protein / lipid-binding START domain-containing protein | chr1:10796135-10800961 REVERSE LENGTH=2936	miR166l.2	AT1G30490.1	1	-1	796	815	Cleavage
| Symbols: PHV, ATHB9 | Homeobox-leucine zipper family protein / lipid-binding START domain-containing protein | chr1:10796135-10800961 REVERSE LENGTH=2936	miR166l.1	AT1G30490.1	1	-1	797	815	Cleavage
| Symbols: PHV, ATHB9 | Homeobox-leucine zipper family protein / lipid-binding START domain-containing protein | chr1:10796135-10800961 REVERSE LENGTH=2936	miR166.1	AT1G30490.1	2	-1	794	814	Cleavage
| Symbols: PHV, ATHB9 | Homeobox-leucine zipper family protein / lipid-binding START domain-containing protein | chr1:10796135-10800961 REVERSE LENGTH=2936	miR166.2	AT1G30490.1	2	-1	794	815	Cleavage
| Symbols: PHV, ATHB9 | Homeobox-leucine zipper family protein / lipid-binding START domain-containing protein | chr1:10796135-10800961 REVERSE LENGTH=2936	miR166b.2	AT1G30490.1	2	-1	795	814	Cleavage
| Symbols: PHV, ATHB9 | Homeobox-leucine zipper family protein / lipid-binding START domain-containing protein | chr1:10796135-10800961 REVERSE LENGTH=2936	miR166b.5	AT1G30490.1	2	-1	794	815	Cleavage
| Symbols: PHV, ATHB9 | Homeobox-leucine zipper family protein / lipid-binding START domain-containing protein | chr1:10796135-10800961 REVERSE LENGTH=2936	miR166b.3	AT1G30490.1	2	-1	795	815	Cleavage
| Symbols: PHV, ATHB9 | Homeobox-leucine zipper family protein / lipid-binding START domain-containing protein | chr1:10796135-10800961 REVERSE LENGTH=2936	miR166b.4	AT1G30490.1	2	-1	795	815	Cleavage
| Symbols: PHV, ATHB9 | Homeobox-leucine zipper family protein / lipid-binding START domain-containing protein | chr1:10796135-10800961 REVERSE LENGTH=2936	miR166d.4	AT1G30490.1	2	-1	795	814	Cleavage
| Symbols: PHV, ATHB9 | Homeobox-leucine zipper family protein / lipid-binding START domain-containing protein | chr1:10796135-10800961 REVERSE LENGTH=2936	miR166d.3	AT1G30490.1	2	-1	797	815	Cleavage
| Symbols: PHV, ATHB9 | Homeobox-leucine zipper family protein / lipid-binding START domain-containing protein | chr1:10796135-10800961 REVERSE LENGTH=2936	miR166d.6	AT1G30490.1	2	-1	795	815	Cleavage
| Symbols: PHV, ATHB9 | Homeobox-leucine zipper family protein / lipid-binding START domain-containing protein | chr1:10796135-10800961 REVERSE LENGTH=2936	miR166d.5	AT1G30490.1	2	-1	796	815	Cleavage
| Symbols: PHV, ATHB9 | Homeobox-leucine zipper family protein / lipid-binding START domain-containing protein | chr1:10796135-10800961 REVERSE LENGTH=2936	miR166g-3p.1	AT1G30490.1	2	-1	796	815	Cleavage
| Symbols: PHV, ATHB9 | Homeobox-leucine zipper family protein / lipid-binding START domain-containing protein | chr1:10796135-10800961 REVERSE LENGTH=2936	miR166h.1	AT1G30490.1	2	-1	795	815	Cleavage
| Symbols: PHV, ATHB9 | Homeobox-leucine zipper family protein / lipid-binding START domain-containing protein | chr1:10796135-10800961 REVERSE LENGTH=2936	miR166h.2	AT1G30490.1	2	-1	794	815	Cleavage
| Symbols: PHV, ATHB9 | Homeobox-leucine zipper family protein / lipid-binding START domain-containing protein | chr1:10796135-10800961 REVERSE LENGTH=2936	miR166o	AT1G30490.1	2	-1	795	815	Cleavage
| Symbols: PHB, ATHB14, ATHB-14, PHB-1D | Homeobox-leucine zipper family protein / lipid-binding START domain-containing protein | chr2:14639323-14644273 REVERSE LENGTH=3064	miR165a-3p	AT2G34710.1	1	-1	870	890	Cleavage
| Symbols: PHB, ATHB14, ATHB-14, PHB-1D | Homeobox-leucine zipper family protein / lipid-binding START domain-containing protein | chr2:14639323-14644273 REVERSE LENGTH=3064	miR165b-3p.3	AT2G34710.1	1	-1	872	890	Cleavage
| Symbols: PHB, ATHB14, ATHB-14, PHB-1D | Homeobox-leucine zipper family protein / lipid-binding START domain-containing protein | chr2:14639323-14644273 REVERSE LENGTH=3064	miR165b-3p.4	AT2G34710.1	1	-1	871	890	Cleavage
| Symbols: PHB, ATHB14, ATHB-14, PHB-1D | Homeobox-leucine zipper family protein / lipid-binding START domain-containing protein | chr2:14639323-14644273 REVERSE LENGTH=3064	miR166l.2	AT2G34710.1	1	-1	871	890	Cleavage
| Symbols: PHB, ATHB14, ATHB-14, PHB-1D | Homeobox-leucine zipper family protein / lipid-binding START domain-containing protein | chr2:14639323-14644273 REVERSE LENGTH=3064	miR166l.1	AT2G34710.1	1	-1	872	890	Cleavage
| Symbols: PHB, ATHB14, ATHB-14, PHB-1D | Homeobox-leucine zipper family protein / lipid-binding START domain-containing protein | chr2:14639323-14644273 REVERSE LENGTH=3064	miR166.1	AT2G34710.1	2	-1	869	889	Cleavage
| Symbols: PHB, ATHB14, ATHB-14, PHB-1D | Homeobox-leucine zipper family protein / lipid-binding START domain-containing protein | chr2:14639323-14644273 REVERSE LENGTH=3064	miR166.2	AT2G34710.1	2	-1	869	890	Cleavage
| Symbols: PHB, ATHB14, ATHB-14, PHB-1D | Homeobox-leucine zipper family protein / lipid-binding START domain-containing protein | chr2:14639323-14644273 REVERSE LENGTH=3064	miR166b.2	AT2G34710.1	2	-1	870	889	Cleavage
| Symbols: PHB, ATHB14, ATHB-14, PHB-1D | Homeobox-leucine zipper family protein / lipid-binding START domain-containing protein | chr2:14639323-14644273 REVERSE LENGTH=3064	miR166b.5	AT2G34710.1	2	-1	869	890	Cleavage
| Symbols: PHB, ATHB14, ATHB-14, PHB-1D | Homeobox-leucine zipper family protein / lipid-binding START domain-containing protein | chr2:14639323-14644273 REVERSE LENGTH=3064	miR166b.3	AT2G34710.1	2	-1	870	890	Cleavage
| Symbols: PHB, ATHB14, ATHB-14, PHB-1D | Homeobox-leucine zipper family protein / lipid-binding START domain-containing protein | chr2:14639323-14644273 REVERSE LENGTH=3064	miR166b.4	AT2G34710.1	2	-1	870	890	Cleavage
| Symbols: PHB, ATHB14, ATHB-14, PHB-1D | Homeobox-leucine zipper family protein / lipid-binding START domain-containing protein | chr2:14639323-14644273 REVERSE LENGTH=3064	miR166d.4	AT2G34710.1	2	-1	870	889	Cleavage
| Symbols: PHB, ATHB14, ATHB-14, PHB-1D | Homeobox-leucine zipper family protein / lipid-binding START domain-containing protein | chr2:14639323-14644273 REVERSE LENGTH=3064	miR166d.3	AT2G34710.1	2	-1	872	890	Cleavage
| Symbols: PHB, ATHB14, ATHB-14, PHB-1D | Homeobox-leucine zipper family protein / lipid-binding START domain-containing protein | chr2:14639323-14644273 REVERSE LENGTH=3064	miR166d.6	AT2G34710.1	2	-1	870	890	Cleavage
| Symbols: PHB, ATHB14, ATHB-14, PHB-1D | Homeobox-leucine zipper family protein / lipid-binding START domain-containing protein | chr2:14639323-14644273 REVERSE LENGTH=3064	miR166d.5	AT2G34710.1	2	-1	871	890	Cleavage
| Symbols: PHB, ATHB14, ATHB-14, PHB-1D | Homeobox-leucine zipper family protein / lipid-binding START domain-containing protein | chr2:14639323-14644273 REVERSE LENGTH=3064	miR166g-3p.1	AT2G34710.1	2	-1	871	890	Cleavage
| Symbols: PHB, ATHB14, ATHB-14, PHB-1D | Homeobox-leucine zipper family protein / lipid-binding START domain-containing protein | chr2:14639323-14644273 REVERSE LENGTH=3064	miR166h.1	AT2G34710.1	2	-1	870	890	Cleavage
| Symbols: PHB, ATHB14, ATHB-14, PHB-1D | Homeobox-leucine zipper family protein / lipid-binding START domain-containing protein | chr2:14639323-14644273 REVERSE LENGTH=3064	miR166h.2	AT2G34710.1	2	-1	869	890	Cleavage
| Symbols: PHB, ATHB14, ATHB-14, PHB-1D | Homeobox-leucine zipper family protein / lipid-binding START domain-containing protein | chr2:14639323-14644273 REVERSE LENGTH=3064	miR166o	AT2G34710.1	2	-1	870	890	Cleavage
| Symbols: PHB, ATHB14, ATHB-14, PHB-1D | Homeobox-leucine zipper family protein / lipid-binding START domain-containing protein | chr2:14639323-14644273 REVERSE LENGTH=3064	miR166b.1	AT2G34710.1	3	-1	870	888	Cleavage
| Symbols: PHB, ATHB14, ATHB-14, PHB-1D | Homeobox-leucine zipper family protein / lipid-binding START domain-containing protein | chr2:14639323-14644273 REVERSE LENGTH=3064	miR166i.1	AT2G34710.1	3	-1	872	890	Cleavage
| Symbols: PHB, ATHB14, ATHB-14, PHB-1D | Homeobox-leucine zipper family protein / lipid-binding START domain-containing protein | chr2:14639323-14644273 REVERSE LENGTH=3064	miR166i.3	AT2G34710.1	3	-1	871	890	Cleavage
| Symbols: ATHB-8, ATHB8, HB-8 | homeobox gene 8 | chr4:15863452-15868625 REVERSE LENGTH=3023	miR165a-3p	AT4G32880.1	1	-1	934	954	Cleavage
| Symbols: ATHB-8, ATHB8, HB-8 | homeobox gene 8 | chr4:15863452-15868625 REVERSE LENGTH=3023	miR165b-3p.3	AT4G32880.1	1	-1	936	954	Cleavage
| Symbols: ATHB-8, ATHB8, HB-8 | homeobox gene 8 | chr4:15863452-15868625 REVERSE LENGTH=3023	miR165b-3p.4	AT4G32880.1	1	-1	935	954	Cleavage
| Symbols: ATHB-8, ATHB8, HB-8 | homeobox gene 8 | chr4:15863452-15868625 REVERSE LENGTH=3023	miR166l.2	AT4G32880.1	1	-1	935	954	Cleavage
| Symbols: ATHB-8, ATHB8, HB-8 | homeobox gene 8 | chr4:15863452-15868625 REVERSE LENGTH=3023	miR166l.1	AT4G32880.1	1	-1	936	954	Cleavage
| Symbols: ATHB-8, ATHB8, HB-8 | homeobox gene 8 | chr4:15863452-15868625 REVERSE LENGTH=3023	miR166.1	AT4G32880.1	2	-1	933	953	Cleavage
| Symbols: ATHB-8, ATHB8, HB-8 | homeobox gene 8 | chr4:15863452-15868625 REVERSE LENGTH=3023	miR166.2	AT4G32880.1	2	-1	933	954	Cleavage
| Symbols: ATHB-8, ATHB8, HB-8 | homeobox gene 8 | chr4:15863452-15868625 REVERSE LENGTH=3023	miR166b.2	AT4G32880.1	2	-1	934	953	Cleavage
| Symbols: ATHB-8, ATHB8, HB-8 | homeobox gene 8 | chr4:15863452-15868625 REVERSE LENGTH=3023	miR166b.5	AT4G32880.1	2	-1	933	954	Cleavage
| Symbols: ATHB-8, ATHB8, HB-8 | homeobox gene 8 | chr4:15863452-15868625 REVERSE LENGTH=3023	miR166b.3	AT4G32880.1	2	-1	934	954	Cleavage
| Symbols: ATHB-8, ATHB8, HB-8 | homeobox gene 8 | chr4:15863452-15868625 REVERSE LENGTH=3023	miR166b.4	AT4G32880.1	2	-1	934	954	Cleavage
| Symbols: ATHB-8, ATHB8, HB-8 | homeobox gene 8 | chr4:15863452-15868625 REVERSE LENGTH=3023	miR166d.4	AT4G32880.1	2	-1	934	953	Cleavage
| Symbols: ATHB-8, ATHB8, HB-8 | homeobox gene 8 | chr4:15863452-15868625 REVERSE LENGTH=3023	miR166d.3	AT4G32880.1	2	-1	936	954	Cleavage
| Symbols: ATHB-8, ATHB8, HB-8 | homeobox gene 8 | chr4:15863452-15868625 REVERSE LENGTH=3023	miR166d.6	AT4G32880.1	2	-1	934	954	Cleavage
| Symbols: ATHB-8, ATHB8, HB-8 | homeobox gene 8 | chr4:15863452-15868625 REVERSE LENGTH=3023	miR166d.5	AT4G32880.1	2	-1	935	954	Cleavage
| Symbols: ATHB-8, ATHB8, HB-8 | homeobox gene 8 | chr4:15863452-15868625 REVERSE LENGTH=3023	miR166g-3p.1	AT4G32880.1	2	-1	935	954	Cleavage
| Symbols: ATHB-8, ATHB8, HB-8 | homeobox gene 8 | chr4:15863452-15868625 REVERSE LENGTH=3023	miR166g-3p.2	AT4G32880.1	2	-1	934	953	Cleavage
| Symbols: ATHB-8, ATHB8, HB-8 | homeobox gene 8 | chr4:15863452-15868625 REVERSE LENGTH=3023	miR166g-3p.3	AT4G32880.1	2	-1	934	954	Cleavage
| Symbols: ATHB-8, ATHB8, HB-8 | homeobox gene 8 | chr4:15863452-15868625 REVERSE LENGTH=3023	miR166h.1	AT4G32880.1	2	-1	934	954	Cleavage
| Symbols: ATHB-8, ATHB8, HB-8 | homeobox gene 8 | chr4:15863452-15868625 REVERSE LENGTH=3023	miR166o	AT4G32880.1	2	-1	934	954	Cleavage
| Symbols: ATHB-8, ATHB8, HB-8 | homeobox gene 8 | chr4:15863452-15868625 REVERSE LENGTH=3023	miR166b.1	AT4G32880.1	3	-1	934	952	Cleavage
| Symbols: ATHB-8, ATHB8, HB-8 | homeobox gene 8 | chr4:15863452-15868625 REVERSE LENGTH=3023	miR166i.1	AT4G32880.1	3	-1	936	954	Cleavage
| Symbols: ATHB-8, ATHB8, HB-8 | homeobox gene 8 | chr4:15863452-15868625 REVERSE LENGTH=3023	miR166i.3	AT4G32880.1	3	-1	935	954	Cleavage
| Symbols: ATHB-15, ATHB15, CNA, ICU4 | Homeobox-leucine zipper family protein / lipid-binding START domain-containing protein | chr1:19409711-19414678 REVERSE LENGTH=3430	miR166b.1	AT1G52150.1	2	-1	1268	1286	Cleavage
| Symbols: ATHB-15, ATHB15, CNA, ICU4 | Homeobox-leucine zipper family protein / lipid-binding START domain-containing protein | chr1:19409711-19414678 REVERSE LENGTH=3433	miR166b.1	AT1G52150.2	2	-1	1268	1286	Cleavage
| Symbols: ATHB-15, ATHB15, CNA, ICU4 | Homeobox-leucine zipper family protein / lipid-binding START domain-containing protein | chr1:19409711-19414678 REVERSE LENGTH=3509	miR166b.1	AT1G52150.3	2	-1	1268	1286	Cleavage
| Symbols: ATHB-15, ATHB15, CNA, ICU4 | Homeobox-leucine zipper family protein / lipid-binding START domain-containing protein | chr1:19409711-19414678 REVERSE LENGTH=3430	miR166l.2	AT1G52150.1	0	-1	1269	1288	Cleavage
| Symbols: ATHB-15, ATHB15, CNA, ICU4 | Homeobox-leucine zipper family protein / lipid-binding START domain-containing protein | chr1:19409711-19414678 REVERSE LENGTH=3433	miR166l.2	AT1G52150.2	0	-1	1269	1288	Cleavage
| Symbols: ATHB-15, ATHB15, CNA, ICU4 | Homeobox-leucine zipper family protein / lipid-binding START domain-containing protein | chr1:19409711-19414678 REVERSE LENGTH=3509	miR166l.2	AT1G52150.3	0	-1	1269	1288	Cleavage
| Symbols: ATHB-15, ATHB15, CNA, ICU4 | Homeobox-leucine zipper family protein / lipid-binding START domain-containing protein | chr1:19409711-19414678 REVERSE LENGTH=3430	miR166l.1	AT1G52150.1	0	-1	1270	1288	Cleavage
| Symbols: ATHB-15, ATHB15, CNA, ICU4 | Homeobox-leucine zipper family protein / lipid-binding START domain-containing protein | chr1:19409711-19414678 REVERSE LENGTH=3433	miR166l.1	AT1G52150.2	0	-1	1270	1288	Cleavage
| Symbols: ATHB-15, ATHB15, CNA, ICU4 | Homeobox-leucine zipper family protein / lipid-binding START domain-containing protein | chr1:19409711-19414678 REVERSE LENGTH=3509	miR166l.1	AT1G52150.3	0	-1	1270	1288	Cleavage
| Symbols: ATHB-15, ATHB15, CNA, ICU4 | Homeobox-leucine zipper family protein / lipid-binding START domain-containing protein | chr1:19409711-19414678 REVERSE LENGTH=3430	miR166.1	AT1G52150.1	1	-1	1267	1287	Cleavage
| Symbols: ATHB-15, ATHB15, CNA, ICU4 | Homeobox-leucine zipper family protein / lipid-binding START domain-containing protein | chr1:19409711-19414678 REVERSE LENGTH=3433	miR166.1	AT1G52150.2	1	-1	1267	1287	Cleavage
| Symbols: ATHB-15, ATHB15, CNA, ICU4 | Homeobox-leucine zipper family protein / lipid-binding START domain-containing protein | chr1:19409711-19414678 REVERSE LENGTH=3509	miR166.1	AT1G52150.3	1	-1	1267	1287	Cleavage
| Symbols: ATHB-15, ATHB15, CNA, ICU4 | Homeobox-leucine zipper family protein / lipid-binding START domain-containing protein | chr1:19409711-19414678 REVERSE LENGTH=3430	miR166.2	AT1G52150.1	1	-1	1267	1288	Cleavage
| Symbols: ATHB-15, ATHB15, CNA, ICU4 | Homeobox-leucine zipper family protein / lipid-binding START domain-containing protein | chr1:19409711-19414678 REVERSE LENGTH=3433	miR166.2	AT1G52150.2	1	-1	1267	1288	Cleavage
| Symbols: ATHB-15, ATHB15, CNA, ICU4 | Homeobox-leucine zipper family protein / lipid-binding START domain-containing protein | chr1:19409711-19414678 REVERSE LENGTH=3509	miR166.2	AT1G52150.3	1	-1	1267	1288	Cleavage
| Symbols: ATHB-15, ATHB15, CNA, ICU4 | Homeobox-leucine zipper family protein / lipid-binding START domain-containing protein | chr1:19409711-19414678 REVERSE LENGTH=3430	miR166b.2	AT1G52150.1	1	-1	1268	1287	Cleavage
| Symbols: ATHB-15, ATHB15, CNA, ICU4 | Homeobox-leucine zipper family protein / lipid-binding START domain-containing protein | chr1:19409711-19414678 REVERSE LENGTH=3433	miR166b.2	AT1G52150.2	1	-1	1268	1287	Cleavage
| Symbols: ATHB-15, ATHB15, CNA, ICU4 | Homeobox-leucine zipper family protein / lipid-binding START domain-containing protein | chr1:19409711-19414678 REVERSE LENGTH=3509	miR166b.2	AT1G52150.3	1	-1	1268	1287	Cleavage
| Symbols: ATHB-15, ATHB15, CNA, ICU4 | Homeobox-leucine zipper family protein / lipid-binding START domain-containing protein | chr1:19409711-19414678 REVERSE LENGTH=3430	miR166b.5	AT1G52150.1	1	-1	1267	1288	Cleavage
| Symbols: ATHB-15, ATHB15, CNA, ICU4 | Homeobox-leucine zipper family protein / lipid-binding START domain-containing protein | chr1:19409711-19414678 REVERSE LENGTH=3433	miR166b.5	AT1G52150.2	1	-1	1267	1288	Cleavage
| Symbols: ATHB-15, ATHB15, CNA, ICU4 | Homeobox-leucine zipper family protein / lipid-binding START domain-containing protein | chr1:19409711-19414678 REVERSE LENGTH=3509	miR166b.5	AT1G52150.3	1	-1	1267	1288	Cleavage
| Symbols: ATHB-15, ATHB15, CNA, ICU4 | Homeobox-leucine zipper family protein / lipid-binding START domain-containing protein | chr1:19409711-19414678 REVERSE LENGTH=3430	miR166b.3	AT1G52150.1	1	-1	1268	1288	Cleavage
| Symbols: ATHB-15, ATHB15, CNA, ICU4 | Homeobox-leucine zipper family protein / lipid-binding START domain-containing protein | chr1:19409711-19414678 REVERSE LENGTH=3433	miR166b.3	AT1G52150.2	1	-1	1268	1288	Cleavage
| Symbols: ATHB-15, ATHB15, CNA, ICU4 | Homeobox-leucine zipper family protein / lipid-binding START domain-containing protein | chr1:19409711-19414678 REVERSE LENGTH=3509	miR166b.3	AT1G52150.3	1	-1	1268	1288	Cleavage
| Symbols: ATHB-15, ATHB15, CNA, ICU4 | Homeobox-leucine zipper family protein / lipid-binding START domain-containing protein | chr1:19409711-19414678 REVERSE LENGTH=3430	miR166b.4	AT1G52150.1	1	-1	1268	1288	Cleavage
| Symbols: ATHB-15, ATHB15, CNA, ICU4 | Homeobox-leucine zipper family protein / lipid-binding START domain-containing protein | chr1:19409711-19414678 REVERSE LENGTH=3433	miR166b.4	AT1G52150.2	1	-1	1268	1288	Cleavage
| Symbols: ATHB-15, ATHB15, CNA, ICU4 | Homeobox-leucine zipper family protein / lipid-binding START domain-containing protein | chr1:19409711-19414678 REVERSE LENGTH=3509	miR166b.4	AT1G52150.3	1	-1	1268	1288	Cleavage
| Symbols: ATHB-15, ATHB15, CNA, ICU4 | Homeobox-leucine zipper family protein / lipid-binding START domain-containing protein | chr1:19409711-19414678 REVERSE LENGTH=3430	miR166d.4	AT1G52150.1	1	-1	1268	1287	Cleavage
| Symbols: ATHB-15, ATHB15, CNA, ICU4 | Homeobox-leucine zipper family protein / lipid-binding START domain-containing protein | chr1:19409711-19414678 REVERSE LENGTH=3433	miR166d.4	AT1G52150.2	1	-1	1268	1287	Cleavage
| Symbols: ATHB-15, ATHB15, CNA, ICU4 | Homeobox-leucine zipper family protein / lipid-binding START domain-containing protein | chr1:19409711-19414678 REVERSE LENGTH=3509	miR166d.4	AT1G52150.3	1	-1	1268	1287	Cleavage
| Symbols: ATHB-15, ATHB15, CNA, ICU4 | Homeobox-leucine zipper family protein / lipid-binding START domain-containing protein | chr1:19409711-19414678 REVERSE LENGTH=3430	miR166d.3	AT1G52150.1	1	-1	1270	1288	Cleavage
| Symbols: ATHB-15, ATHB15, CNA, ICU4 | Homeobox-leucine zipper family protein / lipid-binding START domain-containing protein | chr1:19409711-19414678 REVERSE LENGTH=3433	miR166d.3	AT1G52150.2	1	-1	1270	1288	Cleavage
| Symbols: ATHB-15, ATHB15, CNA, ICU4 | Homeobox-leucine zipper family protein / lipid-binding START domain-containing protein | chr1:19409711-19414678 REVERSE LENGTH=3509	miR166d.3	AT1G52150.3	1	-1	1270	1288	Cleavage
| Symbols: ATHB-15, ATHB15, CNA, ICU4 | Homeobox-leucine zipper family protein / lipid-binding START domain-containing protein | chr1:19409711-19414678 REVERSE LENGTH=3430	miR166d.6	AT1G52150.1	1	-1	1268	1288	Cleavage
| Symbols: ATHB-15, ATHB15, CNA, ICU4 | Homeobox-leucine zipper family protein / lipid-binding START domain-containing protein | chr1:19409711-19414678 REVERSE LENGTH=3433	miR166d.6	AT1G52150.2	1	-1	1268	1288	Cleavage
| Symbols: ATHB-15, ATHB15, CNA, ICU4 | Homeobox-leucine zipper family protein / lipid-binding START domain-containing protein | chr1:19409711-19414678 REVERSE LENGTH=3509	miR166d.6	AT1G52150.3	1	-1	1268	1288	Cleavage
| Symbols: ATHB-15, ATHB15, CNA, ICU4 | Homeobox-leucine zipper family protein / lipid-binding START domain-containing protein | chr1:19409711-19414678 REVERSE LENGTH=3430	miR166d.5	AT1G52150.1	1	-1	1269	1288	Cleavage
| Symbols: ATHB-15, ATHB15, CNA, ICU4 | Homeobox-leucine zipper family protein / lipid-binding START domain-containing protein | chr1:19409711-19414678 REVERSE LENGTH=3433	miR166d.5	AT1G52150.2	1	-1	1269	1288	Cleavage
| Symbols: ATHB-15, ATHB15, CNA, ICU4 | Homeobox-leucine zipper family protein / lipid-binding START domain-containing protein | chr1:19409711-19414678 REVERSE LENGTH=3509	miR166d.5	AT1G52150.3	1	-1	1269	1288	Cleavage
| Symbols: ATHB-15, ATHB15, CNA, ICU4 | Homeobox-leucine zipper family protein / lipid-binding START domain-containing protein | chr1:19409711-19414678 REVERSE LENGTH=3430	miR166g-3p.1	AT1G52150.1	1	-1	1269	1288	Cleavage
| Symbols: ATHB-15, ATHB15, CNA, ICU4 | Homeobox-leucine zipper family protein / lipid-binding START domain-containing protein | chr1:19409711-19414678 REVERSE LENGTH=3433	miR166g-3p.1	AT1G52150.2	1	-1	1269	1288	Cleavage
| Symbols: ATHB-15, ATHB15, CNA, ICU4 | Homeobox-leucine zipper family protein / lipid-binding START domain-containing protein | chr1:19409711-19414678 REVERSE LENGTH=3509	miR166g-3p.1	AT1G52150.3	1	-1	1269	1288	Cleavage
| Symbols: ATHB-15, ATHB15, CNA, ICU4 | Homeobox-leucine zipper family protein / lipid-binding START domain-containing protein | chr1:19409711-19414678 REVERSE LENGTH=3430	miR166g-3p.2	AT1G52150.1	1	-1	1268	1287	Cleavage
| Symbols: ATHB-15, ATHB15, CNA, ICU4 | Homeobox-leucine zipper family protein / lipid-binding START domain-containing protein | chr1:19409711-19414678 REVERSE LENGTH=3433	miR166g-3p.2	AT1G52150.2	1	-1	1268	1287	Cleavage
| Symbols: ATHB-15, ATHB15, CNA, ICU4 | Homeobox-leucine zipper family protein / lipid-binding START domain-containing protein | chr1:19409711-19414678 REVERSE LENGTH=3509	miR166g-3p.2	AT1G52150.3	1	-1	1268	1287	Cleavage
| Symbols: ATHB-15, ATHB15, CNA, ICU4 | Homeobox-leucine zipper family protein / lipid-binding START domain-containing protein | chr1:19409711-19414678 REVERSE LENGTH=3430	miR166g-3p.3	AT1G52150.1	1	-1	1268	1288	Cleavage
| Symbols: ATHB-15, ATHB15, CNA, ICU4 | Homeobox-leucine zipper family protein / lipid-binding START domain-containing protein | chr1:19409711-19414678 REVERSE LENGTH=3433	miR166g-3p.3	AT1G52150.2	1	-1	1268	1288	Cleavage
| Symbols: ATHB-15, ATHB15, CNA, ICU4 | Homeobox-leucine zipper family protein / lipid-binding START domain-containing protein | chr1:19409711-19414678 REVERSE LENGTH=3509	miR166g-3p.3	AT1G52150.3	1	-1	1268	1288	Cleavage
| Symbols: ATHB-15, ATHB15, CNA, ICU4 | Homeobox-leucine zipper family protein / lipid-binding START domain-containing protein | chr1:19409711-19414678 REVERSE LENGTH=3430	miR166h.1	AT1G52150.1	1	-1	1268	1288	Cleavage
| Symbols: ATHB-15, ATHB15, CNA, ICU4 | Homeobox-leucine zipper family protein / lipid-binding START domain-containing protein | chr1:19409711-19414678 REVERSE LENGTH=3433	miR166h.1	AT1G52150.2	1	-1	1268	1288	Cleavage
| Symbols: ATHB-15, ATHB15, CNA, ICU4 | Homeobox-leucine zipper family protein / lipid-binding START domain-containing protein | chr1:19409711-19414678 REVERSE LENGTH=3509	miR166h.1	AT1G52150.3	1	-1	1268	1288	Cleavage
| Symbols: ATHB-15, ATHB15, CNA, ICU4 | Homeobox-leucine zipper family protein / lipid-binding START domain-containing protein | chr1:19409711-19414678 REVERSE LENGTH=3430	miR166o	AT1G52150.1	1	-1	1268	1288	Cleavage
| Symbols: ATHB-15, ATHB15, CNA, ICU4 | Homeobox-leucine zipper family protein / lipid-binding START domain-containing protein | chr1:19409711-19414678 REVERSE LENGTH=3433	miR166o	AT1G52150.2	1	-1	1268	1288	Cleavage
| Symbols: ATHB-15, ATHB15, CNA, ICU4 | Homeobox-leucine zipper family protein / lipid-binding START domain-containing protein | chr1:19409711-19414678 REVERSE LENGTH=3509	miR166o	AT1G52150.3	1	-1	1268	1288	Cleavage
| Symbols: ATHB-15, ATHB15, CNA, ICU4 | Homeobox-leucine zipper family protein / lipid-binding START domain-containing protein | chr1:19409711-19414678 REVERSE LENGTH=3430	miR165a-3p	AT1G52150.1	2	-1	1268	1288	Cleavage
| Symbols: ATHB-15, ATHB15, CNA, ICU4 | Homeobox-leucine zipper family protein / lipid-binding START domain-containing protein | chr1:19409711-19414678 REVERSE LENGTH=3433	miR165a-3p	AT1G52150.2	2	-1	1268	1288	Cleavage
| Symbols: ATHB-15, ATHB15, CNA, ICU4 | Homeobox-leucine zipper family protein / lipid-binding START domain-containing protein | chr1:19409711-19414678 REVERSE LENGTH=3509	miR165a-3p	AT1G52150.3	2	-1	1268	1288	Cleavage
| Symbols: ATHB-15, ATHB15, CNA, ICU4 | Homeobox-leucine zipper family protein / lipid-binding START domain-containing protein | chr1:19409711-19414678 REVERSE LENGTH=3430	miR165b-3p.3	AT1G52150.1	2	-1	1270	1288	Cleavage
| Symbols: ATHB-15, ATHB15, CNA, ICU4 | Homeobox-leucine zipper family protein / lipid-binding START domain-containing protein | chr1:19409711-19414678 REVERSE LENGTH=3433	miR165b-3p.3	AT1G52150.2	2	-1	1270	1288	Cleavage
| Symbols: ATHB-15, ATHB15, CNA, ICU4 | Homeobox-leucine zipper family protein / lipid-binding START domain-containing protein | chr1:19409711-19414678 REVERSE LENGTH=3509	miR165b-3p.3	AT1G52150.3	2	-1	1270	1288	Cleavage
| Symbols: ATHB-15, ATHB15, CNA, ICU4 | Homeobox-leucine zipper family protein / lipid-binding START domain-containing protein | chr1:19409711-19414678 REVERSE LENGTH=3430	miR165b-3p.4	AT1G52150.1	2	-1	1269	1288	Cleavage
| Symbols: ATHB-15, ATHB15, CNA, ICU4 | Homeobox-leucine zipper family protein / lipid-binding START domain-containing protein | chr1:19409711-19414678 REVERSE LENGTH=3433	miR165b-3p.4	AT1G52150.2	2	-1	1269	1288	Cleavage
| Symbols: ATHB-15, ATHB15, CNA, ICU4 | Homeobox-leucine zipper family protein / lipid-binding START domain-containing protein | chr1:19409711-19414678 REVERSE LENGTH=3509	miR165b-3p.4	AT1G52150.3	2	-1	1269	1288	Cleavage
| Symbols: ATHB-15, ATHB15, CNA, ICU4 | Homeobox-leucine zipper family protein / lipid-binding START domain-containing protein | chr1:19409711-19414678 REVERSE LENGTH=3430	miR166i.1	AT1G52150.1	2	-1	1270	1288	Cleavage
| Symbols: ATHB-15, ATHB15, CNA, ICU4 | Homeobox-leucine zipper family protein / lipid-binding START domain-containing protein | chr1:19409711-19414678 REVERSE LENGTH=3433	miR166i.1	AT1G52150.2	2	-1	1270	1288	Cleavage
| Symbols: ATHB-15, ATHB15, CNA, ICU4 | Homeobox-leucine zipper family protein / lipid-binding START domain-containing protein | chr1:19409711-19414678 REVERSE LENGTH=3509	miR166i.1	AT1G52150.3	2	-1	1270	1288	Cleavage
| Symbols: ATHB-15, ATHB15, CNA, ICU4 | Homeobox-leucine zipper family protein / lipid-binding START domain-containing protein | chr1:19409711-19414678 REVERSE LENGTH=3430	miR166i.3	AT1G52150.1	2	-1	1269	1288	Cleavage
| Symbols: ATHB-15, ATHB15, CNA, ICU4 | Homeobox-leucine zipper family protein / lipid-binding START domain-containing protein | chr1:19409711-19414678 REVERSE LENGTH=3433	miR166i.3	AT1G52150.2	2	-1	1269	1288	Cleavage
| Symbols: ATHB-15, ATHB15, CNA, ICU4 | Homeobox-leucine zipper family protein / lipid-binding START domain-containing protein | chr1:19409711-19414678 REVERSE LENGTH=3509	miR166i.3	AT1G52150.3	2	-1	1269	1288	Cleavage
| Symbols: ATHB-15, ATHB15, CNA, ICU4 | Homeobox-leucine zipper family protein / lipid-binding START domain-containing protein | chr1:19409711-19414678 REVERSE LENGTH=3430	miR166k-3p.2	AT1G52150.1	2	-1	1270	1288	Cleavage
| Symbols: ATHB-15, ATHB15, CNA, ICU4 | Homeobox-leucine zipper family protein / lipid-binding START domain-containing protein | chr1:19409711-19414678 REVERSE LENGTH=3433	miR166k-3p.2	AT1G52150.2	2	-1	1270	1288	Cleavage
| Symbols: ATHB-15, ATHB15, CNA, ICU4 | Homeobox-leucine zipper family protein / lipid-binding START domain-containing protein | chr1:19409711-19414678 REVERSE LENGTH=3509	miR166k-3p.2	AT1G52150.3	2	-1	1270	1288	Cleavage
| Symbols: ATHB-15, ATHB15, CNA, ICU4 | Homeobox-leucine zipper family protein / lipid-binding START domain-containing protein | chr1:19409711-19414678 REVERSE LENGTH=3430	miR166k-3p.3	AT1G52150.1	2	-1	1269	1288	Cleavage
| Symbols: ATHB-15, ATHB15, CNA, ICU4 | Homeobox-leucine zipper family protein / lipid-binding START domain-containing protein | chr1:19409711-19414678 REVERSE LENGTH=3433	miR166k-3p.3	AT1G52150.2	2	-1	1269	1288	Cleavage
| Symbols: ATHB-15, ATHB15, CNA, ICU4 | Homeobox-leucine zipper family protein / lipid-binding START domain-containing protein | chr1:19409711-19414678 REVERSE LENGTH=3509	miR166k-3p.3	AT1G52150.3	2	-1	1269	1288	Cleavage
| Symbols: ATHB-15, ATHB15, CNA, ICU4 | Homeobox-leucine zipper family protein / lipid-binding START domain-containing protein | chr1:19409711-19414678 REVERSE LENGTH=3430	miR166k-3p.4	AT1G52150.1	2	-1	1268	1288	Cleavage
| Symbols: ATHB-15, ATHB15, CNA, ICU4 | Homeobox-leucine zipper family protein / lipid-binding START domain-containing protein | chr1:19409711-19414678 REVERSE LENGTH=3433	miR166k-3p.4	AT1G52150.2	2	-1	1268	1288	Cleavage
| Symbols: ATHB-15, ATHB15, CNA, ICU4 | Homeobox-leucine zipper family protein / lipid-binding START domain-containing protein | chr1:19409711-19414678 REVERSE LENGTH=3509	miR166k-3p.4	AT1G52150.3	2	-1	1268	1288	Cleavage
| Symbols: ATHB-15, ATHB15, CNA, ICU4 | Homeobox-leucine zipper family protein / lipid-binding START domain-containing protein | chr1:19409711-19414678 REVERSE LENGTH=3430	miR166e-3p.1	AT1G52150.1	2.5	-1	1268	1288	Cleavage
| Symbols: ATHB-15, ATHB15, CNA, ICU4 | Homeobox-leucine zipper family protein / lipid-binding START domain-containing protein | chr1:19409711-19414678 REVERSE LENGTH=3433	miR166e-3p.1	AT1G52150.2	2.5	-1	1268	1288	Cleavage
| Symbols: ATHB-15, ATHB15, CNA, ICU4 | Homeobox-leucine zipper family protein / lipid-binding START domain-containing protein | chr1:19409711-19414678 REVERSE LENGTH=3509	miR166e-3p.1	AT1G52150.3	2.5	-1	1268	1288	Cleavage
| Symbols: ATHB-15, ATHB15, CNA, ICU4 | Homeobox-leucine zipper family protein / lipid-binding START domain-containing protein | chr1:19409711-19414678 REVERSE LENGTH=3430	miR166e-3p.2	AT1G52150.1	2.5	-1	1269	1289	Cleavage
| Symbols: ATHB-15, ATHB15, CNA, ICU4 | Homeobox-leucine zipper family protein / lipid-binding START domain-containing protein | chr1:19409711-19414678 REVERSE LENGTH=3433	miR166e-3p.2	AT1G52150.2	2.5	-1	1269	1289	Cleavage
| Symbols: ATHB-15, ATHB15, CNA, ICU4 | Homeobox-leucine zipper family protein / lipid-binding START domain-containing protein | chr1:19409711-19414678 REVERSE LENGTH=3509	miR166e-3p.2	AT1G52150.3	2.5	-1	1269	1289	Cleavage
| Symbols: ATHB-15, ATHB15, CNA, ICU4 | Homeobox-leucine zipper family protein / lipid-binding START domain-containing protein | chr1:19409711-19414678 REVERSE LENGTH=3430	miR166h-3p.3	AT1G52150.1	2.5	-1	1270	1289	Cleavage
| Symbols: ATHB-15, ATHB15, CNA, ICU4 | Homeobox-leucine zipper family protein / lipid-binding START domain-containing protein | chr1:19409711-19414678 REVERSE LENGTH=3433	miR166h-3p.3	AT1G52150.2	2.5	-1	1270	1289	Cleavage
| Symbols: ATHB-15, ATHB15, CNA, ICU4 | Homeobox-leucine zipper family protein / lipid-binding START domain-containing protein | chr1:19409711-19414678 REVERSE LENGTH=3509	miR166h-3p.3	AT1G52150.3	2.5	-1	1270	1289	Cleavage
| Symbols: ATHB-15, ATHB15, CNA, ICU4 | Homeobox-leucine zipper family protein / lipid-binding START domain-containing protein | chr1:19409711-19414678 REVERSE LENGTH=3430	miR166i-3p	AT1G52150.1	2.5	-1	1268	1288	Cleavage
| Symbols: ATHB-15, ATHB15, CNA, ICU4 | Homeobox-leucine zipper family protein / lipid-binding START domain-containing protein | chr1:19409711-19414678 REVERSE LENGTH=3433	miR166i-3p	AT1G52150.2	2.5	-1	1268	1288	Cleavage
| Symbols: ATHB-15, ATHB15, CNA, ICU4 | Homeobox-leucine zipper family protein / lipid-binding START domain-containing protein | chr1:19409711-19414678 REVERSE LENGTH=3509	miR166i-3p	AT1G52150.3	2.5	-1	1268	1288	Cleavage
| Symbols: ATHB-15, ATHB15, CNA, ICU4 | Homeobox-leucine zipper family protein / lipid-binding START domain-containing protein | chr1:19409711-19414678 REVERSE LENGTH=3430	miR166i.2	AT1G52150.1	2.5	-1	1270	1288	Cleavage
| Symbols: ATHB-15, ATHB15, CNA, ICU4 | Homeobox-leucine zipper family protein / lipid-binding START domain-containing protein | chr1:19409711-19414678 REVERSE LENGTH=3433	miR166i.2	AT1G52150.2	2.5	-1	1270	1288	Cleavage
| Symbols: ATHB-15, ATHB15, CNA, ICU4 | Homeobox-leucine zipper family protein / lipid-binding START domain-containing protein | chr1:19409711-19414678 REVERSE LENGTH=3509	miR166i.2	AT1G52150.3	2.5	-1	1270	1288	Cleavage
| Symbols: ATHB-15, ATHB15, CNA, ICU4 | Homeobox-leucine zipper family protein / lipid-binding START domain-containing protein | chr1:19409711-19414678 REVERSE LENGTH=3430	miR166i.5	AT1G52150.1	2.5	-1	1268	1288	Cleavage
| Symbols: ATHB-15, ATHB15, CNA, ICU4 | Homeobox-leucine zipper family protein / lipid-binding START domain-containing protein | chr1:19409711-19414678 REVERSE LENGTH=3433	miR166i.5	AT1G52150.2	2.5	-1	1268	1288	Cleavage
| Symbols: ATHB-15, ATHB15, CNA, ICU4 | Homeobox-leucine zipper family protein / lipid-binding START domain-containing protein | chr1:19409711-19414678 REVERSE LENGTH=3509	miR166i.5	AT1G52150.3	2.5	-1	1268	1288	Cleavage
| Symbols: ATHB-15, ATHB15, CNA, ICU4 | Homeobox-leucine zipper family protein / lipid-binding START domain-containing protein | chr1:19409711-19414678 REVERSE LENGTH=3430	miR166i.4	AT1G52150.1	2.5	-1	1269	1288	Cleavage
| Symbols: ATHB-15, ATHB15, CNA, ICU4 | Homeobox-leucine zipper family protein / lipid-binding START domain-containing protein | chr1:19409711-19414678 REVERSE LENGTH=3433	miR166i.4	AT1G52150.2	2.5	-1	1269	1288	Cleavage
| Symbols: ATHB-15, ATHB15, CNA, ICU4 | Homeobox-leucine zipper family protein / lipid-binding START domain-containing protein | chr1:19409711-19414678 REVERSE LENGTH=3509	miR166i.4	AT1G52150.3	2.5	-1	1269	1288	Cleavage
| Symbols: ATHB-15, ATHB15, CNA, ICU4 | Homeobox-leucine zipper family protein / lipid-binding START domain-containing protein | chr1:19409711-19414678 REVERSE LENGTH=3430	miR166m.2	AT1G52150.1	2.5	-1	1268	1288	Cleavage
| Symbols: ATHB-15, ATHB15, CNA, ICU4 | Homeobox-leucine zipper family protein / lipid-binding START domain-containing protein | chr1:19409711-19414678 REVERSE LENGTH=3433	miR166m.2	AT1G52150.2	2.5	-1	1268	1288	Cleavage
| Symbols: ATHB-15, ATHB15, CNA, ICU4 | Homeobox-leucine zipper family protein / lipid-binding START domain-containing protein | chr1:19409711-19414678 REVERSE LENGTH=3509	miR166m.2	AT1G52150.3	2.5	-1	1268	1288	Cleavage
| Symbols: ATHB-15, ATHB15, CNA, ICU4 | Homeobox-leucine zipper family protein / lipid-binding START domain-containing protein | chr1:19409711-19414678 REVERSE LENGTH=3430	miR166m.1	AT1G52150.1	2.5	-1	1270	1288	Cleavage
| Symbols: ATHB-15, ATHB15, CNA, ICU4 | Homeobox-leucine zipper family protein / lipid-binding START domain-containing protein | chr1:19409711-19414678 REVERSE LENGTH=3433	miR166m.1	AT1G52150.2	2.5	-1	1270	1288	Cleavage
| Symbols: ATHB-15, ATHB15, CNA, ICU4 | Homeobox-leucine zipper family protein / lipid-binding START domain-containing protein | chr1:19409711-19414678 REVERSE LENGTH=3509	miR166m.1	AT1G52150.3	2.5	-1	1270	1288	Cleavage
| Symbols: ATHB-15, ATHB15, CNA, ICU4 | Homeobox-leucine zipper family protein / lipid-binding START domain-containing protein | chr1:19409711-19414678 REVERSE LENGTH=3430	miR166p.3	AT1G52150.1	2.5	-1	1268	1288	Cleavage
| Symbols: ATHB-15, ATHB15, CNA, ICU4 | Homeobox-leucine zipper family protein / lipid-binding START domain-containing protein | chr1:19409711-19414678 REVERSE LENGTH=3433	miR166p.3	AT1G52150.2	2.5	-1	1268	1288	Cleavage
| Symbols: ATHB-15, ATHB15, CNA, ICU4 | Homeobox-leucine zipper family protein / lipid-binding START domain-containing protein | chr1:19409711-19414678 REVERSE LENGTH=3509	miR166p.3	AT1G52150.3	2.5	-1	1268	1288	Cleavage
| Symbols: ATHB-15, ATHB15, CNA, ICU4 | Homeobox-leucine zipper family protein / lipid-binding START domain-containing protein | chr1:19409711-19414678 REVERSE LENGTH=3430	miR166p.2	AT1G52150.1	2.5	-1	1269	1288	Cleavage
| Symbols: ATHB-15, ATHB15, CNA, ICU4 | Homeobox-leucine zipper family protein / lipid-binding START domain-containing protein | chr1:19409711-19414678 REVERSE LENGTH=3433	miR166p.2	AT1G52150.2	2.5	-1	1269	1288	Cleavage
| Symbols: ATHB-15, ATHB15, CNA, ICU4 | Homeobox-leucine zipper family protein / lipid-binding START domain-containing protein | chr1:19409711-19414678 REVERSE LENGTH=3509	miR166p.2	AT1G52150.3	2.5	-1	1269	1288	Cleavage
| Symbols: ATHB-15, ATHB15, CNA, ICU4 | Homeobox-leucine zipper family protein / lipid-binding START domain-containing protein | chr1:19409711-19414678 REVERSE LENGTH=3430	miR166p.1	AT1G52150.1	2.5	-1	1270	1288	Cleavage
| Symbols: ATHB-15, ATHB15, CNA, ICU4 | Homeobox-leucine zipper family protein / lipid-binding START domain-containing protein | chr1:19409711-19414678 REVERSE LENGTH=3433	miR166p.1	AT1G52150.2	2.5	-1	1270	1288	Cleavage
| Symbols: ATHB-15, ATHB15, CNA, ICU4 | Homeobox-leucine zipper family protein / lipid-binding START domain-containing protein | chr1:19409711-19414678 REVERSE LENGTH=3509	miR166p.1	AT1G52150.3	2.5	-1	1270	1288	Cleavage
| Symbols: AtHB31, HB31, ZHD4 | homeobox protein 31 | chr1:4938878-4940695 REVERSE LENGTH=1311	miR172d.6	AT1G14440.2	2.5	-1	377	397	Cleavage
| Symbols: AtHB31, HB31, ZHD4 | homeobox protein 31 | chr1:4938824-4940903 REVERSE LENGTH=1577	miR172d.6	AT1G14440.1	2.5	-1	589	609	Cleavage
| Symbols: TOE2 | target of early activation tagged (EAT) 2 | chr5:24207786-24211724 FORWARD LENGTH=2115	miR172d.5	AT5G60120.1	0	-1	1647	1667	Cleavage
| Symbols: TOE2 | target of early activation tagged (EAT) 2 | chr5:24207689-24211743 FORWARD LENGTH=2297	miR172d.5	AT5G60120.2	0	-1	1810	1830	Cleavage
| Symbols: TOE2 | target of early activation tagged (EAT) 2 | chr5:24207786-24211724 FORWARD LENGTH=2115	miR172a-3p.2	AT5G60120.1	1.5	-1	1647	1667	Cleavage
| Symbols: TOE2 | target of early activation tagged (EAT) 2 | chr5:24207689-24211743 FORWARD LENGTH=2297	miR172a-3p.2	AT5G60120.2	1.5	-1	1810	1830	Cleavage
| Symbols: TOE2 | target of early activation tagged (EAT) 2 | chr5:24207786-24211724 FORWARD LENGTH=2115	miR172a-3p.1	AT5G60120.1	1.5	-1	1648	1667	Cleavage
| Symbols: TOE2 | target of early activation tagged (EAT) 2 | chr5:24207689-24211743 FORWARD LENGTH=2297	miR172a-3p.1	AT5G60120.2	1.5	-1	1811	1830	Cleavage
| Symbols: TOE2 | target of early activation tagged (EAT) 2 | chr5:24207786-24211724 FORWARD LENGTH=2115	miR172c	AT5G60120.1	1.5	-1	1647	1667	Cleavage
| Symbols: TOE2 | target of early activation tagged (EAT) 2 | chr5:24207689-24211743 FORWARD LENGTH=2297	miR172c	AT5G60120.2	1.5	-1	1810	1830	Cleavage
| Symbols: TOE2 | target of early activation tagged (EAT) 2 | chr5:24207786-24211724 FORWARD LENGTH=2115	miR172d.2	AT5G60120.1	1.5	-1	1649	1667	Cleavage
| Symbols: TOE2 | target of early activation tagged (EAT) 2 | chr5:24207689-24211743 FORWARD LENGTH=2297	miR172d.2	AT5G60120.2	1.5	-1	1812	1830	Cleavage
| Symbols: TOE2 | target of early activation tagged (EAT) 2 | chr5:24207786-24211724 FORWARD LENGTH=2115	miR172d.4	AT5G60120.1	1.5	-1	1647	1667	Cleavage
| Symbols: TOE2 | target of early activation tagged (EAT) 2 | chr5:24207689-24211743 FORWARD LENGTH=2297	miR172d.4	AT5G60120.2	1.5	-1	1810	1830	Cleavage
| Symbols: TOE2 | target of early activation tagged (EAT) 2 | chr5:24207786-24211724 FORWARD LENGTH=2115	miR172d.3	AT5G60120.1	1.5	-1	1648	1667	Cleavage
| Symbols: TOE2 | target of early activation tagged (EAT) 2 | chr5:24207689-24211743 FORWARD LENGTH=2297	miR172d.3	AT5G60120.2	1.5	-1	1811	1830	Cleavage
| Symbols: TOE2 | target of early activation tagged (EAT) 2 | chr5:24207786-24211724 FORWARD LENGTH=2115	miR172d.6	AT5G60120.1	1.5	-1	1648	1668	Cleavage
| Symbols: TOE2 | target of early activation tagged (EAT) 2 | chr5:24207689-24211743 FORWARD LENGTH=2297	miR172d.6	AT5G60120.2	1.5	-1	1811	1831	Cleavage
| Symbols: TOE2 | target of early activation tagged (EAT) 2 | chr5:24207786-24211724 FORWARD LENGTH=2115	miR172d-3p.2	AT5G60120.1	2.5	-1	1647	1667	Cleavage
| Symbols: TOE2 | target of early activation tagged (EAT) 2 | chr5:24207689-24211743 FORWARD LENGTH=2297	miR172d-3p.2	AT5G60120.2	2.5	-1	1810	1830	Cleavage
| Symbols: TOE3 | target of early activation tagged (EAT) 3 | chr5:26801949-26804249 REVERSE LENGTH=1544	miR172a-3p.2	AT5G67180.1	1.5	-1	1298	1318	Cleavage
| Symbols: TOE3 | target of early activation tagged (EAT) 3 | chr5:26801949-26804249 REVERSE LENGTH=1544	miR172a-3p.1	AT5G67180.1	1.5	-1	1299	1318	Cleavage
| Symbols: TOE3 | target of early activation tagged (EAT) 3 | chr5:26801949-26804249 REVERSE LENGTH=1544	miR172c	AT5G67180.1	1.5	-1	1298	1318	Cleavage
| Symbols: TOE3 | target of early activation tagged (EAT) 3 | chr5:26801949-26804249 REVERSE LENGTH=1544	miR172d.2	AT5G67180.1	1.5	-1	1300	1318	Cleavage
| Symbols: TOE3 | target of early activation tagged (EAT) 3 | chr5:26801949-26804249 REVERSE LENGTH=1544	miR172d.3	AT5G67180.1	1.5	-1	1299	1318	Cleavage
| Symbols: TOE3 | target of early activation tagged (EAT) 3 | chr5:26801949-26804249 REVERSE LENGTH=1544	miR172d.6	AT5G67180.1	1.5	-1	1299	1319	Cleavage
| Symbols: TOE3 | target of early activation tagged (EAT) 3 | chr5:26801949-26804249 REVERSE LENGTH=1544	miR172d.5	AT5G67180.1	2	-1	1297	1318	Cleavage
| Symbols: RAP2.7, TOE1 | related to AP2.7 | chr2:12226091-12228543 REVERSE LENGTH=1791	miR172d.5	AT2G28550.2	0	-1	1629	1649	Cleavage
| Symbols: RAP2.7, TOE1 | related to AP2.7 | chr2:12225842-12228543 REVERSE LENGTH=1968	miR172d.5	AT2G28550.1	0	-1	1557	1577	Cleavage
| Symbols: RAP2.7 | related to AP2.7 | chr2:12225842-12228543 REVERSE LENGTH=2013	miR172d.5	AT2G28550.3	0	-1	1602	1622	Cleavage
| Symbols: RAP2.7, TOE1 | related to AP2.7 | chr2:12226091-12228543 REVERSE LENGTH=1791	miR172a-3p.2	AT2G28550.2	1.5	-1	1629	1649	Cleavage
| Symbols: RAP2.7, TOE1 | related to AP2.7 | chr2:12225842-12228543 REVERSE LENGTH=1968	miR172a-3p.2	AT2G28550.1	1.5	-1	1557	1577	Cleavage
| Symbols: RAP2.7 | related to AP2.7 | chr2:12225842-12228543 REVERSE LENGTH=2013	miR172a-3p.2	AT2G28550.3	1.5	-1	1602	1622	Cleavage
| Symbols: RAP2.7, TOE1 | related to AP2.7 | chr2:12226091-12228543 REVERSE LENGTH=1791	miR172a-3p.1	AT2G28550.2	1.5	-1	1630	1649	Cleavage
| Symbols: RAP2.7, TOE1 | related to AP2.7 | chr2:12225842-12228543 REVERSE LENGTH=1968	miR172a-3p.1	AT2G28550.1	1.5	-1	1558	1577	Cleavage
| Symbols: RAP2.7 | related to AP2.7 | chr2:12225842-12228543 REVERSE LENGTH=2013	miR172a-3p.1	AT2G28550.3	1.5	-1	1603	1622	Cleavage
| Symbols: RAP2.7, TOE1 | related to AP2.7 | chr2:12226091-12228543 REVERSE LENGTH=1791	miR172c	AT2G28550.2	1.5	-1	1629	1649	Cleavage
| Symbols: RAP2.7, TOE1 | related to AP2.7 | chr2:12225842-12228543 REVERSE LENGTH=1968	miR172c	AT2G28550.1	1.5	-1	1557	1577	Cleavage
| Symbols: RAP2.7 | related to AP2.7 | chr2:12225842-12228543 REVERSE LENGTH=2013	miR172c	AT2G28550.3	1.5	-1	1602	1622	Cleavage
| Symbols: RAP2.7, TOE1 | related to AP2.7 | chr2:12226091-12228543 REVERSE LENGTH=1791	miR172d.2	AT2G28550.2	1.5	-1	1631	1649	Cleavage
| Symbols: RAP2.7, TOE1 | related to AP2.7 | chr2:12225842-12228543 REVERSE LENGTH=1968	miR172d.2	AT2G28550.1	1.5	-1	1559	1577	Cleavage
| Symbols: RAP2.7 | related to AP2.7 | chr2:12225842-12228543 REVERSE LENGTH=2013	miR172d.2	AT2G28550.3	1.5	-1	1604	1622	Cleavage
| Symbols: RAP2.7, TOE1 | related to AP2.7 | chr2:12226091-12228543 REVERSE LENGTH=1791	miR172d.4	AT2G28550.2	1.5	-1	1629	1649	Cleavage
| Symbols: RAP2.7, TOE1 | related to AP2.7 | chr2:12225842-12228543 REVERSE LENGTH=1968	miR172d.4	AT2G28550.1	1.5	-1	1557	1577	Cleavage
| Symbols: RAP2.7 | related to AP2.7 | chr2:12225842-12228543 REVERSE LENGTH=2013	miR172d.4	AT2G28550.3	1.5	-1	1602	1622	Cleavage
| Symbols: RAP2.7, TOE1 | related to AP2.7 | chr2:12226091-12228543 REVERSE LENGTH=1791	miR172d.3	AT2G28550.2	1.5	-1	1630	1649	Cleavage
| Symbols: RAP2.7, TOE1 | related to AP2.7 | chr2:12225842-12228543 REVERSE LENGTH=1968	miR172d.3	AT2G28550.1	1.5	-1	1558	1577	Cleavage
| Symbols: RAP2.7 | related to AP2.7 | chr2:12225842-12228543 REVERSE LENGTH=2013	miR172d.3	AT2G28550.3	1.5	-1	1603	1622	Cleavage
| Symbols: RAP2.7, TOE1 | related to AP2.7 | chr2:12226091-12228543 REVERSE LENGTH=1791	miR172d.6	AT2G28550.2	1.5	-1	1630	1650	Cleavage
| Symbols: RAP2.7, TOE1 | related to AP2.7 | chr2:12225842-12228543 REVERSE LENGTH=1968	miR172d.6	AT2G28550.1	1.5	-1	1558	1578	Cleavage
| Symbols: RAP2.7 | related to AP2.7 | chr2:12225842-12228543 REVERSE LENGTH=2013	miR172d.6	AT2G28550.3	1.5	-1	1603	1623	Cleavage
| Symbols: RAP2.7, TOE1 | related to AP2.7 | chr2:12226091-12228543 REVERSE LENGTH=1791	miR172d-3p.2	AT2G28550.2	2.5	-1	1629	1649	Cleavage
| Symbols: RAP2.7, TOE1 | related to AP2.7 | chr2:12225842-12228543 REVERSE LENGTH=1968	miR172d-3p.2	AT2G28550.1	2.5	-1	1557	1577	Cleavage
| Symbols: RAP2.7 | related to AP2.7 | chr2:12225842-12228543 REVERSE LENGTH=2013	miR172d-3p.2	AT2G28550.3	2.5	-1	1602	1622	Cleavage
| Symbols: AP2, FLO2, FL1 | Integrase-type DNA-binding superfamily protein | chr4:17400847-17403332 FORWARD LENGTH=1642	miR172d.5	AT4G36920.1	0	-1	1329	1349	Cleavage
| Symbols: AP2 | Integrase-type DNA-binding superfamily protein | chr4:17400610-17403469 FORWARD LENGTH=1743	miR172d.5	AT4G36920.2	0	-1	1293	1313	Cleavage
| Symbols: SMZ | Integrase-type DNA-binding superfamily protein | chr3:20373718-20376522 REVERSE LENGTH=1041	miR172d.5	AT3G54990.1	1	-1	965	985	Cleavage
| Symbols: AP2, FLO2, FL1 | Integrase-type DNA-binding superfamily protein | chr4:17400847-17403332 FORWARD LENGTH=1642	miR172a-3p.2	AT4G36920.1	1.5	-1	1329	1349	Cleavage
| Symbols: AP2 | Integrase-type DNA-binding superfamily protein | chr4:17400610-17403469 FORWARD LENGTH=1743	miR172a-3p.2	AT4G36920.2	1.5	-1	1293	1313	Cleavage
| Symbols: AP2, FLO2, FL1 | Integrase-type DNA-binding superfamily protein | chr4:17400847-17403332 FORWARD LENGTH=1642	miR172a-3p.1	AT4G36920.1	1.5	-1	1330	1349	Cleavage
| Symbols: AP2 | Integrase-type DNA-binding superfamily protein | chr4:17400610-17403469 FORWARD LENGTH=1743	miR172a-3p.1	AT4G36920.2	1.5	-1	1294	1313	Cleavage
| Symbols: AP2, FLO2, FL1 | Integrase-type DNA-binding superfamily protein | chr4:17400847-17403332 FORWARD LENGTH=1642	miR172c	AT4G36920.1	1.5	-1	1329	1349	Cleavage
| Symbols: AP2 | Integrase-type DNA-binding superfamily protein | chr4:17400610-17403469 FORWARD LENGTH=1743	miR172c	AT4G36920.2	1.5	-1	1293	1313	Cleavage
| Symbols: SMZ | Integrase-type DNA-binding superfamily protein | chr3:20373718-20376522 REVERSE LENGTH=1041	miR172d-3p.2	AT3G54990.1	1.5	-1	965	985	Cleavage
| Symbols: AP2, FLO2, FL1 | Integrase-type DNA-binding superfamily protein | chr4:17400847-17403332 FORWARD LENGTH=1642	miR172d.2	AT4G36920.1	1.5	-1	1331	1349	Cleavage
| Symbols: AP2 | Integrase-type DNA-binding superfamily protein | chr4:17400610-17403469 FORWARD LENGTH=1743	miR172d.2	AT4G36920.2	1.5	-1	1295	1313	Cleavage
| Symbols: AP2, FLO2, FL1 | Integrase-type DNA-binding superfamily protein | chr4:17400847-17403332 FORWARD LENGTH=1642	miR172d.4	AT4G36920.1	1.5	-1	1329	1349	Cleavage
| Symbols: AP2 | Integrase-type DNA-binding superfamily protein | chr4:17400610-17403469 FORWARD LENGTH=1743	miR172d.4	AT4G36920.2	1.5	-1	1293	1313	Cleavage
| Symbols: AP2, FLO2, FL1 | Integrase-type DNA-binding superfamily protein | chr4:17400847-17403332 FORWARD LENGTH=1642	miR172d.3	AT4G36920.1	1.5	-1	1330	1349	Cleavage
| Symbols: AP2 | Integrase-type DNA-binding superfamily protein | chr4:17400610-17403469 FORWARD LENGTH=1743	miR172d.3	AT4G36920.2	1.5	-1	1294	1313	Cleavage
| Symbols: AP2, FLO2, FL1 | Integrase-type DNA-binding superfamily protein | chr4:17400847-17403332 FORWARD LENGTH=1642	miR172d.6	AT4G36920.1	1.5	-1	1330	1350	Cleavage
| Symbols: AP2 | Integrase-type DNA-binding superfamily protein | chr4:17400610-17403469 FORWARD LENGTH=1743	miR172d.6	AT4G36920.2	1.5	-1	1294	1314	Cleavage
| Symbols: SNZ | Integrase-type DNA-binding superfamily protein | chr2:16388886-16391073 REVERSE LENGTH=1244	miR172d.5	AT2G39250.1	2	-1	1044	1064	Cleavage
| Symbols: SMZ | Integrase-type DNA-binding superfamily protein | chr3:20373718-20376522 REVERSE LENGTH=1041	miR172a-3p.2	AT3G54990.1	2.5	-1	965	985	Cleavage
| Symbols: SMZ | Integrase-type DNA-binding superfamily protein | chr3:20373718-20376522 REVERSE LENGTH=1041	miR172a-3p.1	AT3G54990.1	2.5	-1	966	985	Cleavage
| Symbols: SMZ | Integrase-type DNA-binding superfamily protein | chr3:20373718-20376522 REVERSE LENGTH=1041	miR172c	AT3G54990.1	2.5	-1	965	985	Cleavage
| Symbols: SNZ | Integrase-type DNA-binding superfamily protein | chr2:16388886-16391073 REVERSE LENGTH=1244	miR172d-3p.2	AT2G39250.1	2.5	-1	1044	1064	Cleavage
| Symbols: AP2, FLO2, FL1 | Integrase-type DNA-binding superfamily protein | chr4:17400847-17403332 FORWARD LENGTH=1642	miR172d-3p.2	AT4G36920.1	2.5	-1	1329	1349	Cleavage
| Symbols: AP2 | Integrase-type DNA-binding superfamily protein | chr4:17400610-17403469 FORWARD LENGTH=1743	miR172d-3p.2	AT4G36920.2	2.5	-1	1293	1313	Cleavage
| Symbols: SMZ | Integrase-type DNA-binding superfamily protein | chr3:20373718-20376522 REVERSE LENGTH=1041	miR172d.2	AT3G54990.1	2.5	-1	967	985	Cleavage
| Symbols: SMZ | Integrase-type DNA-binding superfamily protein | chr3:20373718-20376522 REVERSE LENGTH=1041	miR172d.4	AT3G54990.1	2.5	-1	965	985	Cleavage
| Symbols: SMZ | Integrase-type DNA-binding superfamily protein | chr3:20373718-20376522 REVERSE LENGTH=1041	miR172d.3	AT3G54990.1	2.5	-1	966	985	Cleavage
| Symbols: AtGRF1, GRF1 | growth-regulating factor 1 | chr2:9728756-9731301 FORWARD LENGTH=1838	miR396.5	AT2G22840.1	2.5	-1	779	801	Cleavage
| Symbols: AtGRF1, GRF1 | growth-regulating factor 1 | chr2:9728756-9731301 FORWARD LENGTH=1838	miR396.1	AT2G22840.1	3	-1	783	802	Cleavage
| Symbols: AtGRF1, GRF1 | growth-regulating factor 1 | chr2:9728756-9731301 FORWARD LENGTH=1838	miR396.3	AT2G22840.1	3	-1	782	802	Cleavage
| Symbols: AtGRF1, GRF1 | growth-regulating factor 1 | chr2:9728756-9731301 FORWARD LENGTH=1838	miR396a.3	AT2G22840.1	3	-1	781	802	Cleavage
| Symbols: AtGRF1, GRF1 | growth-regulating factor 1 | chr2:9728756-9731301 FORWARD LENGTH=1838	miR396a.1	AT2G22840.1	3	-1	782	802	Cleavage
| Symbols: AtGRF1, GRF1 | growth-regulating factor 1 | chr2:9728756-9731301 FORWARD LENGTH=1838	miR396a.2	AT2G22840.1	3	-1	782	802	Cleavage
| Symbols: AtGRF1, GRF1 | growth-regulating factor 1 | chr2:9728756-9731301 FORWARD LENGTH=1838	miR396d.5	AT2G22840.1	3	-1	781	802	Cleavage
| Symbols: AtGRF1, GRF1 | growth-regulating factor 1 | chr2:9728756-9731301 FORWARD LENGTH=1838	miR396d.4	AT2G22840.1	3	-1	782	802	Cleavage
| Symbols: AtGRF1, GRF1 | growth-regulating factor 1 | chr2:9728756-9731301 FORWARD LENGTH=1838	miR396e-5p.2	AT2G22840.1	3	-1	783	802	Cleavage
| Symbols: AtGRF1, GRF1 | growth-regulating factor 1 | chr2:9728756-9731301 FORWARD LENGTH=1838	miR396e-5p.3	AT2G22840.1	3	-1	782	802	Cleavage
| Symbols: AtGRF1, GRF1 | growth-regulating factor 1 | chr2:9728756-9731301 FORWARD LENGTH=1838	miR396e-5p.4	AT2G22840.1	3	-1	781	802	Cleavage
| Symbols: AtGRF1, GRF1 | growth-regulating factor 1 | chr2:9728756-9731301 FORWARD LENGTH=1838	miR396e	AT2G22840.1	3	-1	780	802	Cleavage
| Symbols: AtGRF1, GRF1 | growth-regulating factor 1 | chr2:9728756-9731301 FORWARD LENGTH=1838	miR396g-3p	AT2G22840.1	3	-1	783	803	Cleavage
| Symbols: AtGRF2, GRF2 | growth-regulating factor 2 | chr4:17725337-17727730 REVERSE LENGTH=1925	miR396.5	AT4G37740.1	2.5	-1	908	930	Cleavage
| Symbols: AtGRF2, GRF2 | growth-regulating factor 2 | chr4:17725337-17727730 REVERSE LENGTH=1925	miR396.1	AT4G37740.1	3	-1	912	931	Cleavage
| Symbols: AtGRF2, GRF2 | growth-regulating factor 2 | chr4:17725337-17727730 REVERSE LENGTH=1925	miR396.3	AT4G37740.1	3	-1	911	931	Cleavage
| Symbols: AtGRF2, GRF2 | growth-regulating factor 2 | chr4:17725337-17727730 REVERSE LENGTH=1925	miR396a.3	AT4G37740.1	3	-1	910	931	Cleavage
| Symbols: AtGRF2, GRF2 | growth-regulating factor 2 | chr4:17725337-17727730 REVERSE LENGTH=1925	miR396a.1	AT4G37740.1	3	-1	911	931	Cleavage
| Symbols: AtGRF2, GRF2 | growth-regulating factor 2 | chr4:17725337-17727730 REVERSE LENGTH=1925	miR396a.2	AT4G37740.1	3	-1	911	931	Cleavage
| Symbols: AtGRF2, GRF2 | growth-regulating factor 2 | chr4:17725337-17727730 REVERSE LENGTH=1925	miR396d.5	AT4G37740.1	3	-1	910	931	Cleavage
| Symbols: AtGRF2, GRF2 | growth-regulating factor 2 | chr4:17725337-17727730 REVERSE LENGTH=1925	miR396d.4	AT4G37740.1	3	-1	911	931	Cleavage
| Symbols: AtGRF2, GRF2 | growth-regulating factor 2 | chr4:17725337-17727730 REVERSE LENGTH=1925	miR396e-5p.2	AT4G37740.1	3	-1	912	931	Cleavage
| Symbols: AtGRF2, GRF2 | growth-regulating factor 2 | chr4:17725337-17727730 REVERSE LENGTH=1925	miR396e-5p.3	AT4G37740.1	3	-1	911	931	Cleavage
| Symbols: AtGRF2, GRF2 | growth-regulating factor 2 | chr4:17725337-17727730 REVERSE LENGTH=1925	miR396e-5p.4	AT4G37740.1	3	-1	910	931	Cleavage
| Symbols: AtGRF2, GRF2 | growth-regulating factor 2 | chr4:17725337-17727730 REVERSE LENGTH=1925	miR396e	AT4G37740.1	3	-1	909	931	Cleavage
| Symbols: AtGRF2, GRF2 | growth-regulating factor 2 | chr4:17725337-17727730 REVERSE LENGTH=1925	miR396g-3p	AT4G37740.1	3	-1	912	932	Cleavage
| Symbols: AtGRF3, GRF3 | growth-regulating factor 3 | chr2:15270088-15272823 REVERSE LENGTH=1615	miR396.5	AT2G36400.1	0	-1	746	766	Cleavage
| Symbols: AtGRF3, GRF3 | growth-regulating factor 3 | chr2:15270088-15272823 REVERSE LENGTH=1615	miR396.3	AT2G36400.1	3	-1	747	767	Cleavage
| Symbols: AtGRF3, GRF3 | growth-regulating factor 3 | chr2:15270088-15272823 REVERSE LENGTH=1615	miR396.1	AT2G36400.1	3	-1	748	767	Cleavage
| Symbols: AtGRF3, GRF3 | growth-regulating factor 3 | chr2:15270088-15272823 REVERSE LENGTH=1615	miR396a.3	AT2G36400.1	3	-1	746	767	Cleavage
| Symbols: AtGRF3, GRF3 | growth-regulating factor 3 | chr2:15270088-15272823 REVERSE LENGTH=1615	miR396a.1	AT2G36400.1	3	-1	747	767	Cleavage
| Symbols: AtGRF3, GRF3 | growth-regulating factor 3 | chr2:15270088-15272823 REVERSE LENGTH=1615	miR396a.2	AT2G36400.1	3	-1	747	767	Cleavage
| Symbols: AtGRF3, GRF3 | growth-regulating factor 3 | chr2:15270088-15272823 REVERSE LENGTH=1615	miR396b	AT2G36400.1	3	-1	746	767	Cleavage
| Symbols: AtGRF3, GRF3 | growth-regulating factor 3 | chr2:15270088-15272823 REVERSE LENGTH=1615	miR396d.4	AT2G36400.1	3	-1	747	767	Cleavage
| Symbols: AtGRF3, GRF3 | growth-regulating factor 3 | chr2:15270088-15272823 REVERSE LENGTH=1615	miR396e-5p.2	AT2G36400.1	3	-1	748	767	Cleavage
| Symbols: AtGRF3, GRF3 | growth-regulating factor 3 | chr2:15270088-15272823 REVERSE LENGTH=1615	miR396e-5p.3	AT2G36400.1	3	-1	747	767	Cleavage
| Symbols: AtGRF3, GRF3 | growth-regulating factor 3 | chr2:15270088-15272823 REVERSE LENGTH=1615	miR396e	AT2G36400.1	3	-1	745	767	Cleavage
| Symbols: AtGRF3, GRF3 | growth-regulating factor 3 | chr2:15270088-15272823 REVERSE LENGTH=1615	miR396g	AT2G36400.1	3	-1	746	767	Cleavage
| Symbols: AtGRF4, GRF4 | growth-regulating factor 4 | chr3:19616021-19618449 REVERSE LENGTH=1480	miR396.5	AT3G52910.1	0	-1	742	762	Cleavage
| Symbols: AtGRF4, GRF4 | growth-regulating factor 4 | chr3:19616021-19618449 REVERSE LENGTH=1480	miR396.1	AT3G52910.1	3	-1	744	763	Cleavage
| Symbols: AtGRF4, GRF4 | growth-regulating factor 4 | chr3:19616021-19618449 REVERSE LENGTH=1480	miR396.3	AT3G52910.1	3	-1	743	763	Cleavage
| Symbols: AtGRF4, GRF4 | growth-regulating factor 4 | chr3:19616021-19618449 REVERSE LENGTH=1480	miR396a.3	AT3G52910.1	3	-1	742	763	Cleavage
| Symbols: AtGRF4, GRF4 | growth-regulating factor 4 | chr3:19616021-19618449 REVERSE LENGTH=1480	miR396a.1	AT3G52910.1	3	-1	743	763	Cleavage
| Symbols: AtGRF4, GRF4 | growth-regulating factor 4 | chr3:19616021-19618449 REVERSE LENGTH=1480	miR396a.2	AT3G52910.1	3	-1	743	763	Cleavage
| Symbols: AtGRF4, GRF4 | growth-regulating factor 4 | chr3:19616021-19618449 REVERSE LENGTH=1480	miR396b	AT3G52910.1	3	-1	742	763	Cleavage
| Symbols: AtGRF4, GRF4 | growth-regulating factor 4 | chr3:19616021-19618449 REVERSE LENGTH=1480	miR396d.4	AT3G52910.1	3	-1	743	763	Cleavage
| Symbols: AtGRF4, GRF4 | growth-regulating factor 4 | chr3:19616021-19618449 REVERSE LENGTH=1480	miR396e-5p.2	AT3G52910.1	3	-1	744	763	Cleavage
| Symbols: AtGRF4, GRF4 | growth-regulating factor 4 | chr3:19616021-19618449 REVERSE LENGTH=1480	miR396e-5p.3	AT3G52910.1	3	-1	743	763	Cleavage
| Symbols: AtGRF4, GRF4 | growth-regulating factor 4 | chr3:19616021-19618449 REVERSE LENGTH=1480	miR396e	AT3G52910.1	3	-1	741	763	Cleavage
| Symbols: AtGRF4, GRF4 | growth-regulating factor 4 | chr3:19616021-19618449 REVERSE LENGTH=1480	miR396g	AT3G52910.1	3	-1	742	763	Cleavage
| Symbols: AtGRF7, GRF7 | growth-regulating factor 7 | chr5:21794536-21796046 FORWARD LENGTH=1315	miR396.5	AT5G53660.1	1.5	-1	529	549	Cleavage
| Symbols: AtGRF7, GRF7 | growth-regulating factor 7 | chr5:21794536-21796046 FORWARD LENGTH=1315	miR396a.3	AT5G53660.1	3	-1	529	550	Cleavage
| Symbols: AtGRF7, GRF7 | growth-regulating factor 7 | chr5:21794536-21796046 FORWARD LENGTH=1315	miR396a.1	AT5G53660.1	3	-1	530	550	Cleavage
| Symbols: AtGRF7, GRF7 | growth-regulating factor 7 | chr5:21794536-21796046 FORWARD LENGTH=1315	miR396a.2	AT5G53660.1	3	-1	530	550	Cleavage
| Symbols: AtGRF7, GRF7 | growth-regulating factor 7 | chr5:21794536-21796046 FORWARD LENGTH=1315	miR396b	AT5G53660.1	3	-1	529	550	Cleavage
| Symbols: AtGRF7, GRF7 | growth-regulating factor 7 | chr5:21794536-21796046 FORWARD LENGTH=1315	miR396e-5p.2	AT5G53660.1	3	-1	531	550	Cleavage
| Symbols: AtGRF7, GRF7 | growth-regulating factor 7 | chr5:21794536-21796046 FORWARD LENGTH=1315	miR396e-5p.3	AT5G53660.1	3	-1	530	550	Cleavage
| Symbols: AtGRF7, GRF7 | growth-regulating factor 7 | chr5:21794536-21796046 FORWARD LENGTH=1315	miR396e-5p.4	AT5G53660.1	3	-1	529	550	Cleavage
| Symbols: AtGRF7, GRF7 | growth-regulating factor 7 | chr5:21794536-21796046 FORWARD LENGTH=1315	miR396e	AT5G53660.1	3	-1	528	550	Cleavage
| Symbols: AtGRF8, GRF8 | growth-regulating factor 8 | chr4:12535972-12539387 FORWARD LENGTH=1482	miR396.5	AT4G24150.1	1.5	-1	837	857	Cleavage
| Symbols: AtGRF8, GRF8 | growth-regulating factor 8 | chr4:12535972-12539387 FORWARD LENGTH=1482	miR396a.3	AT4G24150.1	3	-1	837	858	Cleavage
| Symbols: AtGRF8, GRF8 | growth-regulating factor 8 | chr4:12535972-12539387 FORWARD LENGTH=1482	miR396a.1	AT4G24150.1	3	-1	838	858	Cleavage
| Symbols: AtGRF8, GRF8 | growth-regulating factor 8 | chr4:12535972-12539387 FORWARD LENGTH=1482	miR396a.2	AT4G24150.1	3	-1	838	858	Cleavage
| Symbols: AtGRF8, GRF8 | growth-regulating factor 8 | chr4:12535972-12539387 FORWARD LENGTH=1482	miR396b	AT4G24150.1	3	-1	837	858	Cleavage
| Symbols: AtGRF8, GRF8 | growth-regulating factor 8 | chr4:12535972-12539387 FORWARD LENGTH=1482	miR396e-5p.2	AT4G24150.1	3	-1	839	858	Cleavage
| Symbols: AtGRF8, GRF8 | growth-regulating factor 8 | chr4:12535972-12539387 FORWARD LENGTH=1482	miR396e-5p.3	AT4G24150.1	3	-1	838	858	Cleavage
| Symbols: AtGRF8, GRF8 | growth-regulating factor 8 | chr4:12535972-12539387 FORWARD LENGTH=1482	miR396e-5p.4	AT4G24150.1	3	-1	837	858	Cleavage
| Symbols: AtGRF8, GRF8 | growth-regulating factor 8 | chr4:12535972-12539387 FORWARD LENGTH=1482	miR396e	AT4G24150.1	3	-1	836	858	Cleavage
| Symbols: AtGRF9, GRF9 | growth-regulating factor 9 | chr2:18745340-18747533 FORWARD LENGTH=1565	miR396.5	AT2G45480.1	1.5	-1	514	534	Cleavage
| Symbols: AtGRF9, GRF9 | growth-regulating factor 9 | chr2:18745340-18747533 FORWARD LENGTH=1565	miR396a.1	AT2G45480.1	3	-1	515	535	Cleavage
| Symbols: AtGRF9, GRF9 | growth-regulating factor 9 | chr2:18745340-18747533 FORWARD LENGTH=1565	miR396a.2	AT2G45480.1	3	-1	515	535	Cleavage
| Symbols: AtGRF9, GRF9 | growth-regulating factor 9 | chr2:18745340-18747533 FORWARD LENGTH=1565	miR396b	AT2G45480.1	3	-1	514	535	Cleavage
| Symbols: AtGRF9, GRF9 | growth-regulating factor 9 | chr2:18745340-18747533 FORWARD LENGTH=1565	miR396e-5p.2	AT2G45480.1	3	-1	516	535	Cleavage
| Symbols: AtGRF9, GRF9 | growth-regulating factor 9 | chr2:18745340-18747533 FORWARD LENGTH=1565	miR396e-5p.3	AT2G45480.1	3	-1	515	535	Cleavage
| Symbols: AtGRF9, GRF9 | growth-regulating factor 9 | chr2:18745340-18747533 FORWARD LENGTH=1565	miR396e	AT2G45480.1	3	-1	514	535	Cleavage
| Symbols: SPL2 | squamosa promoter binding protein-like 2 | chr5:17360305-17362973 REVERSE LENGTH=1574	miR156b	AT5G43270.3	1	-1	1102	1121	Cleavage
| Symbols: SPL2 | squamosa promoter binding protein-like 2 | chr5:17360305-17363773 REVERSE LENGTH=1621	miR156b	AT5G43270.2	1	-1	1149	1168	Cleavage
| Symbols: SPL2 | squamosa promoter binding protein-like 2 | chr5:17360287-17362975 REVERSE LENGTH=1678	miR156b	AT5G43270.1	1	-1	1188	1207	Cleavage
| Symbols: SPL2 | squamosa promoter binding protein-like 2 | chr5:17360305-17362973 REVERSE LENGTH=1574	miR156c.2	AT5G43270.3	1	-1	1101	1121	Cleavage
| Symbols: SPL2 | squamosa promoter binding protein-like 2 | chr5:17360305-17363773 REVERSE LENGTH=1621	miR156c.2	AT5G43270.2	1	-1	1148	1168	Cleavage
| Symbols: SPL2 | squamosa promoter binding protein-like 2 | chr5:17360287-17362975 REVERSE LENGTH=1678	miR156c.2	AT5G43270.1	1	-1	1187	1207	Cleavage
| Symbols: SPL2 | squamosa promoter binding protein-like 2 | chr5:17360305-17362973 REVERSE LENGTH=1574	miR156e.3	AT5G43270.3	1	-1	1102	1121	Cleavage
| Symbols: SPL2 | squamosa promoter binding protein-like 2 | chr5:17360305-17363773 REVERSE LENGTH=1621	miR156e.3	AT5G43270.2	1	-1	1149	1168	Cleavage
| Symbols: SPL2 | squamosa promoter binding protein-like 2 | chr5:17360287-17362975 REVERSE LENGTH=1678	miR156e.3	AT5G43270.1	1	-1	1188	1207	Cleavage
| Symbols: SPL2 | squamosa promoter binding protein-like 2 | chr5:17360287-17362975 REVERSE LENGTH=1678	miR156g.2	AT5G43270.1	1	-1	1188	1207	Cleavage
| Symbols: SPL2 | squamosa promoter binding protein-like 2 | chr5:17360305-17363773 REVERSE LENGTH=1621	miR156g.2	AT5G43270.2	1	-1	1149	1168	Cleavage
| Symbols: SPL2 | squamosa promoter binding protein-like 2 | chr5:17360305-17362973 REVERSE LENGTH=1574	miR156g.2	AT5G43270.3	1	-1	1102	1121	Cleavage
| Symbols: SPL2 | squamosa promoter binding protein-like 2 | chr5:17360305-17362973 REVERSE LENGTH=1574	miR156j.3	AT5G43270.3	1	-1	1102	1122	Cleavage
| Symbols: SPL2 | squamosa promoter binding protein-like 2 | chr5:17360287-17362975 REVERSE LENGTH=1678	miR156j.3	AT5G43270.1	1	-1	1188	1208	Cleavage
| Symbols: SPL2 | squamosa promoter binding protein-like 2 | chr5:17360305-17363773 REVERSE LENGTH=1621	miR156j.3	AT5G43270.2	1	-1	1149	1169	Cleavage
| Symbols: SPL2 | squamosa promoter binding protein-like 2 | chr5:17360305-17362973 REVERSE LENGTH=1574	miR156m.3	AT5G43270.3	1	-1	1102	1121	Cleavage
| Symbols: SPL2 | squamosa promoter binding protein-like 2 | chr5:17360287-17362975 REVERSE LENGTH=1678	miR156m.3	AT5G43270.1	1	-1	1188	1207	Cleavage
| Symbols: SPL2 | squamosa promoter binding protein-like 2 | chr5:17360305-17363773 REVERSE LENGTH=1621	miR156m.3	AT5G43270.2	1	-1	1149	1168	Cleavage
| Symbols: SPL2 | squamosa promoter binding protein-like 2 | chr5:17360305-17362973 REVERSE LENGTH=1574	miR156m.2	AT5G43270.3	1	-1	1103	1121	Cleavage
| Symbols: SPL2 | squamosa promoter binding protein-like 2 | chr5:17360305-17363773 REVERSE LENGTH=1621	miR156m.2	AT5G43270.2	1	-1	1150	1168	Cleavage
| Symbols: SPL2 | squamosa promoter binding protein-like 2 | chr5:17360287-17362975 REVERSE LENGTH=1678	miR156m.2	AT5G43270.1	1	-1	1189	1207	Cleavage
| Symbols: SPL2 | squamosa promoter binding protein-like 2 | chr5:17360305-17362973 REVERSE LENGTH=1574	miR156s	AT5G43270.3	1	-1	1101	1121	Cleavage
| Symbols: SPL2 | squamosa promoter binding protein-like 2 | chr5:17360305-17363773 REVERSE LENGTH=1621	miR156s	AT5G43270.2	1	-1	1148	1168	Cleavage
| Symbols: SPL2 | squamosa promoter binding protein-like 2 | chr5:17360287-17362975 REVERSE LENGTH=1678	miR156s	AT5G43270.1	1	-1	1187	1207	Cleavage
| Symbols: SPL2 | squamosa promoter binding protein-like 2 | chr5:17360305-17362973 REVERSE LENGTH=1574	miR156f.4	AT5G43270.3	1.5	-1	1102	1122	Cleavage
| Symbols: SPL2 | squamosa promoter binding protein-like 2 | chr5:17360305-17363773 REVERSE LENGTH=1621	miR156f.4	AT5G43270.2	1.5	-1	1149	1169	Cleavage
| Symbols: SPL2 | squamosa promoter binding protein-like 2 | chr5:17360287-17362975 REVERSE LENGTH=1678	miR156f.4	AT5G43270.1	1.5	-1	1188	1208	Cleavage
| Symbols: SPL2 | squamosa promoter binding protein-like 2 | chr5:17360305-17363773 REVERSE LENGTH=1621	miR156f.5	AT5G43270.2	1.5	-1	1151	1169	Cleavage
| Symbols: SPL2 | squamosa promoter binding protein-like 2 | chr5:17360287-17362975 REVERSE LENGTH=1678	miR156f.5	AT5G43270.1	1.5	-1	1190	1208	Cleavage
| Symbols: SPL2 | squamosa promoter binding protein-like 2 | chr5:17360305-17362973 REVERSE LENGTH=1574	miR156f.5	AT5G43270.3	1.5	-1	1104	1122	Cleavage
| Symbols: SPL2 | squamosa promoter binding protein-like 2 | chr5:17360287-17362975 REVERSE LENGTH=1678	miR156f.3	AT5G43270.1	1.5	-1	1189	1208	Cleavage
| Symbols: SPL2 | squamosa promoter binding protein-like 2 | chr5:17360305-17363773 REVERSE LENGTH=1621	miR156f.3	AT5G43270.2	1.5	-1	1150	1169	Cleavage
| Symbols: SPL2 | squamosa promoter binding protein-like 2 | chr5:17360305-17362973 REVERSE LENGTH=1574	miR156f.3	AT5G43270.3	1.5	-1	1103	1122	Cleavage
| Symbols: SPL2 | squamosa promoter binding protein-like 2 | chr5:17360287-17362975 REVERSE LENGTH=1678	miR156p	AT5G43270.1	1.5	-1	1188	1207	Translation
| Symbols: SPL2 | squamosa promoter binding protein-like 2 | chr5:17360305-17363773 REVERSE LENGTH=1621	miR156p	AT5G43270.2	1.5	-1	1149	1168	Translation
| Symbols: SPL2 | squamosa promoter binding protein-like 2 | chr5:17360305-17362973 REVERSE LENGTH=1574	miR156p	AT5G43270.3	1.5	-1	1102	1121	Translation
| Symbols: SPL2 | squamosa promoter binding protein-like 2 | chr5:17360305-17362973 REVERSE LENGTH=1574	miR156	AT5G43270.3	2	-1	1102	1122	Cleavage
| Symbols: SPL2 | squamosa promoter binding protein-like 2 | chr5:17360305-17363773 REVERSE LENGTH=1621	miR156	AT5G43270.2	2	-1	1149	1169	Cleavage
| Symbols: SPL2 | squamosa promoter binding protein-like 2 | chr5:17360287-17362975 REVERSE LENGTH=1678	miR156	AT5G43270.1	2	-1	1188	1208	Cleavage
| Symbols: SPL2 | squamosa promoter binding protein-like 2 | chr5:17360305-17362973 REVERSE LENGTH=1574	miR156a.1	AT5G43270.3	2	-1	1102	1121	Cleavage
| Symbols: SPL2 | squamosa promoter binding protein-like 2 | chr5:17360305-17363773 REVERSE LENGTH=1621	miR156a.1	AT5G43270.2	2	-1	1149	1168	Cleavage
| Symbols: SPL2 | squamosa promoter binding protein-like 2 | chr5:17360287-17362975 REVERSE LENGTH=1678	miR156a.1	AT5G43270.1	2	-1	1188	1207	Cleavage
| Symbols: SPL2 | squamosa promoter binding protein-like 2 | chr5:17360305-17362973 REVERSE LENGTH=1574	miR156f-5p	AT5G43270.3	2	-1	1103	1122	Cleavage
| Symbols: SPL2 | squamosa promoter binding protein-like 2 | chr5:17360305-17363773 REVERSE LENGTH=1621	miR156f-5p	AT5G43270.2	2	-1	1150	1169	Cleavage
| Symbols: SPL2 | squamosa promoter binding protein-like 2 | chr5:17360287-17362975 REVERSE LENGTH=1678	miR156f-5p	AT5G43270.1	2	-1	1189	1208	Cleavage
| Symbols: SPL2 | squamosa promoter binding protein-like 2 | chr5:17360305-17362973 REVERSE LENGTH=1574	miR156c.1	AT5G43270.3	2.5	-1	1102	1121	Cleavage
| Symbols: SPL2 | squamosa promoter binding protein-like 2 | chr5:17360305-17363773 REVERSE LENGTH=1621	miR156c.1	AT5G43270.2	2.5	-1	1149	1168	Cleavage
| Symbols: SPL2 | squamosa promoter binding protein-like 2 | chr5:17360287-17362975 REVERSE LENGTH=1678	miR156c.1	AT5G43270.1	2.5	-1	1188	1207	Cleavage
| Symbols: SPL2 | squamosa promoter binding protein-like 2 | chr5:17360287-17362975 REVERSE LENGTH=1678	miR156e-5p	AT5G43270.1	2.5	-1	1188	1207	Cleavage
| Symbols: SPL2 | squamosa promoter binding protein-like 2 | chr5:17360305-17363773 REVERSE LENGTH=1621	miR156e-5p	AT5G43270.2	2.5	-1	1149	1168	Cleavage
| Symbols: SPL2 | squamosa promoter binding protein-like 2 | chr5:17360305-17362973 REVERSE LENGTH=1574	miR156e-5p	AT5G43270.3	2.5	-1	1102	1121	Cleavage
| Symbols: SPL2 | squamosa promoter binding protein-like 2 | chr5:17360305-17362973 REVERSE LENGTH=1574	miR156e.2	AT5G43270.3	2.5	-1	1102	1121	Cleavage
| Symbols: SPL2 | squamosa promoter binding protein-like 2 | chr5:17360305-17363773 REVERSE LENGTH=1621	miR156e.2	AT5G43270.2	2.5	-1	1149	1168	Cleavage
| Symbols: SPL2 | squamosa promoter binding protein-like 2 | chr5:17360287-17362975 REVERSE LENGTH=1678	miR156e.2	AT5G43270.1	2.5	-1	1188	1207	Cleavage
| Symbols: SPL2 | squamosa promoter binding protein-like 2 | chr5:17360287-17362975 REVERSE LENGTH=1678	miR156j.2	AT5G43270.1	2.5	-1	1188	1207	Cleavage
| Symbols: SPL2 | squamosa promoter binding protein-like 2 | chr5:17360305-17363773 REVERSE LENGTH=1621	miR156j.2	AT5G43270.2	2.5	-1	1149	1168	Cleavage
| Symbols: SPL2 | squamosa promoter binding protein-like 2 | chr5:17360305-17362973 REVERSE LENGTH=1574	miR156j.2	AT5G43270.3	2.5	-1	1102	1121	Cleavage
| Symbols: SPL3 | squamosa promoter binding protein-like 3 | chr2:14305001-14306072 FORWARD LENGTH=981	miR156	AT2G33810.1	1	-1	787	807	Cleavage
| Symbols: SPL3 | squamosa promoter binding protein-like 3 | chr2:14305001-14306072 FORWARD LENGTH=981	miR156b	AT2G33810.1	1	-1	787	806	Cleavage
| Symbols: SPL3 | squamosa promoter binding protein-like 3 | chr2:14305001-14306072 FORWARD LENGTH=981	miR156c.2	AT2G33810.1	1	-1	786	806	Cleavage
| Symbols: SPL3 | squamosa promoter binding protein-like 3 | chr2:14305001-14306072 FORWARD LENGTH=981	miR156f-5p	AT2G33810.1	1	-1	788	807	Cleavage
| Symbols: SPL3 | squamosa promoter binding protein-like 3 | chr2:14305001-14306072 FORWARD LENGTH=981	miR156m.3	AT2G33810.1	1	-1	787	806	Cleavage
| Symbols: SPL3 | squamosa promoter binding protein-like 3 | chr2:14305001-14306072 FORWARD LENGTH=981	miR156m.2	AT2G33810.1	1	-1	788	806	Cleavage
| Symbols: SPL3 | squamosa promoter binding protein-like 3 | chr2:14305001-14306072 FORWARD LENGTH=981	miR156s	AT2G33810.1	1	-1	786	806	Cleavage
| Symbols: SPL3 | squamosa promoter binding protein-like 3 | chr2:14305001-14306072 FORWARD LENGTH=981	miR156a.1	AT2G33810.1	2	-1	787	806	Cleavage
| Symbols: SPL3 | squamosa promoter binding protein-like 3 | chr2:14305001-14306072 FORWARD LENGTH=981	miR156e.3	AT2G33810.1	2	-1	787	806	Cleavage
| Symbols: SPL3 | squamosa promoter binding protein-like 3 | chr2:14305001-14306072 FORWARD LENGTH=981	miR156g.2	AT2G33810.1	2	-1	787	806	Cleavage
| Symbols: SPL3 | squamosa promoter binding protein-like 3 | chr2:14305001-14306072 FORWARD LENGTH=981	miR156j.3	AT2G33810.1	2	-1	787	807	Cleavage
| Symbols: SPL3 | squamosa promoter binding protein-like 3 | chr2:14305001-14306072 FORWARD LENGTH=981	miR156c.1	AT2G33810.1	2.5	-1	787	806	Cleavage
| Symbols: SPL3 | squamosa promoter binding protein-like 3 | chr2:14305001-14306072 FORWARD LENGTH=981	miR156e-5p	AT2G33810.1	2.5	-1	787	806	Cleavage
| Symbols: SPL3 | squamosa promoter binding protein-like 3 | chr2:14305001-14306072 FORWARD LENGTH=981	miR156e.2	AT2G33810.1	2.5	-1	787	806	Cleavage
| Symbols: SPL3 | squamosa promoter binding protein-like 3 | chr2:14305001-14306072 FORWARD LENGTH=981	miR156j.2	AT2G33810.1	2.5	-1	787	806	Cleavage
| Symbols: SPL4 | squamosa promoter binding protein-like 4 | chr1:19806421-19807301 FORWARD LENGTH=803	miR156m.3	AT1G53160.1	1	-1	592	611	Cleavage
| Symbols: SPL4 | squamosa promoter binding protein-like 4 | chr1:19806421-19807301 FORWARD LENGTH=803	miR156m.2	AT1G53160.1	1	-1	593	611	Cleavage
| Symbols: SPL4 | squamosa promoter binding protein-like 4 | chr1:19806421-19807301 FORWARD LENGTH=803	miR156f.3	AT1G53160.1	2.5	-1	593	612	Cleavage
| Symbols: SPL4 | squamosa promoter binding protein-like 4 | chr1:19806421-19807301 FORWARD LENGTH=803	miR156s	AT1G53160.1	1	-1	591	611	Cleavage
| Symbols: SPL4 | squamosa promoter binding protein-like 4 | chr1:19806421-19807301 FORWARD LENGTH=803	miR156p	AT1G53160.1	1.5	-1	592	611	Translation
| Symbols: SPL4 | squamosa promoter binding protein-like 4 | chr1:19806421-19807301 FORWARD LENGTH=803	miR156	AT1G53160.1	2	-1	592	612	Cleavage
| Symbols: SPL4 | squamosa promoter binding protein-like 4 | chr1:19806421-19807301 FORWARD LENGTH=803	miR156a.1	AT1G53160.1	2	-1	592	611	Cleavage
| Symbols: SPL4 | squamosa promoter binding protein-like 4 | chr1:19806421-19807301 FORWARD LENGTH=803	miR156f-5p	AT1G53160.1	2	-1	593	612	Cleavage
| Symbols: SPL4 | squamosa promoter binding protein-like 4 | chr1:19806421-19807301 FORWARD LENGTH=803	miR156j.3	AT1G53160.1	2	-1	592	612	Cleavage
| Symbols: SPL4 | squamosa promoter binding protein-like 4 | chr1:19806421-19807301 FORWARD LENGTH=803	miR156e-5p	AT1G53160.1	2.5	-1	592	611	Cleavage
| Symbols: SPL4 | squamosa promoter binding protein-like 4 | chr1:19806421-19807301 FORWARD LENGTH=803	miR156e.2	AT1G53160.1	2.5	-1	592	611	Cleavage
| Symbols: SPL4 | squamosa promoter binding protein-like 4 | chr1:19806421-19807301 FORWARD LENGTH=803	miR156f.4	AT1G53160.1	2.5	-1	592	612	Cleavage
| Symbols: SPL4 | squamosa promoter binding protein-like 4 | chr1:19806421-19807301 FORWARD LENGTH=803	miR156f.5	AT1G53160.1	2.5	-1	594	612	Cleavage
| Symbols: SPL4 | squamosa promoter binding protein-like 4 | chr1:19806421-19807301 FORWARD LENGTH=803	miR156g.2	AT1G53160.1	1	-1	592	611	Cleavage
| Symbols: SPL4 | squamosa promoter binding protein-like 4 | chr1:19806421-19807301 FORWARD LENGTH=803	miR156b	AT1G53160.1	1	-1	592	611	Cleavage
| Symbols: SPL4 | squamosa promoter binding protein-like 4 | chr1:19806421-19807301 FORWARD LENGTH=803	miR156e.3	AT1G53160.1	1	-1	592	611	Cleavage
| Symbols: SPL4 | squamosa promoter binding protein-like 4 | chr1:19806421-19807301 FORWARD LENGTH=803	miR156j.2	AT1G53160.1	2.5	-1	592	611	Cleavage
| Symbols: SPL4 | squamosa promoter binding protein-like 4 | chr1:19806421-19807301 FORWARD LENGTH=803	miR156c.1	AT1G53160.1	2.5	-1	592	611	Cleavage
| Symbols: SPL5 | squamosa promoter binding protein-like 5 | chr3:5140365-5141348 REVERSE LENGTH=897	miR156	AT3G15270.1	2	-1	645	665	Cleavage
| Symbols: SPL5 | squamosa promoter binding protein-like 5 | chr3:5140365-5141348 REVERSE LENGTH=897	miR156b	AT3G15270.1	2	-1	645	664	Cleavage
| Symbols: SPL5 | squamosa promoter binding protein-like 5 | chr3:5140365-5141348 REVERSE LENGTH=897	miR156c.2	AT3G15270.1	2	-1	644	664	Cleavage
| Symbols: SPL5 | squamosa promoter binding protein-like 5 | chr3:5140365-5141348 REVERSE LENGTH=897	miR156e.3	AT3G15270.1	2	-1	645	664	Cleavage
| Symbols: SPL5 | squamosa promoter binding protein-like 5 | chr3:5140365-5141348 REVERSE LENGTH=897	miR156f-5p	AT3G15270.1	2	-1	646	665	Cleavage
| Symbols: SPL5 | squamosa promoter binding protein-like 5 | chr3:5140365-5141348 REVERSE LENGTH=897	miR156g.2	AT3G15270.1	2	-1	645	664	Cleavage
| Symbols: SPL5 | squamosa promoter binding protein-like 5 | chr3:5140365-5141348 REVERSE LENGTH=897	miR156j.3	AT3G15270.1	2	-1	645	665	Cleavage
| Symbols: SPL5 | squamosa promoter binding protein-like 5 | chr3:5140365-5141348 REVERSE LENGTH=897	miR156m.3	AT3G15270.1	2	-1	645	664	Cleavage
| Symbols: SPL5 | squamosa promoter binding protein-like 5 | chr3:5140365-5141348 REVERSE LENGTH=897	miR156m.2	AT3G15270.1	2	-1	646	664	Cleavage
| Symbols: SPL5 | squamosa promoter binding protein-like 5 | chr3:5140365-5141348 REVERSE LENGTH=897	miR156s	AT3G15270.1	2	-1	644	664	Cleavage
| Symbols: SPL5 | squamosa promoter binding protein-like 5 | chr3:5140365-5141348 REVERSE LENGTH=897	miR156f.5	AT3G15270.1	2.5	-1	647	665	Cleavage
| Symbols: SPL5 | squamosa promoter binding protein-like 5 | chr3:5140365-5141348 REVERSE LENGTH=897	miR156f.3	AT3G15270.1	2.5	-1	646	665	Cleavage
| Symbols: SPL5 | squamosa promoter binding protein-like 5 | chr3:5140365-5141348 REVERSE LENGTH=897	miR156p	AT3G15270.1	2.5	-1	645	664	Translation
| Symbols: SPL5 | squamosa promoter binding protein-like 5 | chr3:5140365-5141348 REVERSE LENGTH=897	miR156a.1	AT3G15270.1	3	-1	645	664	Cleavage
| Symbols: SPL5 | squamosa promoter binding protein-like 5 | chr3:5140365-5141348 REVERSE LENGTH=897	miR156f.4	AT3G15270.1	2.5	-1	645	665	Cleavage
| Symbols: SPL9, AtSPL9 | squamosa promoter binding protein-like 9 | chr2:17587407-17589630 FORWARD LENGTH=1501	miR156b	AT2G42200.1	1	-1	937	956	Cleavage
| Symbols: SPL9, AtSPL9 | squamosa promoter binding protein-like 9 | chr2:17587407-17589630 FORWARD LENGTH=1501	miR156e.3	AT2G42200.1	1	-1	937	956	Cleavage
| Symbols: SPL9, AtSPL9 | squamosa promoter binding protein-like 9 | chr2:17587407-17589630 FORWARD LENGTH=1501	miR156c.2	AT2G42200.1	1	-1	936	956	Cleavage
| Symbols: SPL9, AtSPL9 | squamosa promoter binding protein-like 9 | chr2:17587407-17589630 FORWARD LENGTH=1501	miR156j.3	AT2G42200.1	1	-1	937	957	Cleavage
| Symbols: SPL9, AtSPL9 | squamosa promoter binding protein-like 9 | chr2:17587407-17589630 FORWARD LENGTH=1501	miR156m.3	AT2G42200.1	1	-1	937	956	Cleavage
| Symbols: SPL9, AtSPL9 | squamosa promoter binding protein-like 9 | chr2:17587407-17589630 FORWARD LENGTH=1501	miR156g.2	AT2G42200.1	1	-1	937	956	Cleavage
| Symbols: SPL9, AtSPL9 | squamosa promoter binding protein-like 9 | chr2:17587407-17589630 FORWARD LENGTH=1501	miR156m.2	AT2G42200.1	1	-1	938	956	Cleavage
| Symbols: SPL9, AtSPL9 | squamosa promoter binding protein-like 9 | chr2:17587407-17589630 FORWARD LENGTH=1501	miR156s	AT2G42200.1	1	-1	936	956	Cleavage
| Symbols: SPL9, AtSPL9 | squamosa promoter binding protein-like 9 | chr2:17587407-17589630 FORWARD LENGTH=1501	miR156f.5	AT2G42200.1	1.5	-1	939	957	Cleavage
| Symbols: SPL9, AtSPL9 | squamosa promoter binding protein-like 9 | chr2:17587407-17589630 FORWARD LENGTH=1501	miR156f.4	AT2G42200.1	1.5	-1	937	957	Cleavage
| Symbols: SPL9, AtSPL9 | squamosa promoter binding protein-like 9 | chr2:17587407-17589630 FORWARD LENGTH=1501	miR156f.3	AT2G42200.1	1.5	-1	938	957	Cleavage
| Symbols: SPL9, AtSPL9 | squamosa promoter binding protein-like 9 | chr2:17587407-17589630 FORWARD LENGTH=1501	miR156p	AT2G42200.1	1.5	-1	937	956	Translation
| Symbols: SPL9, AtSPL9 | squamosa promoter binding protein-like 9 | chr2:17587407-17589630 FORWARD LENGTH=1501	miR156	AT2G42200.1	2	-1	937	957	Cleavage
| Symbols: SPL9, AtSPL9 | squamosa promoter binding protein-like 9 | chr2:17587407-17589630 FORWARD LENGTH=1501	miR156a.1	AT2G42200.1	2	-1	937	956	Cleavage
| Symbols: SPL9, AtSPL9 | squamosa promoter binding protein-like 9 | chr2:17587407-17589630 FORWARD LENGTH=1501	miR156f-5p	AT2G42200.1	2	-1	938	957	Cleavage
| Symbols: SPL9, AtSPL9 | squamosa promoter binding protein-like 9 | chr2:17587407-17589630 FORWARD LENGTH=1501	miR156c.1	AT2G42200.1	2.5	-1	937	956	Cleavage
| Symbols: SPL9, AtSPL9 | squamosa promoter binding protein-like 9 | chr2:17587407-17589630 FORWARD LENGTH=1501	miR156e-5p	AT2G42200.1	2.5	-1	937	956	Cleavage
| Symbols: SPL9, AtSPL9 | squamosa promoter binding protein-like 9 | chr2:17587407-17589630 FORWARD LENGTH=1501	miR156e.2	AT2G42200.1	2.5	-1	937	956	Cleavage
| Symbols: SPL9, AtSPL9 | squamosa promoter binding protein-like 9 | chr2:17587407-17589630 FORWARD LENGTH=1501	miR156j.2	AT2G42200.1	2.5	-1	937	956	Cleavage
| Symbols: SPL10 | squamosa promoter binding protein-like 10 | chr1:9505202-9507328 REVERSE LENGTH=1586	miR156b	AT1G27370.3	1	-1	1228	1247	Cleavage
| Symbols: SPL10 | squamosa promoter binding protein-like 10 | chr1:9505202-9508322 REVERSE LENGTH=1673	miR156b	AT1G27370.4	1	-1	1315	1334	Cleavage
| Symbols: SPL10 | squamosa promoter binding protein-like 10 | chr1:9505202-9508481 REVERSE LENGTH=1804	miR156b	AT1G27370.2	1	-1	1446	1465	Cleavage
| Symbols: SPL10 | squamosa promoter binding protein-like 10 | chr1:9505201-9508280 REVERSE LENGTH=2727	miR156b	AT1G27370.1	1	-1	2368	2387	Cleavage
| Symbols: SPL10 | squamosa promoter binding protein-like 10 | chr1:9505202-9507328 REVERSE LENGTH=1586	miR156c.2	AT1G27370.3	1	-1	1227	1247	Cleavage
| Symbols: SPL10 | squamosa promoter binding protein-like 10 | chr1:9505202-9508322 REVERSE LENGTH=1673	miR156c.2	AT1G27370.4	1	-1	1314	1334	Cleavage
| Symbols: SPL10 | squamosa promoter binding protein-like 10 | chr1:9505202-9508481 REVERSE LENGTH=1804	miR156c.2	AT1G27370.2	1	-1	1445	1465	Cleavage
| Symbols: SPL10 | squamosa promoter binding protein-like 10 | chr1:9505202-9507328 REVERSE LENGTH=1586	miR156e.3	AT1G27370.3	1	-1	1228	1247	Cleavage
| Symbols: SPL10 | squamosa promoter binding protein-like 10 | chr1:9505202-9508322 REVERSE LENGTH=1673	miR156e.3	AT1G27370.4	1	-1	1315	1334	Cleavage
| Symbols: SPL10 | squamosa promoter binding protein-like 10 | chr1:9505201-9508280 REVERSE LENGTH=2727	miR156c.2	AT1G27370.1	1	-1	2367	2387	Cleavage
| Symbols: SPL10 | squamosa promoter binding protein-like 10 | chr1:9505201-9508280 REVERSE LENGTH=2727	miR156e.3	AT1G27370.1	1	-1	2368	2387	Cleavage
| Symbols: SPL10 | squamosa promoter binding protein-like 10 | chr1:9505202-9508481 REVERSE LENGTH=1804	miR156e.3	AT1G27370.2	1	-1	1446	1465	Cleavage
| Symbols: SPL10 | squamosa promoter binding protein-like 10 | chr1:9505202-9508481 REVERSE LENGTH=1804	miR156g.2	AT1G27370.2	1	-1	1446	1465	Cleavage
| Symbols: SPL10 | squamosa promoter binding protein-like 10 | chr1:9505201-9508280 REVERSE LENGTH=2727	miR156g.2	AT1G27370.1	1	-1	2368	2387	Cleavage
| Symbols: SPL10 | squamosa promoter binding protein-like 10 | chr1:9505202-9507328 REVERSE LENGTH=1586	miR156g.2	AT1G27370.3	1	-1	1228	1247	Cleavage
| Symbols: SPL10 | squamosa promoter binding protein-like 10 | chr1:9505202-9508322 REVERSE LENGTH=1673	miR156g.2	AT1G27370.4	1	-1	1315	1334	Cleavage
| Symbols: SPL10 | squamosa promoter binding protein-like 10 | chr1:9505202-9507328 REVERSE LENGTH=1586	miR156j.3	AT1G27370.3	1	-1	1228	1248	Cleavage
| Symbols: SPL10 | squamosa promoter binding protein-like 10 | chr1:9505202-9508322 REVERSE LENGTH=1673	miR156j.3	AT1G27370.4	1	-1	1315	1335	Cleavage
| Symbols: SPL10 | squamosa promoter binding protein-like 10 | chr1:9505202-9508481 REVERSE LENGTH=1804	miR156j.3	AT1G27370.2	1	-1	1446	1466	Cleavage
| Symbols: SPL10 | squamosa promoter binding protein-like 10 | chr1:9505201-9508280 REVERSE LENGTH=2727	miR156j.3	AT1G27370.1	1	-1	2368	2388	Cleavage
| Symbols: SPL10 | squamosa promoter binding protein-like 10 | chr1:9505202-9507328 REVERSE LENGTH=1586	miR156m.3	AT1G27370.3	1	-1	1228	1247	Cleavage
| Symbols: SPL10 | squamosa promoter binding protein-like 10 | chr1:9505202-9508322 REVERSE LENGTH=1673	miR156m.3	AT1G27370.4	1	-1	1315	1334	Cleavage
| Symbols: SPL10 | squamosa promoter binding protein-like 10 | chr1:9505201-9508280 REVERSE LENGTH=2727	miR156m.3	AT1G27370.1	1	-1	2368	2387	Cleavage
| Symbols: SPL10 | squamosa promoter binding protein-like 10 | chr1:9505202-9508481 REVERSE LENGTH=1804	miR156m.3	AT1G27370.2	1	-1	1446	1465	Cleavage
| Symbols: SPL10 | squamosa promoter binding protein-like 10 | chr1:9505202-9507328 REVERSE LENGTH=1586	miR156m.2	AT1G27370.3	1	-1	1229	1247	Cleavage
| Symbols: SPL10 | squamosa promoter binding protein-like 10 | chr1:9505202-9508322 REVERSE LENGTH=1673	miR156m.2	AT1G27370.4	1	-1	1316	1334	Cleavage
| Symbols: SPL10 | squamosa promoter binding protein-like 10 | chr1:9505202-9508481 REVERSE LENGTH=1804	miR156m.2	AT1G27370.2	1	-1	1447	1465	Cleavage
| Symbols: SPL10 | squamosa promoter binding protein-like 10 | chr1:9505201-9508280 REVERSE LENGTH=2727	miR156m.2	AT1G27370.1	1	-1	2369	2387	Cleavage
| Symbols: SPL10 | squamosa promoter binding protein-like 10 | chr1:9505202-9507328 REVERSE LENGTH=1586	miR156s	AT1G27370.3	1	-1	1227	1247	Cleavage
| Symbols: SPL10 | squamosa promoter binding protein-like 10 | chr1:9505202-9508322 REVERSE LENGTH=1673	miR156s	AT1G27370.4	1	-1	1314	1334	Cleavage
| Symbols: SPL10 | squamosa promoter binding protein-like 10 | chr1:9505202-9508481 REVERSE LENGTH=1804	miR156s	AT1G27370.2	1	-1	1445	1465	Cleavage
| Symbols: SPL10 | squamosa promoter binding protein-like 10 | chr1:9505201-9508280 REVERSE LENGTH=2727	miR156s	AT1G27370.1	1	-1	2367	2387	Cleavage
| Symbols: SPL10 | squamosa promoter binding protein-like 10 | chr1:9505202-9507328 REVERSE LENGTH=1586	miR156f.4	AT1G27370.3	1.5	-1	1228	1248	Cleavage
| Symbols: SPL10 | squamosa promoter binding protein-like 10 | chr1:9505202-9508322 REVERSE LENGTH=1673	miR156f.4	AT1G27370.4	1.5	-1	1315	1335	Cleavage
| Symbols: SPL10 | squamosa promoter binding protein-like 10 | chr1:9505202-9508481 REVERSE LENGTH=1804	miR156f.4	AT1G27370.2	1.5	-1	1446	1466	Cleavage
| Symbols: SPL10 | squamosa promoter binding protein-like 10 | chr1:9505201-9508280 REVERSE LENGTH=2727	miR156f.4	AT1G27370.1	1.5	-1	2368	2388	Cleavage
| Symbols: SPL10 | squamosa promoter binding protein-like 10 | chr1:9505201-9508280 REVERSE LENGTH=2727	miR156f.5	AT1G27370.1	1.5	-1	2370	2388	Cleavage
| Symbols: SPL10 | squamosa promoter binding protein-like 10 | chr1:9505202-9508481 REVERSE LENGTH=1804	miR156f.5	AT1G27370.2	1.5	-1	1448	1466	Cleavage
| Symbols: SPL10 | squamosa promoter binding protein-like 10 | chr1:9505202-9508322 REVERSE LENGTH=1673	miR156f.5	AT1G27370.4	1.5	-1	1317	1335	Cleavage
| Symbols: SPL10 | squamosa promoter binding protein-like 10 | chr1:9505202-9507328 REVERSE LENGTH=1586	miR156f.5	AT1G27370.3	1.5	-1	1230	1248	Cleavage
| Symbols: SPL10 | squamosa promoter binding protein-like 10 | chr1:9505201-9508280 REVERSE LENGTH=2727	miR156f.3	AT1G27370.1	1.5	-1	2369	2388	Cleavage
| Symbols: SPL10 | squamosa promoter binding protein-like 10 | chr1:9505202-9508481 REVERSE LENGTH=1804	miR156f.3	AT1G27370.2	1.5	-1	1447	1466	Cleavage
| Symbols: SPL10 | squamosa promoter binding protein-like 10 | chr1:9505202-9508322 REVERSE LENGTH=1673	miR156f.3	AT1G27370.4	1.5	-1	1316	1335	Cleavage
| Symbols: SPL10 | squamosa promoter binding protein-like 10 | chr1:9505202-9507328 REVERSE LENGTH=1586	miR156f.3	AT1G27370.3	1.5	-1	1229	1248	Cleavage
| Symbols: SPL10 | squamosa promoter binding protein-like 10 | chr1:9505201-9508280 REVERSE LENGTH=2727	miR156p	AT1G27370.1	1.5	-1	2368	2387	Translation
| Symbols: SPL10 | squamosa promoter binding protein-like 10 | chr1:9505202-9508481 REVERSE LENGTH=1804	miR156p	AT1G27370.2	1.5	-1	1446	1465	Translation
| Symbols: SPL10 | squamosa promoter binding protein-like 10 | chr1:9505202-9508322 REVERSE LENGTH=1673	miR156p	AT1G27370.4	1.5	-1	1315	1334	Translation
| Symbols: SPL10 | squamosa promoter binding protein-like 10 | chr1:9505202-9507328 REVERSE LENGTH=1586	miR156p	AT1G27370.3	1.5	-1	1228	1247	Translation
| Symbols: SPL10 | squamosa promoter binding protein-like 10 | chr1:9505202-9507328 REVERSE LENGTH=1586	miR156	AT1G27370.3	2	-1	1228	1248	Cleavage
| Symbols: SPL10 | squamosa promoter binding protein-like 10 | chr1:9505202-9508481 REVERSE LENGTH=1804	miR156a.1	AT1G27370.2	2	-1	1446	1465	Cleavage
| Symbols: SPL10 | squamosa promoter binding protein-like 10 | chr1:9505202-9507328 REVERSE LENGTH=1586	miR156c.1	AT1G27370.3	2.5	-1	1228	1247	Cleavage
| Symbols: SPL10 | squamosa promoter binding protein-like 10 | chr1:9505202-9507328 REVERSE LENGTH=1586	miR156e.2	AT1G27370.3	2.5	-1	1228	1247	Cleavage
| Symbols: SPL10 | squamosa promoter binding protein-like 10 | chr1:9505201-9508280 REVERSE LENGTH=2727	miR156j.2	AT1G27370.1	2.5	-1	2368	2387	Cleavage
| Symbols: SPL10 | squamosa promoter binding protein-like 10 | chr1:9505202-9507328 REVERSE LENGTH=1586	miR156j.2	AT1G27370.3	2.5	-1	1228	1247	Cleavage
| Symbols: SPL10 | squamosa promoter binding protein-like 10 | chr1:9505202-9508322 REVERSE LENGTH=1673	miR156j.2	AT1G27370.4	2.5	-1	1315	1334	Cleavage
| Symbols: SPL10 | squamosa promoter binding protein-like 10 | chr1:9505202-9508481 REVERSE LENGTH=1804	miR156j.2	AT1G27370.2	2.5	-1	1446	1465	Cleavage
| Symbols: SPL10 | squamosa promoter binding protein-like 10 | chr1:9505202-9508322 REVERSE LENGTH=1673	miR156e.2	AT1G27370.4	2.5	-1	1315	1334	Cleavage
| Symbols: SPL10 | squamosa promoter binding protein-like 10 | chr1:9505202-9508322 REVERSE LENGTH=1673	miR156c.1	AT1G27370.4	2.5	-1	1315	1334	Cleavage
| Symbols: SPL10 | squamosa promoter binding protein-like 10 | chr1:9505202-9508481 REVERSE LENGTH=1804	miR156c.1	AT1G27370.2	2.5	-1	1446	1465	Cleavage
| Symbols: SPL10 | squamosa promoter binding protein-like 10 | chr1:9505201-9508280 REVERSE LENGTH=2727	miR156c.1	AT1G27370.1	2.5	-1	2368	2387	Cleavage
| Symbols: SPL10 | squamosa promoter binding protein-like 10 | chr1:9505201-9508280 REVERSE LENGTH=2727	miR156e-5p	AT1G27370.1	2.5	-1	2368	2387	Cleavage
| Symbols: SPL10 | squamosa promoter binding protein-like 10 | chr1:9505202-9508481 REVERSE LENGTH=1804	miR156e-5p	AT1G27370.2	2.5	-1	1446	1465	Cleavage
| Symbols: SPL10 | squamosa promoter binding protein-like 10 | chr1:9505201-9508280 REVERSE LENGTH=2727	miR156a.1	AT1G27370.1	2	-1	2368	2387	Cleavage
| Symbols: SPL10 | squamosa promoter binding protein-like 10 | chr1:9505202-9508322 REVERSE LENGTH=1673	miR156	AT1G27370.4	2	-1	1315	1335	Cleavage
| Symbols: SPL10 | squamosa promoter binding protein-like 10 | chr1:9505202-9508481 REVERSE LENGTH=1804	miR156	AT1G27370.2	2	-1	1446	1466	Cleavage
| Symbols: SPL10 | squamosa promoter binding protein-like 10 | chr1:9505201-9508280 REVERSE LENGTH=2727	miR156	AT1G27370.1	2	-1	2368	2388	Cleavage
| Symbols: SPL10 | squamosa promoter binding protein-like 10 | chr1:9505202-9507328 REVERSE LENGTH=1586	miR156a.1	AT1G27370.3	2	-1	1228	1247	Cleavage
| Symbols: SPL10 | squamosa promoter binding protein-like 10 | chr1:9505202-9508322 REVERSE LENGTH=1673	miR156a.1	AT1G27370.4	2	-1	1315	1334	Cleavage
| Symbols: SPL10 | squamosa promoter binding protein-like 10 | chr1:9505202-9507328 REVERSE LENGTH=1586	miR156f-5p	AT1G27370.3	2	-1	1229	1248	Cleavage
| Symbols: SPL10 | squamosa promoter binding protein-like 10 | chr1:9505202-9508322 REVERSE LENGTH=1673	miR156f-5p	AT1G27370.4	2	-1	1316	1335	Cleavage
| Symbols: SPL10 | squamosa promoter binding protein-like 10 | chr1:9505202-9508481 REVERSE LENGTH=1804	miR156f-5p	AT1G27370.2	2	-1	1447	1466	Cleavage
| Symbols: SPL10 | squamosa promoter binding protein-like 10 | chr1:9505201-9508280 REVERSE LENGTH=2727	miR156f-5p	AT1G27370.1	2	-1	2369	2388	Cleavage
| Symbols: SPL10 | squamosa promoter binding protein-like 10 | chr1:9505202-9508322 REVERSE LENGTH=1673	miR156e-5p	AT1G27370.4	2.5	-1	1315	1334	Cleavage
| Symbols: SPL10 | squamosa promoter binding protein-like 10 | chr1:9505202-9507328 REVERSE LENGTH=1586	miR156e-5p	AT1G27370.3	2.5	-1	1228	1247	Cleavage
| Symbols: SPL10 | squamosa promoter binding protein-like 10 | chr1:9505202-9508481 REVERSE LENGTH=1804	miR156e.2	AT1G27370.2	2.5	-1	1446	1465	Cleavage
| Symbols: SPL10 | squamosa promoter binding protein-like 10 | chr1:9505201-9508280 REVERSE LENGTH=2727	miR156e.2	AT1G27370.1	2.5	-1	2368	2387	Cleavage
| Symbols: SPL11 | squamosa promoter-like 11 | chr1:9501077-9503869 FORWARD LENGTH=1464	miR156b	AT1G27360.2	1	-1	1213	1232	Cleavage
| Symbols: SPL11 | squamosa promoter-like 11 | chr1:9501777-9503869 FORWARD LENGTH=1491	miR156b	AT1G27360.3	1	-1	1240	1259	Cleavage
| Symbols: SPL11 | squamosa promoter-like 11 | chr1:9501971-9503869 FORWARD LENGTH=1504	miR156b	AT1G27360.1	1	-1	1253	1272	Cleavage
| Symbols: SPL11 | squamosa promoter-like 11 | chr1:9501821-9503869 FORWARD LENGTH=1551	miR156b	AT1G27360.4	1	-1	1300	1319	Cleavage
| Symbols: SPL11 | squamosa promoter-like 11 | chr1:9501077-9503869 FORWARD LENGTH=1464	miR156c.2	AT1G27360.2	1	-1	1212	1232	Cleavage
| Symbols: SPL11 | squamosa promoter-like 11 | chr1:9501777-9503869 FORWARD LENGTH=1491	miR156c.2	AT1G27360.3	1	-1	1239	1259	Cleavage
| Symbols: SPL11 | squamosa promoter-like 11 | chr1:9501971-9503869 FORWARD LENGTH=1504	miR156c.2	AT1G27360.1	1	-1	1252	1272	Cleavage
| Symbols: SPL11 | squamosa promoter-like 11 | chr1:9501821-9503869 FORWARD LENGTH=1551	miR156c.2	AT1G27360.4	1	-1	1299	1319	Cleavage
| Symbols: SPL11 | squamosa promoter-like 11 | chr1:9501077-9503869 FORWARD LENGTH=1464	miR156e.3	AT1G27360.2	1	-1	1213	1232	Cleavage
| Symbols: SPL11 | squamosa promoter-like 11 | chr1:9501777-9503869 FORWARD LENGTH=1491	miR156e.3	AT1G27360.3	1	-1	1240	1259	Cleavage
| Symbols: SPL11 | squamosa promoter-like 11 | chr1:9501971-9503869 FORWARD LENGTH=1504	miR156e.3	AT1G27360.1	1	-1	1253	1272	Cleavage
| Symbols: SPL11 | squamosa promoter-like 11 | chr1:9501821-9503869 FORWARD LENGTH=1551	miR156e.3	AT1G27360.4	1	-1	1300	1319	Cleavage
| Symbols: SPL11 | squamosa promoter-like 11 | chr1:9501821-9503869 FORWARD LENGTH=1551	miR156g.2	AT1G27360.4	1	-1	1300	1319	Cleavage
| Symbols: SPL11 | squamosa promoter-like 11 | chr1:9501971-9503869 FORWARD LENGTH=1504	miR156g.2	AT1G27360.1	1	-1	1253	1272	Cleavage
| Symbols: SPL11 | squamosa promoter-like 11 | chr1:9501777-9503869 FORWARD LENGTH=1491	miR156g.2	AT1G27360.3	1	-1	1240	1259	Cleavage
| Symbols: SPL11 | squamosa promoter-like 11 | chr1:9501077-9503869 FORWARD LENGTH=1464	miR156g.2	AT1G27360.2	1	-1	1213	1232	Cleavage
| Symbols: SPL11 | squamosa promoter-like 11 | chr1:9501077-9503869 FORWARD LENGTH=1464	miR156j.3	AT1G27360.2	1	-1	1213	1233	Cleavage
| Symbols: SPL11 | squamosa promoter-like 11 | chr1:9501777-9503869 FORWARD LENGTH=1491	miR156j.3	AT1G27360.3	1	-1	1240	1260	Cleavage
| Symbols: SPL11 | squamosa promoter-like 11 | chr1:9501971-9503869 FORWARD LENGTH=1504	miR156j.3	AT1G27360.1	1	-1	1253	1273	Cleavage
| Symbols: SPL11 | squamosa promoter-like 11 | chr1:9501821-9503869 FORWARD LENGTH=1551	miR156j.3	AT1G27360.4	1	-1	1300	1320	Cleavage
| Symbols: SPL11 | squamosa promoter-like 11 | chr1:9501077-9503869 FORWARD LENGTH=1464	miR156m.3	AT1G27360.2	1	-1	1213	1232	Cleavage
| Symbols: SPL11 | squamosa promoter-like 11 | chr1:9501777-9503869 FORWARD LENGTH=1491	miR156m.3	AT1G27360.3	1	-1	1240	1259	Cleavage
| Symbols: SPL11 | squamosa promoter-like 11 | chr1:9501971-9503869 FORWARD LENGTH=1504	miR156m.3	AT1G27360.1	1	-1	1253	1272	Cleavage
| Symbols: SPL11 | squamosa promoter-like 11 | chr1:9501821-9503869 FORWARD LENGTH=1551	miR156m.3	AT1G27360.4	1	-1	1300	1319	Cleavage
| Symbols: SPL11 | squamosa promoter-like 11 | chr1:9501077-9503869 FORWARD LENGTH=1464	miR156m.2	AT1G27360.2	1	-1	1214	1232	Cleavage
| Symbols: SPL11 | squamosa promoter-like 11 | chr1:9501777-9503869 FORWARD LENGTH=1491	miR156m.2	AT1G27360.3	1	-1	1241	1259	Cleavage
| Symbols: SPL11 | squamosa promoter-like 11 | chr1:9501971-9503869 FORWARD LENGTH=1504	miR156m.2	AT1G27360.1	1	-1	1254	1272	Cleavage
| Symbols: SPL11 | squamosa promoter-like 11 | chr1:9501821-9503869 FORWARD LENGTH=1551	miR156m.2	AT1G27360.4	1	-1	1301	1319	Cleavage
| Symbols: SPL11 | squamosa promoter-like 11 | chr1:9501077-9503869 FORWARD LENGTH=1464	miR156s	AT1G27360.2	1	-1	1212	1232	Cleavage
| Symbols: SPL11 | squamosa promoter-like 11 | chr1:9501777-9503869 FORWARD LENGTH=1491	miR156s	AT1G27360.3	1	-1	1239	1259	Cleavage
| Symbols: SPL11 | squamosa promoter-like 11 | chr1:9501971-9503869 FORWARD LENGTH=1504	miR156s	AT1G27360.1	1	-1	1252	1272	Cleavage
| Symbols: SPL11 | squamosa promoter-like 11 | chr1:9501821-9503869 FORWARD LENGTH=1551	miR156s	AT1G27360.4	1	-1	1299	1319	Cleavage
| Symbols: SPL11 | squamosa promoter-like 11 | chr1:9501077-9503869 FORWARD LENGTH=1464	miR156f.4	AT1G27360.2	1.5	-1	1213	1233	Cleavage
| Symbols: SPL11 | squamosa promoter-like 11 | chr1:9501777-9503869 FORWARD LENGTH=1491	miR156f.4	AT1G27360.3	1.5	-1	1240	1260	Cleavage
| Symbols: SPL11 | squamosa promoter-like 11 | chr1:9501971-9503869 FORWARD LENGTH=1504	miR156f.4	AT1G27360.1	1.5	-1	1253	1273	Cleavage
| Symbols: SPL11 | squamosa promoter-like 11 | chr1:9501821-9503869 FORWARD LENGTH=1551	miR156f.4	AT1G27360.4	1.5	-1	1300	1320	Cleavage
| Symbols: SPL11 | squamosa promoter-like 11 | chr1:9501077-9503869 FORWARD LENGTH=1464	miR156a.1	AT1G27360.2	2	-1	1213	1232	Cleavage
| Symbols: SPL11 | squamosa promoter-like 11 | chr1:9501777-9503869 FORWARD LENGTH=1491	miR156a.1	AT1G27360.3	2	-1	1240	1259	Cleavage
| Symbols: SPL11 | squamosa promoter-like 11 | chr1:9501971-9503869 FORWARD LENGTH=1504	miR156a.1	AT1G27360.1	2	-1	1253	1272	Cleavage
| Symbols: SPL11 | squamosa promoter-like 11 | chr1:9501821-9503869 FORWARD LENGTH=1551	miR156a.1	AT1G27360.4	2	-1	1300	1319	Cleavage
| Symbols: SPL11 | squamosa promoter-like 11 | chr1:9501777-9503869 FORWARD LENGTH=1491	miR156j.2	AT1G27360.3	2.5	-1	1240	1259	Cleavage
| Symbols: SPL11 | squamosa promoter-like 11 | chr1:9501077-9503869 FORWARD LENGTH=1464	miR156j.2	AT1G27360.2	2.5	-1	1213	1232	Cleavage
| Symbols: SPL11 | squamosa promoter-like 11 | chr1:9501821-9503869 FORWARD LENGTH=1551	miR156f.5	AT1G27360.4	1.5	-1	1302	1320	Cleavage
| Symbols: SPL11 | squamosa promoter-like 11 | chr1:9501971-9503869 FORWARD LENGTH=1504	miR156f.5	AT1G27360.1	1.5	-1	1255	1273	Cleavage
| Symbols: SPL11 | squamosa promoter-like 11 | chr1:9501777-9503869 FORWARD LENGTH=1491	miR156f.5	AT1G27360.3	1.5	-1	1242	1260	Cleavage
| Symbols: SPL11 | squamosa promoter-like 11 | chr1:9501077-9503869 FORWARD LENGTH=1464	miR156f.5	AT1G27360.2	1.5	-1	1215	1233	Cleavage
| Symbols: SPL11 | squamosa promoter-like 11 | chr1:9501821-9503869 FORWARD LENGTH=1551	miR156f.3	AT1G27360.4	1.5	-1	1301	1320	Cleavage
| Symbols: SPL11 | squamosa promoter-like 11 | chr1:9501971-9503869 FORWARD LENGTH=1504	miR156f.3	AT1G27360.1	1.5	-1	1254	1273	Cleavage
| Symbols: SPL11 | squamosa promoter-like 11 | chr1:9501777-9503869 FORWARD LENGTH=1491	miR156f.3	AT1G27360.3	1.5	-1	1241	1260	Cleavage
| Symbols: SPL11 | squamosa promoter-like 11 | chr1:9501077-9503869 FORWARD LENGTH=1464	miR156f.3	AT1G27360.2	1.5	-1	1214	1233	Cleavage
| Symbols: SPL11 | squamosa promoter-like 11 | chr1:9501821-9503869 FORWARD LENGTH=1551	miR156p	AT1G27360.4	1.5	-1	1300	1319	Translation
| Symbols: SPL11 | squamosa promoter-like 11 | chr1:9501971-9503869 FORWARD LENGTH=1504	miR156p	AT1G27360.1	1.5	-1	1253	1272	Translation
| Symbols: SPL11 | squamosa promoter-like 11 | chr1:9501777-9503869 FORWARD LENGTH=1491	miR156p	AT1G27360.3	1.5	-1	1240	1259	Translation
| Symbols: SPL11 | squamosa promoter-like 11 | chr1:9501077-9503869 FORWARD LENGTH=1464	miR156p	AT1G27360.2	1.5	-1	1213	1232	Translation
| Symbols: SPL11 | squamosa promoter-like 11 | chr1:9501077-9503869 FORWARD LENGTH=1464	miR156	AT1G27360.2	2	-1	1213	1233	Cleavage
| Symbols: SPL11 | squamosa promoter-like 11 | chr1:9501777-9503869 FORWARD LENGTH=1491	miR156	AT1G27360.3	2	-1	1240	1260	Cleavage
| Symbols: SPL11 | squamosa promoter-like 11 | chr1:9501971-9503869 FORWARD LENGTH=1504	miR156	AT1G27360.1	2	-1	1253	1273	Cleavage
| Symbols: SPL11 | squamosa promoter-like 11 | chr1:9501821-9503869 FORWARD LENGTH=1551	miR156	AT1G27360.4	2	-1	1300	1320	Cleavage
| Symbols: SPL11 | squamosa promoter-like 11 | chr1:9501077-9503869 FORWARD LENGTH=1464	miR156f-5p	AT1G27360.2	2	-1	1214	1233	Cleavage
| Symbols: SPL11 | squamosa promoter-like 11 | chr1:9501777-9503869 FORWARD LENGTH=1491	miR156f-5p	AT1G27360.3	2	-1	1241	1260	Cleavage
| Symbols: SPL11 | squamosa promoter-like 11 | chr1:9501971-9503869 FORWARD LENGTH=1504	miR156f-5p	AT1G27360.1	2	-1	1254	1273	Cleavage
| Symbols: SPL11 | squamosa promoter-like 11 | chr1:9501821-9503869 FORWARD LENGTH=1551	miR156f-5p	AT1G27360.4	2	-1	1301	1320	Cleavage
| Symbols: SPL11 | squamosa promoter-like 11 | chr1:9501077-9503869 FORWARD LENGTH=1464	miR156c.1	AT1G27360.2	2.5	-1	1213	1232	Cleavage
| Symbols: SPL11 | squamosa promoter-like 11 | chr1:9501777-9503869 FORWARD LENGTH=1491	miR156c.1	AT1G27360.3	2.5	-1	1240	1259	Cleavage
| Symbols: SPL11 | squamosa promoter-like 11 | chr1:9501971-9503869 FORWARD LENGTH=1504	miR156c.1	AT1G27360.1	2.5	-1	1253	1272	Cleavage
| Symbols: SPL11 | squamosa promoter-like 11 | chr1:9501821-9503869 FORWARD LENGTH=1551	miR156c.1	AT1G27360.4	2.5	-1	1300	1319	Cleavage
| Symbols: SPL11 | squamosa promoter-like 11 | chr1:9501821-9503869 FORWARD LENGTH=1551	miR156e-5p	AT1G27360.4	2.5	-1	1300	1319	Cleavage
| Symbols: SPL11 | squamosa promoter-like 11 | chr1:9501971-9503869 FORWARD LENGTH=1504	miR156e-5p	AT1G27360.1	2.5	-1	1253	1272	Cleavage
| Symbols: SPL11 | squamosa promoter-like 11 | chr1:9501777-9503869 FORWARD LENGTH=1491	miR156e-5p	AT1G27360.3	2.5	-1	1240	1259	Cleavage
| Symbols: SPL11 | squamosa promoter-like 11 | chr1:9501077-9503869 FORWARD LENGTH=1464	miR156e-5p	AT1G27360.2	2.5	-1	1213	1232	Cleavage
| Symbols: SPL11 | squamosa promoter-like 11 | chr1:9501077-9503869 FORWARD LENGTH=1464	miR156e.2	AT1G27360.2	2.5	-1	1213	1232	Cleavage
| Symbols: SPL11 | squamosa promoter-like 11 | chr1:9501777-9503869 FORWARD LENGTH=1491	miR156e.2	AT1G27360.3	2.5	-1	1240	1259	Cleavage
| Symbols: SPL11 | squamosa promoter-like 11 | chr1:9501971-9503869 FORWARD LENGTH=1504	miR156e.2	AT1G27360.1	2.5	-1	1253	1272	Cleavage
| Symbols: SPL11 | squamosa promoter-like 11 | chr1:9501821-9503869 FORWARD LENGTH=1551	miR156e.2	AT1G27360.4	2.5	-1	1300	1319	Cleavage
| Symbols: SPL11 | squamosa promoter-like 11 | chr1:9501821-9503869 FORWARD LENGTH=1551	miR156j.2	AT1G27360.4	2.5	-1	1300	1319	Cleavage
| Symbols: SPL11 | squamosa promoter-like 11 | chr1:9501971-9503869 FORWARD LENGTH=1504	miR156j.2	AT1G27360.1	2.5	-1	1253	1272	Cleavage
| Symbols: SPL13B, SPL13 | Squamosa promoter-binding protein-like (SBP domain) transcription factor family protein | chr5:20615704-20617901 REVERSE LENGTH=1497	miR156b	AT5G50670.1	1	-1	1102	1121	Cleavage
| Symbols: SPL13A, SPL13 | Squamosa promoter-binding protein-like (SBP domain) transcription factor family protein | chr5:20582083-20583880 REVERSE LENGTH=1641	miR156b	AT5G50570.2	1	-1	967	986	Cleavage
| Symbols: SPL13A, SPL13 | Squamosa promoter-binding protein-like (SBP domain) transcription factor family protein | chr5:20582083-20584559 REVERSE LENGTH=1776	miR156b	AT5G50570.1	1	-1	1102	1121	Cleavage
| Symbols: SPL13B, SPL13 | Squamosa promoter-binding protein-like (SBP domain) transcription factor family protein | chr5:20615704-20617901 REVERSE LENGTH=1497	miR156c.2	AT5G50670.1	1	-1	1101	1121	Cleavage
| Symbols: SPL13A, SPL13 | Squamosa promoter-binding protein-like (SBP domain) transcription factor family protein | chr5:20582083-20583880 REVERSE LENGTH=1641	miR156c.2	AT5G50570.2	1	-1	966	986	Cleavage
| Symbols: SPL13A, SPL13 | Squamosa promoter-binding protein-like (SBP domain) transcription factor family protein | chr5:20582083-20584559 REVERSE LENGTH=1776	miR156c.2	AT5G50570.1	1	-1	1101	1121	Cleavage
| Symbols: SPL13B, SPL13 | Squamosa promoter-binding protein-like (SBP domain) transcription factor family protein | chr5:20615704-20617901 REVERSE LENGTH=1497	miR156e.3	AT5G50670.1	1	-1	1102	1121	Cleavage
| Symbols: SPL13A, SPL13 | Squamosa promoter-binding protein-like (SBP domain) transcription factor family protein | chr5:20582083-20583880 REVERSE LENGTH=1641	miR156e.3	AT5G50570.2	1	-1	967	986	Cleavage
| Symbols: SPL13A, SPL13 | Squamosa promoter-binding protein-like (SBP domain) transcription factor family protein | chr5:20582083-20584559 REVERSE LENGTH=1776	miR156e.3	AT5G50570.1	1	-1	1102	1121	Cleavage
| Symbols: SPL13A, SPL13 | Squamosa promoter-binding protein-like (SBP domain) transcription factor family protein | chr5:20582083-20584559 REVERSE LENGTH=1776	miR156g.2	AT5G50570.1	1	-1	1102	1121	Cleavage
| Symbols: SPL13A, SPL13 | Squamosa promoter-binding protein-like (SBP domain) transcription factor family protein | chr5:20582083-20583880 REVERSE LENGTH=1641	miR156g.2	AT5G50570.2	1	-1	967	986	Cleavage
| Symbols: SPL13B, SPL13 | Squamosa promoter-binding protein-like (SBP domain) transcription factor family protein | chr5:20615704-20617901 REVERSE LENGTH=1497	miR156g.2	AT5G50670.1	1	-1	1102	1121	Cleavage
| Symbols: SPL13B, SPL13 | Squamosa promoter-binding protein-like (SBP domain) transcription factor family protein | chr5:20615704-20617901 REVERSE LENGTH=1497	miR156m.3	AT5G50670.1	1	-1	1102	1121	Cleavage
| Symbols: SPL13A, SPL13 | Squamosa promoter-binding protein-like (SBP domain) transcription factor family protein | chr5:20582083-20583880 REVERSE LENGTH=1641	miR156m.2	AT5G50570.2	1	-1	968	986	Cleavage
| Symbols: SPL13A, SPL13 | Squamosa promoter-binding protein-like (SBP domain) transcription factor family protein | chr5:20582083-20583880 REVERSE LENGTH=1641	miR156m.3	AT5G50570.2	1	-1	967	986	Cleavage
| Symbols: SPL13A, SPL13 | Squamosa promoter-binding protein-like (SBP domain) transcription factor family protein | chr5:20582083-20584559 REVERSE LENGTH=1776	miR156m.3	AT5G50570.1	1	-1	1102	1121	Cleavage
| Symbols: SPL13B, SPL13 | Squamosa promoter-binding protein-like (SBP domain) transcription factor family protein | chr5:20615704-20617901 REVERSE LENGTH=1497	miR156m.2	AT5G50670.1	1	-1	1103	1121	Cleavage
| Symbols: SPL13A, SPL13 | Squamosa promoter-binding protein-like (SBP domain) transcription factor family protein | chr5:20582083-20584559 REVERSE LENGTH=1776	miR156m.2	AT5G50570.1	1	-1	1103	1121	Cleavage
| Symbols: SPL13B, SPL13 | Squamosa promoter-binding protein-like (SBP domain) transcription factor family protein | chr5:20615704-20617901 REVERSE LENGTH=1497	miR156s	AT5G50670.1	1	-1	1101	1121	Cleavage
| Symbols: SPL13A, SPL13 | Squamosa promoter-binding protein-like (SBP domain) transcription factor family protein | chr5:20582083-20583880 REVERSE LENGTH=1641	miR156s	AT5G50570.2	1	-1	966	986	Cleavage
| Symbols: SPL13A, SPL13 | Squamosa promoter-binding protein-like (SBP domain) transcription factor family protein | chr5:20582083-20584559 REVERSE LENGTH=1776	miR156s	AT5G50570.1	1	-1	1101	1121	Cleavage
| Symbols: SPL13A, SPL13 | Squamosa promoter-binding protein-like (SBP domain) transcription factor family protein | chr5:20582083-20584559 REVERSE LENGTH=1776	miR156p	AT5G50570.1	1.5	-1	1102	1121	Translation
| Symbols: SPL13A, SPL13 | Squamosa promoter-binding protein-like (SBP domain) transcription factor family protein | chr5:20582083-20583880 REVERSE LENGTH=1641	miR156p	AT5G50570.2	1.5	-1	967	986	Translation
| Symbols: SPL13B, SPL13 | Squamosa promoter-binding protein-like (SBP domain) transcription factor family protein | chr5:20615704-20617901 REVERSE LENGTH=1497	miR156p	AT5G50670.1	1.5	-1	1102	1121	Translation
| Symbols: SPL13B, SPL13 | Squamosa promoter-binding protein-like (SBP domain) transcription factor family protein | chr5:20615704-20617901 REVERSE LENGTH=1497	miR156	AT5G50670.1	2	-1	1102	1122	Cleavage
| Symbols: SPL13A, SPL13 | Squamosa promoter-binding protein-like (SBP domain) transcription factor family protein | chr5:20582083-20583880 REVERSE LENGTH=1641	miR156	AT5G50570.2	2	-1	967	987	Cleavage
| Symbols: SPL13A, SPL13 | Squamosa promoter-binding protein-like (SBP domain) transcription factor family protein | chr5:20582083-20584559 REVERSE LENGTH=1776	miR156	AT5G50570.1	2	-1	1102	1122	Cleavage
| Symbols: SPL13B, SPL13 | Squamosa promoter-binding protein-like (SBP domain) transcription factor family protein | chr5:20615704-20617901 REVERSE LENGTH=1497	miR156a.1	AT5G50670.1	2	-1	1102	1121	Cleavage
| Symbols: SPL13A, SPL13 | Squamosa promoter-binding protein-like (SBP domain) transcription factor family protein | chr5:20582083-20583880 REVERSE LENGTH=1641	miR156a.1	AT5G50570.2	2	-1	967	986	Cleavage
| Symbols: SPL13A, SPL13 | Squamosa promoter-binding protein-like (SBP domain) transcription factor family protein | chr5:20582083-20584559 REVERSE LENGTH=1776	miR156a.1	AT5G50570.1	2	-1	1102	1121	Cleavage
| Symbols: SPL13B, SPL13 | Squamosa promoter-binding protein-like (SBP domain) transcription factor family protein | chr5:20615704-20617901 REVERSE LENGTH=1497	miR156f-5p	AT5G50670.1	2	-1	1103	1122	Cleavage
| Symbols: SPL13A, SPL13 | Squamosa promoter-binding protein-like (SBP domain) transcription factor family protein | chr5:20582083-20583880 REVERSE LENGTH=1641	miR156f-5p	AT5G50570.2	2	-1	968	987	Cleavage
| Symbols: SPL13A, SPL13 | Squamosa promoter-binding protein-like (SBP domain) transcription factor family protein | chr5:20582083-20584559 REVERSE LENGTH=1776	miR156f-5p	AT5G50570.1	2	-1	1103	1122	Cleavage
| Symbols: SPL13B, SPL13 | Squamosa promoter-binding protein-like (SBP domain) transcription factor family protein | chr5:20615704-20617901 REVERSE LENGTH=1497	miR156j.3	AT5G50670.1	2	-1	1102	1122	Cleavage
| Symbols: SPL13A, SPL13 | Squamosa promoter-binding protein-like (SBP domain) transcription factor family protein | chr5:20582083-20583880 REVERSE LENGTH=1641	miR156j.3	AT5G50570.2	2	-1	967	987	Cleavage
| Symbols: SPL13A, SPL13 | Squamosa promoter-binding protein-like (SBP domain) transcription factor family protein | chr5:20582083-20584559 REVERSE LENGTH=1776	miR156j.3	AT5G50570.1	2	-1	1102	1122	Cleavage
| Symbols: SPL13B, SPL13 | Squamosa promoter-binding protein-like (SBP domain) transcription factor family protein | chr5:20615704-20617901 REVERSE LENGTH=1497	miR156c.1	AT5G50670.1	2.5	-1	1102	1121	Cleavage
| Symbols: SPL13A, SPL13 | Squamosa promoter-binding protein-like (SBP domain) transcription factor family protein | chr5:20582083-20583880 REVERSE LENGTH=1641	miR156c.1	AT5G50570.2	2.5	-1	967	986	Cleavage
| Symbols: SPL13A, SPL13 | Squamosa promoter-binding protein-like (SBP domain) transcription factor family protein | chr5:20582083-20584559 REVERSE LENGTH=1776	miR156c.1	AT5G50570.1	2.5	-1	1102	1121	Cleavage
| Symbols: SPL13A, SPL13 | Squamosa promoter-binding protein-like (SBP domain) transcription factor family protein | chr5:20582083-20584559 REVERSE LENGTH=1776	miR156e-5p	AT5G50570.1	2.5	-1	1102	1121	Cleavage
| Symbols: SPL13A, SPL13 | Squamosa promoter-binding protein-like (SBP domain) transcription factor family protein | chr5:20582083-20583880 REVERSE LENGTH=1641	miR156e-5p	AT5G50570.2	2.5	-1	967	986	Cleavage
| Symbols: SPL13B, SPL13 | Squamosa promoter-binding protein-like (SBP domain) transcription factor family protein | chr5:20615704-20617901 REVERSE LENGTH=1497	miR156e-5p	AT5G50670.1	2.5	-1	1102	1121	Cleavage
| Symbols: SPL13B, SPL13 | Squamosa promoter-binding protein-like (SBP domain) transcription factor family protein | chr5:20615704-20617901 REVERSE LENGTH=1497	miR156e.2	AT5G50670.1	2.5	-1	1102	1121	Cleavage
| Symbols: SPL13A, SPL13 | Squamosa promoter-binding protein-like (SBP domain) transcription factor family protein | chr5:20582083-20584559 REVERSE LENGTH=1776	miR156e.2	AT5G50570.1	2.5	-1	1102	1121	Cleavage
| Symbols: SPL13A, SPL13 | Squamosa promoter-binding protein-like (SBP domain) transcription factor family protein | chr5:20582083-20583880 REVERSE LENGTH=1641	miR156e.2	AT5G50570.2	2.5	-1	967	986	Cleavage
| Symbols: SPL13B, SPL13 | Squamosa promoter-binding protein-like (SBP domain) transcription factor family protein | chr5:20615704-20617901 REVERSE LENGTH=1497	miR156f.4	AT5G50670.1	2.5	-1	1102	1122	Cleavage
| Symbols: SPL13A, SPL13 | Squamosa promoter-binding protein-like (SBP domain) transcription factor family protein | chr5:20582083-20583880 REVERSE LENGTH=1641	miR156f.4	AT5G50570.2	2.5	-1	967	987	Cleavage
| Symbols: SPL13A, SPL13 | Squamosa promoter-binding protein-like (SBP domain) transcription factor family protein | chr5:20582083-20584559 REVERSE LENGTH=1776	miR156f.4	AT5G50570.1	2.5	-1	1102	1122	Cleavage
| Symbols: SPL13A, SPL13 | Squamosa promoter-binding protein-like (SBP domain) transcription factor family protein | chr5:20582083-20584559 REVERSE LENGTH=1776	miR156f.5	AT5G50570.1	2.5	-1	1104	1122	Cleavage
| Symbols: SPL13A, SPL13 | Squamosa promoter-binding protein-like (SBP domain) transcription factor family protein | chr5:20582083-20583880 REVERSE LENGTH=1641	miR156f.5	AT5G50570.2	2.5	-1	969	987	Cleavage
| Symbols: SPL13B, SPL13 | Squamosa promoter-binding protein-like (SBP domain) transcription factor family protein | chr5:20615704-20617901 REVERSE LENGTH=1497	miR156f.5	AT5G50670.1	2.5	-1	1104	1122	Cleavage
| Symbols: SPL13A, SPL13 | Squamosa promoter-binding protein-like (SBP domain) transcription factor family protein | chr5:20582083-20584559 REVERSE LENGTH=1776	miR156f.3	AT5G50570.1	2.5	-1	1103	1122	Cleavage
| Symbols: SPL13A, SPL13 | Squamosa promoter-binding protein-like (SBP domain) transcription factor family protein | chr5:20582083-20583880 REVERSE LENGTH=1641	miR156f.3	AT5G50570.2	2.5	-1	968	987	Cleavage
| Symbols: SPL13B, SPL13 | Squamosa promoter-binding protein-like (SBP domain) transcription factor family protein | chr5:20615704-20617901 REVERSE LENGTH=1497	miR156f.3	AT5G50670.1	2.5	-1	1103	1122	Cleavage
| Symbols: SPL13A, SPL13 | Squamosa promoter-binding protein-like (SBP domain) transcription factor family protein | chr5:20582083-20583880 REVERSE LENGTH=1641	miR156j.2	AT5G50570.2	2.5	-1	967	986	Cleavage
| Symbols: SPL13A, SPL13 | Squamosa promoter-binding protein-like (SBP domain) transcription factor family protein | chr5:20582083-20584559 REVERSE LENGTH=1776	miR156j.2	AT5G50570.1	2.5	-1	1102	1121	Cleavage
| Symbols: SPL13B, SPL13 | Squamosa promoter-binding protein-like (SBP domain) transcription factor family protein | chr5:20615704-20617901 REVERSE LENGTH=1497	miR156j.2	AT5G50670.1	2.5	-1	1102	1121	Cleavage
| Symbols: SPL15 | squamosa promoter binding protein-like 15 | chr3:21444321-21446035 REVERSE LENGTH=1377	miR156b	AT3G57920.1	1	-1	845	864	Cleavage
| Symbols: SPL15 | squamosa promoter binding protein-like 15 | chr3:21444321-21446035 REVERSE LENGTH=1377	miR156e.3	AT3G57920.1	1	-1	845	864	Cleavage
| Symbols: SPL15 | squamosa promoter binding protein-like 15 | chr3:21444321-21446035 REVERSE LENGTH=1377	miR156c.2	AT3G57920.1	1	-1	844	864	Cleavage
| Symbols: SPL15 | squamosa promoter binding protein-like 15 | chr3:21444321-21446035 REVERSE LENGTH=1377	miR156g.2	AT3G57920.1	1	-1	845	864	Cleavage
| Symbols: SPL15 | squamosa promoter binding protein-like 15 | chr3:21444321-21446035 REVERSE LENGTH=1377	miR156j.3	AT3G57920.1	1	-1	845	865	Cleavage
| Symbols: SPL15 | squamosa promoter binding protein-like 15 | chr3:21444321-21446035 REVERSE LENGTH=1377	miR156m.3	AT3G57920.1	1	-1	845	864	Cleavage
| Symbols: SPL15 | squamosa promoter binding protein-like 15 | chr3:21444321-21446035 REVERSE LENGTH=1377	miR156m.2	AT3G57920.1	1	-1	846	864	Cleavage
| Symbols: SPL15 | squamosa promoter binding protein-like 15 | chr3:21444321-21446035 REVERSE LENGTH=1377	miR156s	AT3G57920.1	1	-1	844	864	Cleavage
| Symbols: SPL15 | squamosa promoter binding protein-like 15 | chr3:21444321-21446035 REVERSE LENGTH=1377	miR156f.4	AT3G57920.1	1.5	-1	845	865	Cleavage
| Symbols: SPL15 | squamosa promoter binding protein-like 15 | chr3:21444321-21446035 REVERSE LENGTH=1377	miR156f.5	AT3G57920.1	1.5	-1	847	865	Cleavage
| Symbols: SPL15 | squamosa promoter binding protein-like 15 | chr3:21444321-21446035 REVERSE LENGTH=1377	miR156f.3	AT3G57920.1	1.5	-1	846	865	Cleavage
| Symbols: SPL15 | squamosa promoter binding protein-like 15 | chr3:21444321-21446035 REVERSE LENGTH=1377	miR156p	AT3G57920.1	1.5	-1	845	864	Translation
| Symbols: SPL15 | squamosa promoter binding protein-like 15 | chr3:21444321-21446035 REVERSE LENGTH=1377	miR156	AT3G57920.1	2	-1	845	865	Cleavage
| Symbols: SPL15 | squamosa promoter binding protein-like 15 | chr3:21444321-21446035 REVERSE LENGTH=1377	miR156a.1	AT3G57920.1	2	-1	845	864	Cleavage
| Symbols: SPL15 | squamosa promoter binding protein-like 15 | chr3:21444321-21446035 REVERSE LENGTH=1377	miR156f-5p	AT3G57920.1	2	-1	846	865	Cleavage
| Symbols: SPL15 | squamosa promoter binding protein-like 15 | chr3:21444321-21446035 REVERSE LENGTH=1377	miR156c.1	AT3G57920.1	2.5	-1	845	864	Cleavage
| Symbols: SPL15 | squamosa promoter binding protein-like 15 | chr3:21444321-21446035 REVERSE LENGTH=1377	miR156e-5p	AT3G57920.1	2.5	-1	845	864	Cleavage
| Symbols: SPL15 | squamosa promoter binding protein-like 15 | chr3:21444321-21446035 REVERSE LENGTH=1377	miR156e.2	AT3G57920.1	2.5	-1	845	864	Cleavage
| Symbols: SPL15 | squamosa promoter binding protein-like 15 | chr3:21444321-21446035 REVERSE LENGTH=1377	miR156j.2	AT3G57920.1	2.5	-1	845	864	Cleavage
| Symbols: | Squamosa promoter-binding protein-like (SBP domain) transcription factor family protein | chr1:26005068-26007263 FORWARD LENGTH=1829	miR156	AT1G69170.1	1	-1	1297	1317	Cleavage
| Symbols: | Squamosa promoter-binding protein-like (SBP domain) transcription factor family protein | chr1:26005068-26007263 FORWARD LENGTH=1829	miR156b	AT1G69170.1	1	-1	1297	1316	Cleavage
| Symbols: | Squamosa promoter-binding protein-like (SBP domain) transcription factor family protein | chr1:26005068-26007263 FORWARD LENGTH=1829	miR156c.2	AT1G69170.1	1	-1	1296	1316	Cleavage
| Symbols: | Squamosa promoter-binding protein-like (SBP domain) transcription factor family protein | chr1:26005068-26007263 FORWARD LENGTH=1829	miR156e.3	AT1G69170.1	1	-1	1297	1316	Cleavage
| Symbols: | Squamosa promoter-binding protein-like (SBP domain) transcription factor family protein | chr1:26005068-26007263 FORWARD LENGTH=1829	miR156f-5p	AT1G69170.1	1	-1	1298	1317	Cleavage
| Symbols: | Squamosa promoter-binding protein-like (SBP domain) transcription factor family protein | chr1:26005068-26007263 FORWARD LENGTH=1829	miR156g.2	AT1G69170.1	1	-1	1297	1316	Cleavage
| Symbols: | Squamosa promoter-binding protein-like (SBP domain) transcription factor family protein | chr1:26005068-26007263 FORWARD LENGTH=1829	miR156m.3	AT1G69170.1	1	-1	1297	1316	Cleavage
| Symbols: | Squamosa promoter-binding protein-like (SBP domain) transcription factor family protein | chr1:26005068-26007263 FORWARD LENGTH=1829	miR156m.2	AT1G69170.1	1	-1	1298	1316	Cleavage
| Symbols: | Squamosa promoter-binding protein-like (SBP domain) transcription factor family protein | chr1:26005068-26007263 FORWARD LENGTH=1829	miR156s	AT1G69170.1	1	-1	1296	1316	Cleavage
| Symbols: | Squamosa promoter-binding protein-like (SBP domain) transcription factor family protein | chr1:26005068-26007263 FORWARD LENGTH=1829	miR156p	AT1G69170.1	1.5	-1	1297	1316	Translation
| Symbols: | Squamosa promoter-binding protein-like (SBP domain) transcription factor family protein | chr1:26005068-26007263 FORWARD LENGTH=1829	miR156a.1	AT1G69170.1	2	-1	1297	1316	Cleavage
| Symbols: | Squamosa promoter-binding protein-like (SBP domain) transcription factor family protein | chr1:26005068-26007263 FORWARD LENGTH=1829	miR156j.3	AT1G69170.1	2	-1	1297	1317	Cleavage
| Symbols: | Squamosa promoter-binding protein-like (SBP domain) transcription factor family protein | chr1:26005068-26007263 FORWARD LENGTH=1829	miR156c.1	AT1G69170.1	2.5	-1	1297	1316	Cleavage
| Symbols: | Squamosa promoter-binding protein-like (SBP domain) transcription factor family protein | chr1:26005068-26007263 FORWARD LENGTH=1829	miR156e-5p	AT1G69170.1	2.5	-1	1297	1316	Cleavage
| Symbols: | Squamosa promoter-binding protein-like (SBP domain) transcription factor family protein | chr1:26005068-26007263 FORWARD LENGTH=1829	miR156e.2	AT1G69170.1	2.5	-1	1297	1316	Cleavage
| Symbols: | Squamosa promoter-binding protein-like (SBP domain) transcription factor family protein | chr1:26005068-26007263 FORWARD LENGTH=1829	miR156f.4	AT1G69170.1	2.5	-1	1297	1317	Cleavage
| Symbols: | Squamosa promoter-binding protein-like (SBP domain) transcription factor family protein | chr1:26005068-26007263 FORWARD LENGTH=1829	miR156f.5	AT1G69170.1	2.5	-1	1299	1317	Cleavage
| Symbols: | Squamosa promoter-binding protein-like (SBP domain) transcription factor family protein | chr1:26005068-26007263 FORWARD LENGTH=1829	miR156f.3	AT1G69170.1	2.5	-1	1298	1317	Cleavage
| Symbols: | Squamosa promoter-binding protein-like (SBP domain) transcription factor family protein | chr1:26005068-26007263 FORWARD LENGTH=1829	miR156j.2	AT1G69170.1	2.5	-1	1297	1316	Cleavage
| Symbols: | Core-2/I-branching beta-1,6-N-acetylglucosaminyltransferase family protein | chr5:4691006-4694055 REVERSE LENGTH=1772	miR398c-3p	AT5G14550.1	0	-1	1651	1671	Cleavage
| Symbols: | Core-2/I-branching beta-1,6-N-acetylglucosaminyltransferase family protein | chr5:4691006-4694055 REVERSE LENGTH=1772	miR398.3	AT5G14550.1	1	-1	1653	1671	Cleavage
| Symbols: | Core-2/I-branching beta-1,6-N-acetylglucosaminyltransferase family protein | chr5:4691006-4694055 REVERSE LENGTH=1772	miR398.5	AT5G14550.1	1	-1	1651	1671	Cleavage
| Symbols: | Core-2/I-branching beta-1,6-N-acetylglucosaminyltransferase family protein | chr5:4691006-4694055 REVERSE LENGTH=1772	miR398.4	AT5G14550.1	1	-1	1652	1671	Cleavage
| Symbols: | Core-2/I-branching beta-1,6-N-acetylglucosaminyltransferase family protein | chr5:4691006-4694055 REVERSE LENGTH=1772	miR398a-3p.5	AT5G14550.1	1	-1	1651	1671	Cleavage
| Symbols: | Core-2/I-branching beta-1,6-N-acetylglucosaminyltransferase family protein | chr5:4691006-4694055 REVERSE LENGTH=1772	miR398a-3p.3	AT5G14550.1	1	-1	1652	1671	Cleavage
| Symbols: | Core-2/I-branching beta-1,6-N-acetylglucosaminyltransferase family protein | chr5:4691006-4694055 REVERSE LENGTH=1772	miR398a-3p.2	AT5G14550.1	1	-1	1651	1670	Cleavage
| Symbols: | Core-2/I-branching beta-1,6-N-acetylglucosaminyltransferase family protein | chr5:4691006-4694055 REVERSE LENGTH=1772	miR398a-3p.2	AT5G14550.1	1.5	-1	1651	1669	Cleavage
| Symbols: | Core-2/I-branching beta-1,6-N-acetylglucosaminyltransferase family protein | chr5:4691006-4694055 REVERSE LENGTH=1772	miR398b	AT5G14550.1	2	-1	1651	1671	Cleavage
| Symbols: | Core-2/I-branching beta-1,6-N-acetylglucosaminyltransferase family protein | chr5:4691006-4694055 REVERSE LENGTH=1772	miR398f	AT5G14550.1	2	-1	1651	1671	Cleavage
| Symbols: | Core-2/I-branching beta-1,6-N-acetylglucosaminyltransferase family protein | chr5:4691006-4694055 REVERSE LENGTH=1772	miR398.6	AT5G14550.1	2.5	-1	1651	1671	Cleavage
| Symbols: | Core-2/I-branching beta-1,6-N-acetylglucosaminyltransferase family protein | chr5:4691006-4694055 REVERSE LENGTH=1772	miR398a-3p.6	AT5G14550.1	2.5	-1	1651	1671	Cleavage
| Symbols: MYB33, ATMYB33 | myb domain protein 33 | chr5:1837914-1839997 FORWARD LENGTH=1579	miR159a.8	AT5G06100.1	1.5	-1	1162	1180	Cleavage
| Symbols: MYB33, ATMYB33 | myb domain protein 33 | chr5:1837907-1840417 FORWARD LENGTH=1905	miR159a.8	AT5G06100.3	1.5	-1	1250	1268	Cleavage
| Symbols: MYB33, ATMYB33 | myb domain protein 33 | chr5:1837914-1840727 FORWARD LENGTH=2127	miR159a.8	AT5G06100.2	1.5	-1	1162	1180	Cleavage
| Symbols: MYB33, ATMYB33 | myb domain protein 33 | chr5:1837914-1839997 FORWARD LENGTH=1579	miR159a.9	AT5G06100.1	1.5	-1	1161	1180	Cleavage
| Symbols: MYB33, ATMYB33 | myb domain protein 33 | chr5:1837907-1840417 FORWARD LENGTH=1905	miR159a.9	AT5G06100.3	1.5	-1	1249	1268	Cleavage
| Symbols: MYB33, ATMYB33 | myb domain protein 33 | chr5:1837914-1840727 FORWARD LENGTH=2127	miR159a.9	AT5G06100.2	1.5	-1	1161	1180	Cleavage
| Symbols: MYB33, ATMYB33 | myb domain protein 33 | chr5:1837914-1839997 FORWARD LENGTH=1579	miR159c.4	AT5G06100.1	1.5	-1	1162	1181	Cleavage
| Symbols: MYB33, ATMYB33 | myb domain protein 33 | chr5:1837907-1840417 FORWARD LENGTH=1905	miR159c.4	AT5G06100.3	1.5	-1	1250	1269	Cleavage
| Symbols: MYB33, ATMYB33 | myb domain protein 33 | chr5:1837914-1840727 FORWARD LENGTH=2127	miR159c.4	AT5G06100.2	1.5	-1	1162	1181	Cleavage
| Symbols: MYB33, ATMYB33 | myb domain protein 33 | chr5:1837914-1839997 FORWARD LENGTH=1579	miR159c.3	AT5G06100.1	1.5	-1	1163	1181	Cleavage
| Symbols: MYB33, ATMYB33 | myb domain protein 33 | chr5:1837907-1840417 FORWARD LENGTH=1905	miR159c.3	AT5G06100.3	1.5	-1	1251	1269	Cleavage
| Symbols: MYB33, ATMYB33 | myb domain protein 33 | chr5:1837914-1840727 FORWARD LENGTH=2127	miR159c.3	AT5G06100.2	1.5	-1	1163	1181	Cleavage
| Symbols: MYB33, ATMYB33 | myb domain protein 33 | chr5:1837914-1839997 FORWARD LENGTH=1579	miR159d-3p.2	AT5G06100.1	1.5	-1	1161	1180	Cleavage
| Symbols: MYB33, ATMYB33 | myb domain protein 33 | chr5:1837907-1840417 FORWARD LENGTH=1905	miR159d-3p.2	AT5G06100.3	1.5	-1	1249	1268	Cleavage
| Symbols: MYB33, ATMYB33 | myb domain protein 33 | chr5:1837914-1840727 FORWARD LENGTH=2127	miR159d-3p.2	AT5G06100.2	1.5	-1	1161	1180	Cleavage
| Symbols: MYB33, ATMYB33 | myb domain protein 33 | chr5:1837914-1839997 FORWARD LENGTH=1579	miR319	AT5G06100.1	1.5	-1	1162	1181	Cleavage
| Symbols: MYB33, ATMYB33 | myb domain protein 33 | chr5:1837907-1840417 FORWARD LENGTH=1905	miR319	AT5G06100.3	1.5	-1	1250	1269	Cleavage
| Symbols: MYB33, ATMYB33 | myb domain protein 33 | chr5:1837914-1840727 FORWARD LENGTH=2127	miR319	AT5G06100.2	1.5	-1	1162	1181	Cleavage
| Symbols: MYB33, ATMYB33 | myb domain protein 33 | chr5:1837914-1839997 FORWARD LENGTH=1579	miR319a.4	AT5G06100.1	1.5	-1	1161	1180	Cleavage
| Symbols: MYB33, ATMYB33 | myb domain protein 33 | chr5:1837907-1840417 FORWARD LENGTH=1905	miR319a.4	AT5G06100.3	1.5	-1	1249	1268	Cleavage
| Symbols: MYB33, ATMYB33 | myb domain protein 33 | chr5:1837914-1840727 FORWARD LENGTH=2127	miR319a.4	AT5G06100.2	1.5	-1	1161	1180	Cleavage
| Symbols: MYB33, ATMYB33 | myb domain protein 33 | chr5:1837914-1839997 FORWARD LENGTH=1579	miR319c-3p.2	AT5G06100.1	1.5	-1	1160	1180	Cleavage
| Symbols: MYB33, ATMYB33 | myb domain protein 33 | chr5:1837907-1840417 FORWARD LENGTH=1905	miR319c-3p.2	AT5G06100.3	1.5	-1	1248	1268	Cleavage
| Symbols: MYB33, ATMYB33 | myb domain protein 33 | chr5:1837914-1839997 FORWARD LENGTH=1579	miR319e.10	AT5G06100.1	1.5	-1	1161	1180	Cleavage
| Symbols: MYB33, ATMYB33 | myb domain protein 33 | chr5:1837907-1840417 FORWARD LENGTH=1905	miR319e.10	AT5G06100.3	1.5	-1	1249	1268	Cleavage
| Symbols: MYB33, ATMYB33 | myb domain protein 33 | chr5:1837914-1840727 FORWARD LENGTH=2127	miR319c-3p.2	AT5G06100.2	1.5	-1	1160	1180	Cleavage
| Symbols: MYB33, ATMYB33 | myb domain protein 33 | chr5:1837914-1840727 FORWARD LENGTH=2127	miR319e.10	AT5G06100.2	1.5	-1	1161	1180	Cleavage
| Symbols: MYB33, ATMYB33 | myb domain protein 33 | chr5:1837914-1839997 FORWARD LENGTH=1579	miR319e.9	AT5G06100.1	1.5	-1	1162	1180	Cleavage
| Symbols: MYB33, ATMYB33 | myb domain protein 33 | chr5:1837907-1840417 FORWARD LENGTH=1905	miR319e.9	AT5G06100.3	1.5	-1	1250	1268	Cleavage
| Symbols: MYB33, ATMYB33 | myb domain protein 33 | chr5:1837914-1840727 FORWARD LENGTH=2127	miR319e.9	AT5G06100.2	1.5	-1	1162	1180	Cleavage
| Symbols: MYB33, ATMYB33 | myb domain protein 33 | chr5:1837914-1839997 FORWARD LENGTH=1579	miR159.6	AT5G06100.1	2.5	-1	1161	1180	Cleavage
| Symbols: MYB33, ATMYB33 | myb domain protein 33 | chr5:1837907-1840417 FORWARD LENGTH=1905	miR159.6	AT5G06100.3	2.5	-1	1249	1268	Cleavage
| Symbols: MYB33, ATMYB33 | myb domain protein 33 | chr5:1837914-1840727 FORWARD LENGTH=2127	miR159.6	AT5G06100.2	2.5	-1	1161	1180	Cleavage
| Symbols: MYB33, ATMYB33 | myb domain protein 33 | chr5:1837914-1839997 FORWARD LENGTH=1579	miR159.10	AT5G06100.1	2.5	-1	1161	1181	Cleavage
| Symbols: MYB33, ATMYB33 | myb domain protein 33 | chr5:1837907-1840417 FORWARD LENGTH=1905	miR159.10	AT5G06100.3	2.5	-1	1249	1269	Cleavage
| Symbols: MYB33, ATMYB33 | myb domain protein 33 | chr5:1837914-1840727 FORWARD LENGTH=2127	miR159.10	AT5G06100.2	2.5	-1	1161	1181	Cleavage
| Symbols: MYB33, ATMYB33 | myb domain protein 33 | chr5:1837914-1839997 FORWARD LENGTH=1579	miR159.4	AT5G06100.1	2.5	-1	1161	1179	Cleavage
| Symbols: MYB33, ATMYB33 | myb domain protein 33 | chr5:1837907-1840417 FORWARD LENGTH=1905	miR159.4	AT5G06100.3	2.5	-1	1249	1267	Cleavage
| Symbols: MYB33, ATMYB33 | myb domain protein 33 | chr5:1837914-1839997 FORWARD LENGTH=1579	miR159.5	AT5G06100.1	2.5	-1	1162	1180	Cleavage
| Symbols: MYB33, ATMYB33 | myb domain protein 33 | chr5:1837907-1840417 FORWARD LENGTH=1905	miR159.5	AT5G06100.3	2.5	-1	1250	1268	Cleavage
| Symbols: MYB33, ATMYB33 | myb domain protein 33 | chr5:1837914-1839997 FORWARD LENGTH=1579	miR159.11	AT5G06100.1	2.5	-1	1161	1181	Cleavage
| Symbols: MYB33, ATMYB33 | myb domain protein 33 | chr5:1837907-1840417 FORWARD LENGTH=1905	miR159.11	AT5G06100.3	2.5	-1	1249	1269	Cleavage
| Symbols: MYB33, ATMYB33 | myb domain protein 33 | chr5:1837914-1840727 FORWARD LENGTH=2127	miR159.5	AT5G06100.2	2.5	-1	1162	1180	Cleavage
| Symbols: MYB33, ATMYB33 | myb domain protein 33 | chr5:1837914-1840727 FORWARD LENGTH=2127	miR159.4	AT5G06100.2	2.5	-1	1161	1179	Cleavage
| Symbols: MYB33, ATMYB33 | myb domain protein 33 | chr5:1837914-1840727 FORWARD LENGTH=2127	miR159.11	AT5G06100.2	2.5	-1	1161	1181	Cleavage
| Symbols: MYB33, ATMYB33 | myb domain protein 33 | chr5:1837914-1839997 FORWARD LENGTH=1579	miR159.7	AT5G06100.1	2.5	-1	1162	1181	Cleavage
| Symbols: MYB33, ATMYB33 | myb domain protein 33 | chr5:1837907-1840417 FORWARD LENGTH=1905	miR159.7	AT5G06100.3	2.5	-1	1250	1269	Cleavage
| Symbols: MYB33, ATMYB33 | myb domain protein 33 | chr5:1837914-1840727 FORWARD LENGTH=2127	miR159.7	AT5G06100.2	2.5	-1	1162	1181	Cleavage
| Symbols: MYB33, ATMYB33 | myb domain protein 33 | chr5:1837914-1839997 FORWARD LENGTH=1579	miR159.8	AT5G06100.1	2.5	-1	1161	1180	Cleavage
| Symbols: MYB33, ATMYB33 | myb domain protein 33 | chr5:1837907-1840417 FORWARD LENGTH=1905	miR159.8	AT5G06100.3	2.5	-1	1249	1268	Cleavage
| Symbols: MYB33, ATMYB33 | myb domain protein 33 | chr5:1837914-1840727 FORWARD LENGTH=2127	miR159.8	AT5G06100.2	2.5	-1	1161	1180	Cleavage
| Symbols: MYB33, ATMYB33 | myb domain protein 33 | chr5:1837914-1839997 FORWARD LENGTH=1579	miR159a.10	AT5G06100.1	2.5	-1	1162	1181	Cleavage
| Symbols: MYB33, ATMYB33 | myb domain protein 33 | chr5:1837907-1840417 FORWARD LENGTH=1905	miR159a.10	AT5G06100.3	2.5	-1	1250	1269	Cleavage
| Symbols: MYB33, ATMYB33 | myb domain protein 33 | chr5:1837914-1840727 FORWARD LENGTH=2127	miR159a.10	AT5G06100.2	2.5	-1	1162	1181	Cleavage
| Symbols: MYB33, ATMYB33 | myb domain protein 33 | chr5:1837914-1839997 FORWARD LENGTH=1579	miR159a.7	AT5G06100.1	2.5	-1	1163	1181	Cleavage
| Symbols: MYB33, ATMYB33 | myb domain protein 33 | chr5:1837907-1840417 FORWARD LENGTH=1905	miR159a.7	AT5G06100.3	2.5	-1	1251	1269	Cleavage
| Symbols: MYB33, ATMYB33 | myb domain protein 33 | chr5:1837914-1839997 FORWARD LENGTH=1579	miR159b.10	AT5G06100.1	2.5	-1	1161	1181	Cleavage
| Symbols: MYB33, ATMYB33 | myb domain protein 33 | chr5:1837907-1840417 FORWARD LENGTH=1905	miR159b.10	AT5G06100.3	2.5	-1	1249	1269	Cleavage
| Symbols: MYB33, ATMYB33 | myb domain protein 33 | chr5:1837914-1840727 FORWARD LENGTH=2127	miR159b.10	AT5G06100.2	2.5	-1	1161	1181	Cleavage
| Symbols: MYB33, ATMYB33 | myb domain protein 33 | chr5:1837914-1840727 FORWARD LENGTH=2127	miR159a.7	AT5G06100.2	2.5	-1	1163	1181	Cleavage
| Symbols: MYB33, ATMYB33 | myb domain protein 33 | chr5:1837914-1839997 FORWARD LENGTH=1579	miR159b.3	AT5G06100.1	2.5	-1	1162	1180	Cleavage
| Symbols: MYB33, ATMYB33 | myb domain protein 33 | chr5:1837907-1840417 FORWARD LENGTH=1905	miR159b.3	AT5G06100.3	2.5	-1	1250	1268	Cleavage
| Symbols: MYB33, ATMYB33 | myb domain protein 33 | chr5:1837914-1840727 FORWARD LENGTH=2127	miR159b.3	AT5G06100.2	2.5	-1	1162	1180	Cleavage
| Symbols: MYB33, ATMYB33 | myb domain protein 33 | chr5:1837914-1839997 FORWARD LENGTH=1579	miR159b.7	AT5G06100.1	2.5	-1	1162	1181	Cleavage
| Symbols: MYB33, ATMYB33 | myb domain protein 33 | chr5:1837907-1840417 FORWARD LENGTH=1905	miR159b.7	AT5G06100.3	2.5	-1	1250	1269	Cleavage
| Symbols: MYB33, ATMYB33 | myb domain protein 33 | chr5:1837914-1840727 FORWARD LENGTH=2127	miR159b.7	AT5G06100.2	2.5	-1	1162	1181	Cleavage
| Symbols: MYB33, ATMYB33 | myb domain protein 33 | chr5:1837914-1839997 FORWARD LENGTH=1579	miR159b.8	AT5G06100.1	2.5	-1	1161	1180	Cleavage
| Symbols: MYB33, ATMYB33 | myb domain protein 33 | chr5:1837907-1840417 FORWARD LENGTH=1905	miR159b.8	AT5G06100.3	2.5	-1	1249	1268	Cleavage
| Symbols: MYB33, ATMYB33 | myb domain protein 33 | chr5:1837914-1840727 FORWARD LENGTH=2127	miR159b.8	AT5G06100.2	2.5	-1	1161	1180	Cleavage
| Symbols: MYB33, ATMYB33 | myb domain protein 33 | chr5:1837914-1839997 FORWARD LENGTH=1579	miR159b.5	AT5G06100.1	2.5	-1	1163	1181	Cleavage
| Symbols: MYB33, ATMYB33 | myb domain protein 33 | chr5:1837907-1840417 FORWARD LENGTH=1905	miR159b.5	AT5G06100.3	2.5	-1	1251	1269	Cleavage
| Symbols: MYB33, ATMYB33 | myb domain protein 33 | chr5:1837914-1840727 FORWARD LENGTH=2127	miR159b.5	AT5G06100.2	2.5	-1	1163	1181	Cleavage
| Symbols: MYB33, ATMYB33 | myb domain protein 33 | chr5:1837914-1839997 FORWARD LENGTH=1579	miR159b.6	AT5G06100.1	2.5	-1	1161	1180	Cleavage
| Symbols: MYB33, ATMYB33 | myb domain protein 33 | chr5:1837907-1840417 FORWARD LENGTH=1905	miR159b.6	AT5G06100.3	2.5	-1	1249	1268	Cleavage
| Symbols: MYB33, ATMYB33 | myb domain protein 33 | chr5:1837914-1839997 FORWARD LENGTH=1579	miR159c.7	AT5G06100.1	2.5	-1	1161	1181	Cleavage
| Symbols: MYB33, ATMYB33 | myb domain protein 33 | chr5:1837907-1840417 FORWARD LENGTH=1905	miR159c.7	AT5G06100.3	2.5	-1	1249	1269	Cleavage
| Symbols: MYB33, ATMYB33 | myb domain protein 33 | chr5:1837914-1840727 FORWARD LENGTH=2127	miR159c.7	AT5G06100.2	2.5	-1	1161	1181	Cleavage
| Symbols: MYB33, ATMYB33 | myb domain protein 33 | chr5:1837914-1839997 FORWARD LENGTH=1579	miR159d-3p.3	AT5G06100.1	2.5	-1	1161	1181	Cleavage
| Symbols: MYB33, ATMYB33 | myb domain protein 33 | chr5:1837907-1840417 FORWARD LENGTH=1905	miR159d-3p.3	AT5G06100.3	2.5	-1	1249	1269	Cleavage
| Symbols: MYB33, ATMYB33 | myb domain protein 33 | chr5:1837914-1840727 FORWARD LENGTH=2127	miR159d-3p.3	AT5G06100.2	2.5	-1	1161	1181	Cleavage
| Symbols: MYB33, ATMYB33 | myb domain protein 33 | chr5:1837914-1839997 FORWARD LENGTH=1579	miR159d-3p.1	AT5G06100.1	2.5	-1	1161	1179	Cleavage
| Symbols: MYB33, ATMYB33 | myb domain protein 33 | chr5:1837907-1840417 FORWARD LENGTH=1905	miR159d-3p.1	AT5G06100.3	2.5	-1	1249	1267	Cleavage
| Symbols: MYB33, ATMYB33 | myb domain protein 33 | chr5:1837914-1840727 FORWARD LENGTH=2127	miR159d-3p.1	AT5G06100.2	2.5	-1	1161	1179	Cleavage
| Symbols: MYB33, ATMYB33 | myb domain protein 33 | chr5:1837914-1839997 FORWARD LENGTH=1579	miR159f.1	AT5G06100.1	2.5	-1	1162	1181	Cleavage
| Symbols: MYB33, ATMYB33 | myb domain protein 33 | chr5:1837907-1840417 FORWARD LENGTH=1905	miR159f.1	AT5G06100.3	2.5	-1	1250	1269	Cleavage
| Symbols: MYB33, ATMYB33 | myb domain protein 33 | chr5:1837914-1840727 FORWARD LENGTH=2127	miR159f.1	AT5G06100.2	2.5	-1	1162	1181	Cleavage
| Symbols: MYB33, ATMYB33 | myb domain protein 33 | chr5:1837914-1839997 FORWARD LENGTH=1579	miR159f.2	AT5G06100.1	2.5	-1	1161	1181	Cleavage
| Symbols: MYB33, ATMYB33 | myb domain protein 33 | chr5:1837907-1840417 FORWARD LENGTH=1905	miR159f.2	AT5G06100.3	2.5	-1	1249	1269	Cleavage
| Symbols: MYB33, ATMYB33 | myb domain protein 33 | chr5:1837914-1840727 FORWARD LENGTH=2127	miR159f.2	AT5G06100.2	2.5	-1	1161	1181	Cleavage
| Symbols: MYB33, ATMYB33 | myb domain protein 33 | chr5:1837914-1839997 FORWARD LENGTH=1579	miR159i-3p.2	AT5G06100.1	2.5	-1	1161	1181	Cleavage
| Symbols: MYB33, ATMYB33 | myb domain protein 33 | chr5:1837907-1840417 FORWARD LENGTH=1905	miR159i-3p.2	AT5G06100.3	2.5	-1	1249	1269	Cleavage
| Symbols: MYB33, ATMYB33 | myb domain protein 33 | chr5:1837914-1840727 FORWARD LENGTH=2127	miR159i-3p.2	AT5G06100.2	2.5	-1	1161	1181	Cleavage
| Symbols: MYB33, ATMYB33 | myb domain protein 33 | chr5:1837914-1839997 FORWARD LENGTH=1579	miR159i-3p.1	AT5G06100.1	2.5	-1	1162	1181	Cleavage
| Symbols: MYB33, ATMYB33 | myb domain protein 33 | chr5:1837907-1840417 FORWARD LENGTH=1905	miR159i-3p.1	AT5G06100.3	2.5	-1	1250	1269	Cleavage
| Symbols: MYB33, ATMYB33 | myb domain protein 33 | chr5:1837914-1840727 FORWARD LENGTH=2127	miR159i-3p.1	AT5G06100.2	2.5	-1	1162	1181	Cleavage
| Symbols: MYB33, ATMYB33 | myb domain protein 33 | chr5:1837914-1839997 FORWARD LENGTH=1579	miR319a-3p	AT5G06100.1	2.5	-1	1161	1180	Cleavage
| Symbols: MYB33, ATMYB33 | myb domain protein 33 | chr5:1837907-1840417 FORWARD LENGTH=1905	miR319a-3p	AT5G06100.3	2.5	-1	1249	1268	Cleavage
| Symbols: MYB33, ATMYB33 | myb domain protein 33 | chr5:1837914-1840727 FORWARD LENGTH=2127	miR319a-3p	AT5G06100.2	2.5	-1	1161	1180	Cleavage
| Symbols: MYB33, ATMYB33 | myb domain protein 33 | chr5:1837914-1839997 FORWARD LENGTH=1579	miR319a.3	AT5G06100.1	2.5	-1	1161	1179	Cleavage
| Symbols: MYB33, ATMYB33 | myb domain protein 33 | chr5:1837907-1840417 FORWARD LENGTH=1905	miR319a.3	AT5G06100.3	2.5	-1	1249	1267	Cleavage
| Symbols: MYB33, ATMYB33 | myb domain protein 33 | chr5:1837914-1840727 FORWARD LENGTH=2127	miR319a.3	AT5G06100.2	2.5	-1	1161	1179	Cleavage
| Symbols: MYB33, ATMYB33 | myb domain protein 33 | chr5:1837914-1839997 FORWARD LENGTH=1579	miR319c-3p.1	AT5G06100.1	2.5	-1	1160	1179	Cleavage
| Symbols: MYB33, ATMYB33 | myb domain protein 33 | chr5:1837907-1840417 FORWARD LENGTH=1905	miR319c-3p.1	AT5G06100.3	2.5	-1	1248	1267	Cleavage
| Symbols: MYB33, ATMYB33 | myb domain protein 33 | chr5:1837914-1840727 FORWARD LENGTH=2127	miR319c-3p.1	AT5G06100.2	2.5	-1	1160	1179	Cleavage
| Symbols: MYB33, ATMYB33 | myb domain protein 33 | chr5:1837914-1839997 FORWARD LENGTH=1579	miR319c.5	AT5G06100.1	2.5	-1	1161	1181	Cleavage
| Symbols: MYB33, ATMYB33 | myb domain protein 33 | chr5:1837907-1840417 FORWARD LENGTH=1905	miR319c.5	AT5G06100.3	2.5	-1	1249	1269	Cleavage
| Symbols: MYB33, ATMYB33 | myb domain protein 33 | chr5:1837914-1840727 FORWARD LENGTH=2127	miR319c.5	AT5G06100.2	2.5	-1	1161	1181	Cleavage
| Symbols: MYB33, ATMYB33 | myb domain protein 33 | chr5:1837914-1839997 FORWARD LENGTH=1579	miR319c.3	AT5G06100.1	2.5	-1	1163	1181	Cleavage
| Symbols: MYB33, ATMYB33 | myb domain protein 33 | chr5:1837907-1840417 FORWARD LENGTH=1905	miR319c.3	AT5G06100.3	2.5	-1	1251	1269	Cleavage
| Symbols: MYB33, ATMYB33 | myb domain protein 33 | chr5:1837914-1840727 FORWARD LENGTH=2127	miR319e.12	AT5G06100.2	2.5	-1	1161	1181	Cleavage
| Symbols: MYB33, ATMYB33 | myb domain protein 33 | chr5:1837914-1839997 FORWARD LENGTH=1579	miR319e.12	AT5G06100.1	2.5	-1	1161	1181	Cleavage
| Symbols: MYB33, ATMYB33 | myb domain protein 33 | chr5:1837907-1840417 FORWARD LENGTH=1905	miR319e.12	AT5G06100.3	2.5	-1	1249	1269	Cleavage
| Symbols: MYB33, ATMYB33 | myb domain protein 33 | chr5:1837914-1840727 FORWARD LENGTH=2127	miR319c.4	AT5G06100.2	2.5	-1	1162	1181	Cleavage
| Symbols: MYB33, ATMYB33 | myb domain protein 33 | chr5:1837914-1840727 FORWARD LENGTH=2127	miR319c.3	AT5G06100.2	2.5	-1	1163	1181	Cleavage
| Symbols: MYB33, ATMYB33 | myb domain protein 33 | chr5:1837914-1839997 FORWARD LENGTH=1579	miR319c.4	AT5G06100.1	2.5	-1	1162	1181	Cleavage
| Symbols: MYB33, ATMYB33 | myb domain protein 33 | chr5:1837907-1840417 FORWARD LENGTH=1905	miR319c.4	AT5G06100.3	2.5	-1	1250	1269	Cleavage
| Symbols: MYB33, ATMYB33 | myb domain protein 33 | chr5:1837914-1839997 FORWARD LENGTH=1579	miR319e.7	AT5G06100.1	2.5	-1	1161	1179	Cleavage
| Symbols: MYB33, ATMYB33 | myb domain protein 33 | chr5:1837907-1840417 FORWARD LENGTH=1905	miR319e.7	AT5G06100.3	2.5	-1	1249	1267	Cleavage
| Symbols: MYB33, ATMYB33 | myb domain protein 33 | chr5:1837914-1840727 FORWARD LENGTH=2127	miR319e.7	AT5G06100.2	2.5	-1	1161	1179	Cleavage
| Symbols: MYB33, ATMYB33 | myb domain protein 33 | chr5:1837914-1839997 FORWARD LENGTH=1579	miR319e.8	AT5G06100.1	2.5	-1	1163	1181	Cleavage
| Symbols: MYB33, ATMYB33 | myb domain protein 33 | chr5:1837907-1840417 FORWARD LENGTH=1905	miR319e.8	AT5G06100.3	2.5	-1	1251	1269	Cleavage
| Symbols: MYB33, ATMYB33 | myb domain protein 33 | chr5:1837914-1840727 FORWARD LENGTH=2127	miR319e.8	AT5G06100.2	2.5	-1	1163	1181	Cleavage
| Symbols: MYB33, ATMYB33 | myb domain protein 33 | chr5:1837914-1839997 FORWARD LENGTH=1579	miR319e.11	AT5G06100.1	2.5	-1	1162	1181	Cleavage
| Symbols: MYB33, ATMYB33 | myb domain protein 33 | chr5:1837907-1840417 FORWARD LENGTH=1905	miR319e.11	AT5G06100.3	2.5	-1	1250	1269	Cleavage
| Symbols: MYB33, ATMYB33 | myb domain protein 33 | chr5:1837914-1840727 FORWARD LENGTH=2127	miR319e.11	AT5G06100.2	2.5	-1	1162	1181	Cleavage
| Symbols: MYB33, ATMYB33 | myb domain protein 33 | chr5:1837914-1839997 FORWARD LENGTH=1579	miR319h	AT5G06100.1	2.5	-1	1161	1181	Cleavage
| Symbols: MYB33, ATMYB33 | myb domain protein 33 | chr5:1837914-1840727 FORWARD LENGTH=2127	miR319h	AT5G06100.2	2.5	-1	1161	1181	Cleavage
| Symbols: MYB33, ATMYB33 | myb domain protein 33 | chr5:1837907-1840417 FORWARD LENGTH=1905	miR319h	AT5G06100.3	2.5	-1	1249	1269	Cleavage
| Symbols: MYB33, ATMYB33 | myb domain protein 33 | chr5:1837914-1839997 FORWARD LENGTH=1579	miR159b.9	AT5G06100.1	2.5	-1	1161	1181	Cleavage
| Symbols: MYB33, ATMYB33 | myb domain protein 33 | chr5:1837907-1840417 FORWARD LENGTH=1905	miR159b.9	AT5G06100.3	2.5	-1	1249	1269	Cleavage
| Symbols: MYB33, ATMYB33 | myb domain protein 33 | chr5:1837914-1840727 FORWARD LENGTH=2127	miR159b.9	AT5G06100.2	2.5	-1	1161	1181	Cleavage
| Symbols: MYB33, ATMYB33 | myb domain protein 33 | chr5:1837914-1839997 FORWARD LENGTH=1579	miR159c.8	AT5G06100.1	2.5	-1	1161	1181	Cleavage
| Symbols: MYB33, ATMYB33 | myb domain protein 33 | chr5:1837907-1840417 FORWARD LENGTH=1905	miR159c.8	AT5G06100.3	2.5	-1	1249	1269	Cleavage
| Symbols: MYB33, ATMYB33 | myb domain protein 33 | chr5:1837914-1840727 FORWARD LENGTH=2127	miR159c.8	AT5G06100.2	2.5	-1	1161	1181	Cleavage
| Symbols: MYB33, ATMYB33 | myb domain protein 33 | chr5:1837914-1839997 FORWARD LENGTH=1579	miR159c.6	AT5G06100.1	2.5	-1	1161	1180	Cleavage
| Symbols: MYB33, ATMYB33 | myb domain protein 33 | chr5:1837907-1840417 FORWARD LENGTH=1905	miR159c.6	AT5G06100.3	2.5	-1	1249	1268	Cleavage
| Symbols: MYB33, ATMYB33 | myb domain protein 33 | chr5:1837914-1840727 FORWARD LENGTH=2127	miR159c.6	AT5G06100.2	2.5	-1	1161	1180	Cleavage
| Symbols: MYB33, ATMYB33 | myb domain protein 33 | chr5:1837914-1839997 FORWARD LENGTH=1579	miR159c.5	AT5G06100.1	2.5	-1	1162	1181	Cleavage
| Symbols: MYB33, ATMYB33 | myb domain protein 33 | chr5:1837907-1840417 FORWARD LENGTH=1905	miR159c.5	AT5G06100.3	2.5	-1	1250	1269	Cleavage
| Symbols: MYB33, ATMYB33 | myb domain protein 33 | chr5:1837914-1840727 FORWARD LENGTH=2127	miR159c.5	AT5G06100.2	2.5	-1	1162	1181	Cleavage
| Symbols: MYB33, ATMYB33 | myb domain protein 33 | chr5:1837914-1840727 FORWARD LENGTH=2127	miR159b.6	AT5G06100.2	2.5	-1	1161	1180	Cleavage
| Symbols: ATMYB65, MYB65 | myb domain protein 65 | chr3:3602093-3605104 FORWARD LENGTH=2015	miR159.10	AT3G11440.1	2.5	-1	1155	1175	Cleavage
| Symbols: ATMYB65, MYB65 | myb domain protein 65 | chr3:3602093-3605104 FORWARD LENGTH=2015	miR159a.8	AT3G11440.1	1.5	-1	1156	1174	Cleavage
| Symbols: ATMYB65, MYB65 | myb domain protein 65 | chr3:3602093-3605104 FORWARD LENGTH=2015	miR159a.9	AT3G11440.1	1.5	-1	1155	1174	Cleavage
| Symbols: ATMYB65, MYB65 | myb domain protein 65 | chr3:3602093-3605104 FORWARD LENGTH=2015	miR159c.4	AT3G11440.1	1.5	-1	1156	1175	Cleavage
| Symbols: ATMYB65, MYB65 | myb domain protein 65 | chr3:3602093-3605104 FORWARD LENGTH=2015	miR159c.3	AT3G11440.1	1.5	-1	1157	1175	Cleavage
| Symbols: ATMYB65, MYB65 | myb domain protein 65 | chr3:3602093-3605104 FORWARD LENGTH=2015	miR159d-3p.2	AT3G11440.1	1.5	-1	1155	1174	Cleavage
| Symbols: ATMYB65, MYB65 | myb domain protein 65 | chr3:3602093-3605104 FORWARD LENGTH=2015	miR319	AT3G11440.1	1.5	-1	1156	1175	Cleavage
| Symbols: ATMYB65, MYB65 | myb domain protein 65 | chr3:3602093-3605104 FORWARD LENGTH=2015	miR319a.4	AT3G11440.1	1.5	-1	1155	1174	Cleavage
| Symbols: ATMYB65, MYB65 | myb domain protein 65 | chr3:3602093-3605104 FORWARD LENGTH=2015	miR319c-3p.2	AT3G11440.1	1.5	-1	1154	1174	Cleavage
| Symbols: ATMYB65, MYB65 | myb domain protein 65 | chr3:3602093-3605104 FORWARD LENGTH=2015	miR319e.9	AT3G11440.1	1.5	-1	1156	1174	Cleavage
| Symbols: ATMYB65, MYB65 | myb domain protein 65 | chr3:3602093-3605104 FORWARD LENGTH=2015	miR319e.10	AT3G11440.1	1.5	-1	1155	1174	Cleavage
| Symbols: ATMYB65, MYB65 | myb domain protein 65 | chr3:3602093-3605104 FORWARD LENGTH=2015	miR159.6	AT3G11440.1	2.5	-1	1155	1174	Cleavage
| Symbols: ATMYB65, MYB65 | myb domain protein 65 | chr3:3602093-3605104 FORWARD LENGTH=2015	miR159.11	AT3G11440.1	2.5	-1	1155	1175	Cleavage
| Symbols: ATMYB65, MYB65 | myb domain protein 65 | chr3:3602093-3605104 FORWARD LENGTH=2015	miR159b.10	AT3G11440.1	2.5	-1	1155	1175	Cleavage
| Symbols: ATMYB65, MYB65 | myb domain protein 65 | chr3:3602093-3605104 FORWARD LENGTH=2015	miR159.4	AT3G11440.1	2.5	-1	1155	1173	Cleavage
| Symbols: ATMYB65, MYB65 | myb domain protein 65 | chr3:3602093-3605104 FORWARD LENGTH=2015	miR159.5	AT3G11440.1	2.5	-1	1156	1174	Cleavage
| Symbols: ATMYB65, MYB65 | myb domain protein 65 | chr3:3602093-3605104 FORWARD LENGTH=2015	miR159.8	AT3G11440.1	2.5	-1	1155	1174	Cleavage
| Symbols: ATMYB65, MYB65 | myb domain protein 65 | chr3:3602093-3605104 FORWARD LENGTH=2015	miR159a.10	AT3G11440.1	2.5	-1	1156	1175	Cleavage
| Symbols: ATMYB65, MYB65 | myb domain protein 65 | chr3:3602093-3605104 FORWARD LENGTH=2015	miR159a.7	AT3G11440.1	2.5	-1	1157	1175	Cleavage
| Symbols: ATMYB65, MYB65 | myb domain protein 65 | chr3:3602093-3605104 FORWARD LENGTH=2015	miR159b.3	AT3G11440.1	2.5	-1	1156	1174	Cleavage
| Symbols: ATMYB65, MYB65 | myb domain protein 65 | chr3:3602093-3605104 FORWARD LENGTH=2015	miR159b.8	AT3G11440.1	2.5	-1	1155	1174	Cleavage
| Symbols: ATMYB65, MYB65 | myb domain protein 65 | chr3:3602093-3605104 FORWARD LENGTH=2015	miR159b.7	AT3G11440.1	2.5	-1	1156	1175	Cleavage
| Symbols: ATMYB65, MYB65 | myb domain protein 65 | chr3:3602093-3605104 FORWARD LENGTH=2015	miR159b.5	AT3G11440.1	2.5	-1	1157	1175	Cleavage
| Symbols: ATMYB65, MYB65 | myb domain protein 65 | chr3:3602093-3605104 FORWARD LENGTH=2015	miR159b.9	AT3G11440.1	2.5	-1	1155	1175	Cleavage
| Symbols: ATMYB65, MYB65 | myb domain protein 65 | chr3:3602093-3605104 FORWARD LENGTH=2015	miR159c.8	AT3G11440.1	2.5	-1	1155	1175	Cleavage
| Symbols: ATMYB65, MYB65 | myb domain protein 65 | chr3:3602093-3605104 FORWARD LENGTH=2015	miR159c.6	AT3G11440.1	2.5	-1	1155	1174	Cleavage
| Symbols: ATMYB65, MYB65 | myb domain protein 65 | chr3:3602093-3605104 FORWARD LENGTH=2015	miR159c.5	AT3G11440.1	2.5	-1	1156	1175	Cleavage
| Symbols: ATMYB65, MYB65 | myb domain protein 65 | chr3:3602093-3605104 FORWARD LENGTH=2015	miR159c.7	AT3G11440.1	2.5	-1	1155	1175	Cleavage
| Symbols: ATMYB65, MYB65 | myb domain protein 65 | chr3:3602093-3605104 FORWARD LENGTH=2015	miR159d-3p.3	AT3G11440.1	2.5	-1	1155	1175	Cleavage
| Symbols: ATMYB65, MYB65 | myb domain protein 65 | chr3:3602093-3605104 FORWARD LENGTH=2015	miR159d-3p.1	AT3G11440.1	2.5	-1	1155	1173	Cleavage
| Symbols: ATMYB65, MYB65 | myb domain protein 65 | chr3:3602093-3605104 FORWARD LENGTH=2015	miR159f.1	AT3G11440.1	2.5	-1	1156	1175	Cleavage
| Symbols: ATMYB65, MYB65 | myb domain protein 65 | chr3:3602093-3605104 FORWARD LENGTH=2015	miR159f.2	AT3G11440.1	2.5	-1	1155	1175	Cleavage
| Symbols: ATMYB65, MYB65 | myb domain protein 65 | chr3:3602093-3605104 FORWARD LENGTH=2015	miR159i-3p.2	AT3G11440.1	2.5	-1	1155	1175	Cleavage
| Symbols: ATMYB65, MYB65 | myb domain protein 65 | chr3:3602093-3605104 FORWARD LENGTH=2015	miR159i-3p.1	AT3G11440.1	2.5	-1	1156	1175	Cleavage
| Symbols: ATMYB65, MYB65 | myb domain protein 65 | chr3:3602093-3605104 FORWARD LENGTH=2015	miR319a-3p	AT3G11440.1	2.5	-1	1155	1174	Cleavage
| Symbols: ATMYB65, MYB65 | myb domain protein 65 | chr3:3602093-3605104 FORWARD LENGTH=2015	miR319a.3	AT3G11440.1	2.5	-1	1155	1173	Cleavage
| Symbols: ATMYB65, MYB65 | myb domain protein 65 | chr3:3602093-3605104 FORWARD LENGTH=2015	miR319c-3p.1	AT3G11440.1	2.5	-1	1154	1173	Cleavage
| Symbols: ATMYB65, MYB65 | myb domain protein 65 | chr3:3602093-3605104 FORWARD LENGTH=2015	miR319c.5	AT3G11440.1	2.5	-1	1155	1175	Cleavage
| Symbols: ATMYB65, MYB65 | myb domain protein 65 | chr3:3602093-3605104 FORWARD LENGTH=2015	miR319c.3	AT3G11440.1	2.5	-1	1157	1175	Cleavage
| Symbols: ATMYB65, MYB65 | myb domain protein 65 | chr3:3602093-3605104 FORWARD LENGTH=2015	miR319c.4	AT3G11440.1	2.5	-1	1156	1175	Cleavage
| Symbols: ATMYB65, MYB65 | myb domain protein 65 | chr3:3602093-3605104 FORWARD LENGTH=2015	miR319e.12	AT3G11440.1	2.5	-1	1155	1175	Cleavage
| Symbols: ATMYB65, MYB65 | myb domain protein 65 | chr3:3602093-3605104 FORWARD LENGTH=2015	miR319e.8	AT3G11440.1	2.5	-1	1157	1175	Cleavage
| Symbols: ATMYB65, MYB65 | myb domain protein 65 | chr3:3602093-3605104 FORWARD LENGTH=2015	miR319e.11	AT3G11440.1	2.5	-1	1156	1175	Cleavage
| Symbols: ATMYB65, MYB65 | myb domain protein 65 | chr3:3602093-3605104 FORWARD LENGTH=2015	miR319h	AT3G11440.1	2.5	-1	1155	1175	Cleavage
| Symbols: ATMYB65, MYB65 | myb domain protein 65 | chr3:3602093-3605104 FORWARD LENGTH=2015	miR159.7	AT3G11440.1	2.5	-1	1156	1175	Cleavage
| Symbols: ATMYB65, MYB65 | myb domain protein 65 | chr3:3602093-3605104 FORWARD LENGTH=2015	miR159b.6	AT3G11440.1	2.5	-1	1155	1174	Cleavage
| Symbols: ATMYB65, MYB65 | myb domain protein 65 | chr3:3602093-3605104 FORWARD LENGTH=2015	miR319e.7	AT3G11440.1	2.5	-1	1155	1173	Cleavage
| Symbols: ATMYB68, MYB68 | myb domain protein 68 | chr5:26322948-26324578 FORWARD LENGTH=1405	miR172a-3p.2	AT5G65790.1	2	-1	757	777	Cleavage
| Symbols: ATMYB68, MYB68 | myb domain protein 68 | chr5:26322948-26324578 FORWARD LENGTH=1405	miR172a-3p.1	AT5G65790.1	2	-1	758	777	Cleavage
| Symbols: ATMYB68, MYB68 | myb domain protein 68 | chr5:26322948-26324578 FORWARD LENGTH=1405	miR172d.2	AT5G65790.1	2	-1	759	777	Cleavage
| Symbols: AtMYB81, MYB81 | myb domain protein 81 | chr2:11506065-11507426 REVERSE LENGTH=1285	miR159c.4	AT2G26960.1	2.5	-1	865	884	Cleavage
| Symbols: AtMYB81, MYB81 | myb domain protein 81 | chr2:11506065-11507426 REVERSE LENGTH=1285	miR159c.3	AT2G26960.1	2.5	-1	866	884	Cleavage
| Symbols: AtMYB81, MYB81 | myb domain protein 81 | chr2:11506065-11507426 REVERSE LENGTH=1285	miR319	AT2G26960.1	2.5	-1	865	884	Cleavage
| Symbols: RAX3, MYB84, ATMYB84 | myb domain protein 84 | chr3:18427735-18429201 FORWARD LENGTH=1240	miR172a-3p.2	AT3G49690.1	3	-1	834	854	Cleavage
| Symbols: RAX3, MYB84, ATMYB84 | myb domain protein 84 | chr3:18427735-18429201 FORWARD LENGTH=1240	miR172a-3p.1	AT3G49690.1	3	-1	835	854	Cleavage
| Symbols: RAX3, MYB84, ATMYB84 | myb domain protein 84 | chr3:18427735-18429201 FORWARD LENGTH=1240	miR172d-3p.2	AT3G49690.1	3	-1	834	854	Cleavage
| Symbols: RAX3, MYB84, ATMYB84 | myb domain protein 84 | chr3:18427735-18429201 FORWARD LENGTH=1240	miR172d.2	AT3G49690.1	3	-1	836	854	Cleavage
| Symbols: RAX3, MYB84, ATMYB84 | myb domain protein 84 | chr3:18427735-18429201 FORWARD LENGTH=1240	miR172d.4	AT3G49690.1	3	-1	834	854	Cleavage
| Symbols: RAX3, MYB84, ATMYB84 | myb domain protein 84 | chr3:18427735-18429201 FORWARD LENGTH=1240	miR172d.3	AT3G49690.1	3	-1	835	854	Cleavage
| Symbols: MYB97, AtMYB97 | myb domain protein 97 | chr4:13527770-13529172 FORWARD LENGTH=1170	miR159.12	AT4G26930.1	1.5	-1	665	685	Cleavage
| Symbols: MYB97, AtMYB97 | myb domain protein 97 | chr4:13527770-13529172 FORWARD LENGTH=1170	miR159.9	AT4G26930.1	1.5	-1	666	685	Cleavage
| Symbols: MYB101, ATMYB101, ATM1 | myb domain protein 101 | chr2:13782208-13784471 REVERSE LENGTH=1760	miR159.9	AT2G32460.2	1	-1	973	992	Cleavage
| Symbols: MYB101, ATMYB101, ATM1 | myb domain protein 101 | chr2:13782208-13784471 REVERSE LENGTH=1792	miR159.9	AT2G32460.1	1	-1	1005	1024	Cleavage
| Symbols: MYB101, ATMYB101, ATM1 | myb domain protein 101 | chr2:13782208-13784471 REVERSE LENGTH=1760	miR159.12	AT2G32460.2	1	-1	972	992	Cleavage
| Symbols: MYB101, ATMYB101, ATM1 | myb domain protein 101 | chr2:13782208-13784471 REVERSE LENGTH=1792	miR159.12	AT2G32460.1	1	-1	1004	1024	Cleavage
| Symbols: MYB101, ATMYB101, ATM1 | myb domain protein 101 | chr2:13782208-13784471 REVERSE LENGTH=1760	miR159.10	AT2G32460.2	2.5	-1	972	992	Cleavage
| Symbols: MYB101, ATMYB101, ATM1 | myb domain protein 101 | chr2:13782208-13784471 REVERSE LENGTH=1792	miR159.10	AT2G32460.1	2.5	-1	1004	1024	Cleavage
| Symbols: MYB101, ATMYB101, ATM1 | myb domain protein 101 | chr2:13782208-13784471 REVERSE LENGTH=1760	miR159b.10	AT2G32460.2	2.5	-1	972	992	Cleavage
| Symbols: MYB101, ATMYB101, ATM1 | myb domain protein 101 | chr2:13782208-13784471 REVERSE LENGTH=1792	miR159b.10	AT2G32460.1	2.5	-1	1004	1024	Cleavage
| Symbols: MYB101, ATMYB101, ATM1 | myb domain protein 101 | chr2:13782208-13784471 REVERSE LENGTH=1760	miR159b.7	AT2G32460.2	2.5	-1	973	992	Cleavage
| Symbols: MYB101, ATMYB101, ATM1 | myb domain protein 101 | chr2:13782208-13784471 REVERSE LENGTH=1792	miR159b.7	AT2G32460.1	2.5	-1	1005	1024	Cleavage
| Symbols: MYB101, ATMYB101, ATM1 | myb domain protein 101 | chr2:13782208-13784471 REVERSE LENGTH=1760	miR159b.5	AT2G32460.2	2.5	-1	974	992	Cleavage
| Symbols: MYB101, ATMYB101, ATM1 | myb domain protein 101 | chr2:13782208-13784471 REVERSE LENGTH=1792	miR159b.5	AT2G32460.1	2.5	-1	1006	1024	Cleavage
| Symbols: MYB101, ATMYB101, ATM1 | myb domain protein 101 | chr2:13782208-13784471 REVERSE LENGTH=1760	miR159c.7	AT2G32460.2	2.5	-1	972	992	Cleavage
| Symbols: MYB101, ATMYB101, ATM1 | myb domain protein 101 | chr2:13782208-13784471 REVERSE LENGTH=1760	miR159b.9	AT2G32460.2	2.5	-1	972	992	Cleavage
| Symbols: MYB101, ATMYB101, ATM1 | myb domain protein 101 | chr2:13782208-13784471 REVERSE LENGTH=1792	miR159b.9	AT2G32460.1	2.5	-1	1004	1024	Cleavage
| Symbols: MYB101, ATMYB101, ATM1 | myb domain protein 101 | chr2:13782208-13784471 REVERSE LENGTH=1760	miR159c.8	AT2G32460.2	2.5	-1	972	992	Cleavage
| Symbols: MYB101, ATMYB101, ATM1 | myb domain protein 101 | chr2:13782208-13784471 REVERSE LENGTH=1792	miR159c.8	AT2G32460.1	2.5	-1	1004	1024	Cleavage
| Symbols: MYB101, ATMYB101, ATM1 | myb domain protein 101 | chr2:13782208-13784471 REVERSE LENGTH=1760	miR159c.5	AT2G32460.2	2.5	-1	973	992	Cleavage
| Symbols: MYB101, ATMYB101, ATM1 | myb domain protein 101 | chr2:13782208-13784471 REVERSE LENGTH=1792	miR159c.5	AT2G32460.1	2.5	-1	1005	1024	Cleavage
| Symbols: MYB101, ATMYB101, ATM1 | myb domain protein 101 | chr2:13782208-13784471 REVERSE LENGTH=1792	miR159c.7	AT2G32460.1	2.5	-1	1004	1024	Cleavage
| Symbols: AtMYB104, MYB104 | myb domain protein 104 | chr2:11500721-11502136 REVERSE LENGTH=1212	miR159a.10	AT2G26950.1	1.5	-1	828	847	Cleavage
| Symbols: AtMYB104, MYB104 | myb domain protein 104 | chr2:11500721-11502136 REVERSE LENGTH=1212	miR159a.7	AT2G26950.1	1.5	-1	829	847	Cleavage
| Symbols: AtMYB104, MYB104 | myb domain protein 104 | chr2:11500721-11502136 REVERSE LENGTH=1212	miR159a.8	AT2G26950.1	1.5	-1	828	846	Cleavage
| Symbols: AtMYB104, MYB104 | myb domain protein 104 | chr2:11500721-11502136 REVERSE LENGTH=1212	miR159a.9	AT2G26950.1	1.5	-1	827	846	Cleavage
| Symbols: AtMYB104, MYB104 | myb domain protein 104 | chr2:11500721-11502136 REVERSE LENGTH=1212	miR159d-3p.2	AT2G26950.1	1.5	-1	827	846	Cleavage
| Symbols: AtMYB104, MYB104 | myb domain protein 104 | chr2:11500721-11502136 REVERSE LENGTH=1212	miR159d-3p.3	AT2G26950.1	1.5	-1	827	847	Cleavage
| Symbols: AtMYB104, MYB104 | myb domain protein 104 | chr2:11500721-11502136 REVERSE LENGTH=1212	miR159f.1	AT2G26950.1	1.5	-1	828	847	Cleavage
| Symbols: AtMYB104, MYB104 | myb domain protein 104 | chr2:11500721-11502136 REVERSE LENGTH=1212	miR159f.2	AT2G26950.1	1.5	-1	827	847	Cleavage
| Symbols: AtMYB104, MYB104 | myb domain protein 104 | chr2:11500721-11502136 REVERSE LENGTH=1212	miR319a.4	AT2G26950.1	1.5	-1	827	846	Cleavage
| Symbols: AtMYB104, MYB104 | myb domain protein 104 | chr2:11500721-11502136 REVERSE LENGTH=1212	miR319a.6	AT2G26950.1	1.5	-1	826	846	Cleavage
| Symbols: AtMYB104, MYB104 | myb domain protein 104 | chr2:11500721-11502136 REVERSE LENGTH=1212	miR319c-3p.2	AT2G26950.1	1.5	-1	826	846	Cleavage
| Symbols: AtMYB104, MYB104 | myb domain protein 104 | chr2:11500721-11502136 REVERSE LENGTH=1212	miR319c.5	AT2G26950.1	1.5	-1	827	847	Cleavage
| Symbols: AtMYB104, MYB104 | myb domain protein 104 | chr2:11500721-11502136 REVERSE LENGTH=1212	miR319c.3	AT2G26950.1	1.5	-1	829	847	Cleavage
| Symbols: AtMYB104, MYB104 | myb domain protein 104 | chr2:11500721-11502136 REVERSE LENGTH=1212	miR319c.4	AT2G26950.1	1.5	-1	828	847	Cleavage
| Symbols: AtMYB104, MYB104 | myb domain protein 104 | chr2:11500721-11502136 REVERSE LENGTH=1212	miR319e.10	AT2G26950.1	1.5	-1	827	846	Cleavage
| Symbols: AtMYB104, MYB104 | myb domain protein 104 | chr2:11500721-11502136 REVERSE LENGTH=1212	miR319e.9	AT2G26950.1	1.5	-1	828	846	Cleavage
| Symbols: AtMYB104, MYB104 | myb domain protein 104 | chr2:11500721-11502136 REVERSE LENGTH=1212	miR319h	AT2G26950.1	1.5	-1	827	847	Cleavage
| Symbols: AtMYB104, MYB104 | myb domain protein 104 | chr2:11500721-11502136 REVERSE LENGTH=1212	miR159.10	AT2G26950.1	2.5	-1	827	847	Cleavage
| Symbols: AtMYB104, MYB104 | myb domain protein 104 | chr2:11500721-11502136 REVERSE LENGTH=1212	miR159.6	AT2G26950.1	2.5	-1	827	846	Cleavage
| Symbols: AtMYB104, MYB104 | myb domain protein 104 | chr2:11500721-11502136 REVERSE LENGTH=1212	miR159.4	AT2G26950.1	2.5	-1	827	845	Cleavage
| Symbols: AtMYB104, MYB104 | myb domain protein 104 | chr2:11500721-11502136 REVERSE LENGTH=1212	miR159.5	AT2G26950.1	2.5	-1	828	846	Cleavage
| Symbols: AtMYB104, MYB104 | myb domain protein 104 | chr2:11500721-11502136 REVERSE LENGTH=1212	miR159.11	AT2G26950.1	2.5	-1	827	847	Cleavage
| Symbols: AtMYB104, MYB104 | myb domain protein 104 | chr2:11500721-11502136 REVERSE LENGTH=1212	miR159.7	AT2G26950.1	2.5	-1	828	847	Cleavage
| Symbols: AtMYB104, MYB104 | myb domain protein 104 | chr2:11500721-11502136 REVERSE LENGTH=1212	miR159.8	AT2G26950.1	2.5	-1	827	846	Cleavage
| Symbols: AtMYB104, MYB104 | myb domain protein 104 | chr2:11500721-11502136 REVERSE LENGTH=1212	miR159b.10	AT2G26950.1	2.5	-1	827	847	Cleavage
| Symbols: AtMYB104, MYB104 | myb domain protein 104 | chr2:11500721-11502136 REVERSE LENGTH=1212	miR159b.3	AT2G26950.1	2.5	-1	828	846	Cleavage
| Symbols: AtMYB104, MYB104 | myb domain protein 104 | chr2:11500721-11502136 REVERSE LENGTH=1212	miR159b.7	AT2G26950.1	2.5	-1	828	847	Cleavage
| Symbols: AtMYB104, MYB104 | myb domain protein 104 | chr2:11500721-11502136 REVERSE LENGTH=1212	miR159b.8	AT2G26950.1	2.5	-1	827	846	Cleavage
| Symbols: AtMYB104, MYB104 | myb domain protein 104 | chr2:11500721-11502136 REVERSE LENGTH=1212	miR159b.5	AT2G26950.1	2.5	-1	829	847	Cleavage
| Symbols: AtMYB104, MYB104 | myb domain protein 104 | chr2:11500721-11502136 REVERSE LENGTH=1212	miR159b.6	AT2G26950.1	2.5	-1	827	846	Cleavage
| Symbols: AtMYB104, MYB104 | myb domain protein 104 | chr2:11500721-11502136 REVERSE LENGTH=1212	miR159b.9	AT2G26950.1	2.5	-1	827	847	Cleavage
| Symbols: AtMYB104, MYB104 | myb domain protein 104 | chr2:11500721-11502136 REVERSE LENGTH=1212	miR159c.4	AT2G26950.1	2.5	-1	828	847	Cleavage
| Symbols: AtMYB104, MYB104 | myb domain protein 104 | chr2:11500721-11502136 REVERSE LENGTH=1212	miR159c.3	AT2G26950.1	2.5	-1	829	847	Cleavage
| Symbols: AtMYB104, MYB104 | myb domain protein 104 | chr2:11500721-11502136 REVERSE LENGTH=1212	miR159c.8	AT2G26950.1	2.5	-1	827	847	Cleavage
| Symbols: AtMYB104, MYB104 | myb domain protein 104 | chr2:11500721-11502136 REVERSE LENGTH=1212	miR159c.6	AT2G26950.1	2.5	-1	827	846	Cleavage
| Symbols: AtMYB104, MYB104 | myb domain protein 104 | chr2:11500721-11502136 REVERSE LENGTH=1212	miR159c.5	AT2G26950.1	2.5	-1	828	847	Cleavage
| Symbols: AtMYB104, MYB104 | myb domain protein 104 | chr2:11500721-11502136 REVERSE LENGTH=1212	miR159c.7	AT2G26950.1	2.5	-1	827	847	Cleavage
| Symbols: AtMYB104, MYB104 | myb domain protein 104 | chr2:11500721-11502136 REVERSE LENGTH=1212	miR159d-3p.1	AT2G26950.1	2.5	-1	827	845	Cleavage
| Symbols: AtMYB104, MYB104 | myb domain protein 104 | chr2:11500721-11502136 REVERSE LENGTH=1212	miR159i-3p.2	AT2G26950.1	2.5	-1	827	847	Cleavage
| Symbols: AtMYB104, MYB104 | myb domain protein 104 | chr2:11500721-11502136 REVERSE LENGTH=1212	miR159i-3p.1	AT2G26950.1	2.5	-1	828	847	Cleavage
| Symbols: AtMYB104, MYB104 | myb domain protein 104 | chr2:11500721-11502136 REVERSE LENGTH=1212	miR319	AT2G26950.1	2.5	-1	828	847	Cleavage
| Symbols: AtMYB104, MYB104 | myb domain protein 104 | chr2:11500721-11502136 REVERSE LENGTH=1212	miR319a-3p	AT2G26950.1	2.5	-1	827	846	Cleavage
| Symbols: AtMYB104, MYB104 | myb domain protein 104 | chr2:11500721-11502136 REVERSE LENGTH=1212	miR319a.5	AT2G26950.1	2.5	-1	826	845	Cleavage
| Symbols: AtMYB104, MYB104 | myb domain protein 104 | chr2:11500721-11502136 REVERSE LENGTH=1212	miR319a.3	AT2G26950.1	2.5	-1	827	845	Cleavage
| Symbols: AtMYB104, MYB104 | myb domain protein 104 | chr2:11500721-11502136 REVERSE LENGTH=1212	miR319b-3p	AT2G26950.1	2.5	-1	826	846	Cleavage
| Symbols: AtMYB104, MYB104 | myb domain protein 104 | chr2:11500721-11502136 REVERSE LENGTH=1212	miR319c-3p.1	AT2G26950.1	2.5	-1	826	845	Cleavage
| Symbols: AtMYB104, MYB104 | myb domain protein 104 | chr2:11500721-11502136 REVERSE LENGTH=1212	miR319e.12	AT2G26950.1	2.5	-1	827	847	Cleavage
| Symbols: AtMYB104, MYB104 | myb domain protein 104 | chr2:11500721-11502136 REVERSE LENGTH=1212	miR319e.7	AT2G26950.1	2.5	-1	827	845	Cleavage
| Symbols: AtMYB104, MYB104 | myb domain protein 104 | chr2:11500721-11502136 REVERSE LENGTH=1212	miR319e.8	AT2G26950.1	2.5	-1	829	847	Cleavage
| Symbols: AtMYB104, MYB104 | myb domain protein 104 | chr2:11500721-11502136 REVERSE LENGTH=1212	miR319e.11	AT2G26950.1	2.5	-1	828	847	Cleavage
| Symbols: ATMYB120, MYB120 | myb domain protein 120 | chr5:22324599-22326248 REVERSE LENGTH=1572	miR159c.5	AT5G55020.1	2.5	-1	1170	1189	Cleavage
| Symbols: ATMYB120, MYB120 | myb domain protein 120 | chr5:22324599-22326248 REVERSE LENGTH=1572	miR159c.7	AT5G55020.1	2.5	-1	1169	1189	Cleavage
| Symbols: ATMYB120, MYB120 | myb domain protein 120 | chr5:22324599-22326248 REVERSE LENGTH=1572	miR159d-3p.2	AT5G55020.1	2.5	-1	1169	1188	Cleavage
| Symbols: ATMYB120, MYB120 | myb domain protein 120 | chr5:22324599-22326248 REVERSE LENGTH=1572	miR159.9	AT5G55020.1	2	-1	1169	1189	Cleavage
| Symbols: ATMYB120, MYB120 | myb domain protein 120 | chr5:22324599-22326248 REVERSE LENGTH=1572	miR159.12	AT5G55020.1	2	-1	1168	1189	Cleavage
| Symbols: ATMYB120, MYB120 | myb domain protein 120 | chr5:22324599-22326248 REVERSE LENGTH=1572	miR159a.8	AT5G55020.1	2.5	-1	1170	1188	Cleavage
| Symbols: ATMYB120, MYB120 | myb domain protein 120 | chr5:22324599-22326248 REVERSE LENGTH=1572	miR159a.9	AT5G55020.1	2.5	-1	1169	1188	Cleavage
| Symbols: ATMYB120, MYB120 | myb domain protein 120 | chr5:22324599-22326248 REVERSE LENGTH=1572	miR159b.5	AT5G55020.1	2.5	-1	1171	1189	Cleavage
| Symbols: ATMYB120, MYB120 | myb domain protein 120 | chr5:22324599-22326248 REVERSE LENGTH=1572	miR159d-3p.1	AT5G55020.1	2.5	-1	1169	1187	Cleavage
| Symbols: | Peptide chain release factor 1 | chr2:19319812-19322391 REVERSE LENGTH=1631	miR408-3p.3	AT2G47020.2	0	-1	1490	1509	Cleavage
| Symbols: | Peptide chain release factor 1 | chr2:19319685-19322390 REVERSE LENGTH=1758	miR408-3p.3	AT2G47020.1	0	-1	1490	1509	Cleavage
| Symbols: | Peptide chain release factor 1 | chr2:19319812-19322391 REVERSE LENGTH=1631	miR408-3p.2	AT2G47020.2	0	-1	1491	1509	Cleavage
| Symbols: | Peptide chain release factor 1 | chr2:19319685-19322390 REVERSE LENGTH=1758	miR408-3p.2	AT2G47020.1	0	-1	1491	1509	Cleavage
| Symbols: | Peptide chain release factor 1 | chr2:19319812-19322391 REVERSE LENGTH=1631	miR408b-3p	AT2G47020.2	0	-1	1489	1509	Cleavage
| Symbols: | Peptide chain release factor 1 | chr2:19319685-19322390 REVERSE LENGTH=1758	miR408b-3p	AT2G47020.1	0	-1	1489	1509	Cleavage
| Symbols: ARF6 | auxin response factor 6 | chr1:10685822-10690838 REVERSE LENGTH=3827	miR167.1	AT1G30330.2	2.5	-1	3235	3255	Cleavage
| Symbols: ARF6 | auxin response factor 6 | chr1:10685822-10690838 REVERSE LENGTH=3907	miR167.1	AT1G30330.1	2.5	-1	3315	3335	Cleavage
| Symbols: ARF6 | auxin response factor 6 | chr1:10685822-10690838 REVERSE LENGTH=3827	miR167c.9	AT1G30330.2	2.5	-1	3235	3255	Cleavage
| Symbols: ARF6 | auxin response factor 6 | chr1:10685822-10690838 REVERSE LENGTH=3907	miR167c.9	AT1G30330.1	2.5	-1	3315	3335	Cleavage
| Symbols: ARF6 | auxin response factor 6 | chr1:10685822-10690838 REVERSE LENGTH=3827	miR167c.5	AT1G30330.2	2.5	-1	3236	3255	Cleavage
| Symbols: ARF6 | auxin response factor 6 | chr1:10685822-10690838 REVERSE LENGTH=3907	miR167c.5	AT1G30330.1	2.5	-1	3316	3335	Cleavage
| Symbols: ARF6 | auxin response factor 6 | chr1:10685822-10690838 REVERSE LENGTH=3827	miR167c.7	AT1G30330.2	2.5	-1	3235	3254	Cleavage
| Symbols: ARF6 | auxin response factor 6 | chr1:10685822-10690838 REVERSE LENGTH=3907	miR167c.7	AT1G30330.1	2.5	-1	3315	3334	Cleavage
| Symbols: ARF6 | auxin response factor 6 | chr1:10685822-10690838 REVERSE LENGTH=3827	miR167c.6	AT1G30330.2	2.5	-1	3236	3255	Cleavage
| Symbols: ARF6 | auxin response factor 6 | chr1:10685822-10690838 REVERSE LENGTH=3907	miR167c.6	AT1G30330.1	2.5	-1	3316	3335	Cleavage
| Symbols: ARF6 | auxin response factor 6 | chr1:10685822-10690838 REVERSE LENGTH=3827	miR167f-5p.1	AT1G30330.2	2.5	-1	3235	3255	Cleavage
| Symbols: ARF6 | auxin response factor 6 | chr1:10685822-10690838 REVERSE LENGTH=3907	miR167f-5p.1	AT1G30330.1	2.5	-1	3315	3335	Cleavage
| Symbols: ARF6 | auxin response factor 6 | chr1:10685822-10690838 REVERSE LENGTH=3827	miR167g.2	AT1G30330.2	2.5	-1	3236	3255	Cleavage
| Symbols: ARF6 | auxin response factor 6 | chr1:10685822-10690838 REVERSE LENGTH=3907	miR167g.2	AT1G30330.1	2.5	-1	3316	3335	Cleavage
| Symbols: ARF6 | auxin response factor 6 | chr1:10685822-10690838 REVERSE LENGTH=3827	miR167g.1	AT1G30330.2	2.5	-1	3236	3254	Cleavage
| Symbols: ARF6 | auxin response factor 6 | chr1:10685822-10690838 REVERSE LENGTH=3907	miR167g.1	AT1G30330.1	2.5	-1	3316	3334	Cleavage
| Symbols: ARF8, ATARF8 | auxin response factor 8 | chr5:14630028-14634387 FORWARD LENGTH=2840	miR167g.1	AT5G37020.1	1.5	-1	2370	2388	Cleavage
| Symbols: ARF8 | auxin response factor 8 | chr5:14630028-14634387 FORWARD LENGTH=2844	miR167g.1	AT5G37020.2	1.5	-1	2370	2388	Cleavage
| Symbols: ARF8, ATARF8 | auxin response factor 8 | chr5:14630028-14634387 FORWARD LENGTH=2840	miR167.1	AT5G37020.1	2.5	-1	2369	2389	Cleavage
| Symbols: ARF8 | auxin response factor 8 | chr5:14630028-14634387 FORWARD LENGTH=2844	miR167.1	AT5G37020.2	2.5	-1	2369	2389	Cleavage
| Symbols: ARF8, ATARF8 | auxin response factor 8 | chr5:14630028-14634387 FORWARD LENGTH=2840	miR167c.9	AT5G37020.1	2.5	-1	2369	2389	Cleavage
| Symbols: ARF8 | auxin response factor 8 | chr5:14630028-14634387 FORWARD LENGTH=2844	miR167c.9	AT5G37020.2	2.5	-1	2369	2389	Cleavage
| Symbols: ARF8, ATARF8 | auxin response factor 8 | chr5:14630028-14634387 FORWARD LENGTH=2840	miR167c.5	AT5G37020.1	2.5	-1	2370	2389	Cleavage
| Symbols: ARF8 | auxin response factor 8 | chr5:14630028-14634387 FORWARD LENGTH=2844	miR167c.5	AT5G37020.2	2.5	-1	2370	2389	Cleavage
| Symbols: ARF8, ATARF8 | auxin response factor 8 | chr5:14630028-14634387 FORWARD LENGTH=2840	miR167c.7	AT5G37020.1	2.5	-1	2369	2388	Cleavage
| Symbols: ARF8 | auxin response factor 8 | chr5:14630028-14634387 FORWARD LENGTH=2844	miR167c.7	AT5G37020.2	2.5	-1	2369	2388	Cleavage
| Symbols: ARF8, ATARF8 | auxin response factor 8 | chr5:14630028-14634387 FORWARD LENGTH=2840	miR167c.6	AT5G37020.1	2.5	-1	2370	2389	Cleavage
| Symbols: ARF8 | auxin response factor 8 | chr5:14630028-14634387 FORWARD LENGTH=2844	miR167c.6	AT5G37020.2	2.5	-1	2370	2389	Cleavage
| Symbols: ARF8, ATARF8 | auxin response factor 8 | chr5:14630028-14634387 FORWARD LENGTH=2840	miR167f-5p.1	AT5G37020.1	2.5	-1	2369	2389	Cleavage
| Symbols: ARF8 | auxin response factor 8 | chr5:14630028-14634387 FORWARD LENGTH=2844	miR167f-5p.1	AT5G37020.2	2.5	-1	2369	2389	Cleavage
| Symbols: ARF8, ATARF8 | auxin response factor 8 | chr5:14630028-14634387 FORWARD LENGTH=2840	miR167g.2	AT5G37020.1	2.5	-1	2370	2389	Cleavage
| Symbols: ARF8 | auxin response factor 8 | chr5:14630028-14634387 FORWARD LENGTH=2844	miR167g.2	AT5G37020.2	2.5	-1	2370	2389	Cleavage
| Symbols: ARF10 | auxin response factor 10 | chr2:12114331-12116848 FORWARD LENGTH=2265	miR160b-5p.3	AT2G28350.1	1	-1	1330	1349	Cleavage
| Symbols: ARF10 | auxin response factor 10 | chr2:12114331-12116848 FORWARD LENGTH=2265	miR160b-5p.2	AT2G28350.1	1	-1	1331	1349	Cleavage
| Symbols: ARF10 | auxin response factor 10 | chr2:12114331-12116848 FORWARD LENGTH=2265	miR160b-5p.4	AT2G28350.1	1	-1	1329	1349	Cleavage
| Symbols: ARF10 | auxin response factor 10 | chr2:12114331-12116848 FORWARD LENGTH=2265	miR160e-5p	AT2G28350.1	1	-1	1329	1349	Cleavage
| Symbols: ARF10 | auxin response factor 10 | chr2:12114331-12116848 FORWARD LENGTH=2265	miR160h	AT2G28350.1	1	-1	1328	1349	Cleavage
| Symbols: ARF16 | auxin response factor 16 | chr4:14703201-14706336 REVERSE LENGTH=2360	miR160b-5p.3	AT4G30080.1	2	-1	1509	1528	Cleavage
| Symbols: ARF16 | auxin response factor 16 | chr4:14703201-14706336 REVERSE LENGTH=2360	miR160b-5p.2	AT4G30080.1	2	-1	1510	1528	Cleavage
| Symbols: ARF16 | auxin response factor 16 | chr4:14703201-14706336 REVERSE LENGTH=2360	miR160b-5p.4	AT4G30080.1	2	-1	1508	1528	Cleavage
| Symbols: ARF16 | auxin response factor 16 | chr4:14703201-14706336 REVERSE LENGTH=2360	miR160e-5p	AT4G30080.1	2	-1	1508	1528	Cleavage
| Symbols: ARF16 | auxin response factor 16 | chr4:14703201-14706336 REVERSE LENGTH=2360	miR160h	AT4G30080.1	2	-1	1507	1528	Cleavage
| Symbols: ARF17 | auxin response factor 17 | chr1:29272313-29275419 FORWARD LENGTH=2076	miR160b-5p.3	AT1G77850.1	1	-1	1410	1429	Cleavage
| Symbols: ARF17 | auxin response factor 17 | chr1:29272313-29275419 FORWARD LENGTH=2076	miR160b-5p.2	AT1G77850.1	1	-1	1411	1429	Cleavage
| Symbols: ARF17 | auxin response factor 17 | chr1:29272313-29275419 FORWARD LENGTH=2076	miR160b-5p.4	AT1G77850.1	1	-1	1409	1429	Cleavage
| Symbols: ARF17 | auxin response factor 17 | chr1:29272313-29275419 FORWARD LENGTH=2076	miR160e-5p	AT1G77850.1	1	-1	1409	1429	Cleavage
| Symbols: ARF17 | auxin response factor 17 | chr1:29272313-29275419 FORWARD LENGTH=2076	miR160h	AT1G77850.1	1	-1	1408	1429	Cleavage
| Symbols: NF-YA8 | nuclear factor Y, subunit A8 | chr1:6050222-6052513 REVERSE LENGTH=1419	miR169	AT1G17590.2	1	-1	1200	1219	Cleavage
| Symbols: NF-YA8 | nuclear factor Y, subunit A8 | chr1:6050222-6052541 REVERSE LENGTH=1452	miR169	AT1G17590.1	1	-1	1233	1252	Cleavage
| Symbols: NF-YA8 | nuclear factor Y, subunit A8 | chr1:6050193-6052545 REVERSE LENGTH=1754	miR169	AT1G17590.4	1	-1	1506	1525	Cleavage
| Symbols: NF-YA8 | nuclear factor Y, subunit A8 | chr1:6050222-6052568 REVERSE LENGTH=1830	miR169	AT1G17590.3	1	-1	1611	1630	Cleavage
| Symbols: NF-YA8 | nuclear factor Y, subunit A8 | chr1:6050222-6052513 REVERSE LENGTH=1419	miR169a	AT1G17590.2	1	-1	1200	1219	Cleavage
| Symbols: NF-YA8 | nuclear factor Y, subunit A8 | chr1:6050222-6052541 REVERSE LENGTH=1452	miR169a	AT1G17590.1	1	-1	1233	1252	Cleavage
| Symbols: NF-YA8 | nuclear factor Y, subunit A8 | chr1:6050193-6052545 REVERSE LENGTH=1754	miR169a	AT1G17590.4	1	-1	1506	1525	Cleavage
| Symbols: NF-YA8 | nuclear factor Y, subunit A8 | chr1:6050222-6052568 REVERSE LENGTH=1830	miR169a	AT1G17590.3	1	-1	1611	1630	Cleavage
| Symbols: NF-YA8 | nuclear factor Y, subunit A8 | chr1:6050222-6052513 REVERSE LENGTH=1419	miR169b	AT1G17590.2	2	-1	1199	1219	Cleavage
| Symbols: NF-YA8 | nuclear factor Y, subunit A8 | chr1:6050222-6052541 REVERSE LENGTH=1452	miR169b	AT1G17590.1	2	-1	1232	1252	Cleavage
| Symbols: NF-YA8 | nuclear factor Y, subunit A8 | chr1:6050193-6052545 REVERSE LENGTH=1754	miR169b	AT1G17590.4	2	-1	1505	1525	Cleavage
| Symbols: NF-YA8 | nuclear factor Y, subunit A8 | chr1:6050222-6052568 REVERSE LENGTH=1830	miR169b	AT1G17590.3	2	-1	1610	1630	Cleavage
| Symbols: NF-YA8 | nuclear factor Y, subunit A8 | chr1:6050222-6052513 REVERSE LENGTH=1419	miR169b-5p.2	AT1G17590.2	3	-1	1199	1219	Cleavage
| Symbols: NF-YA8 | nuclear factor Y, subunit A8 | chr1:6050222-6052541 REVERSE LENGTH=1452	miR169b-5p.2	AT1G17590.1	3	-1	1232	1252	Cleavage
| Symbols: NF-YA8 | nuclear factor Y, subunit A8 | chr1:6050193-6052545 REVERSE LENGTH=1754	miR169b-5p.2	AT1G17590.4	3	-1	1505	1525	Cleavage
| Symbols: NF-YA8 | nuclear factor Y, subunit A8 | chr1:6050222-6052568 REVERSE LENGTH=1830	miR169b-5p.2	AT1G17590.3	3	-1	1610	1630	Cleavage
| Symbols: NF-YA8 | nuclear factor Y, subunit A8 | chr1:6050222-6052513 REVERSE LENGTH=1419	miR169b-5p.3	AT1G17590.2	3	-1	1198	1219	Cleavage
| Symbols: NF-YA8 | nuclear factor Y, subunit A8 | chr1:6050222-6052541 REVERSE LENGTH=1452	miR169b-5p.3	AT1G17590.1	3	-1	1231	1252	Cleavage
| Symbols: NF-YA8 | nuclear factor Y, subunit A8 | chr1:6050193-6052545 REVERSE LENGTH=1754	miR169b-5p.3	AT1G17590.4	3	-1	1504	1525	Cleavage
| Symbols: NF-YA8 | nuclear factor Y, subunit A8 | chr1:6050222-6052568 REVERSE LENGTH=1830	miR169b-5p.3	AT1G17590.3	3	-1	1609	1630	Cleavage
| Symbols: NF-YA8 | nuclear factor Y, subunit A8 | chr1:6050222-6052513 REVERSE LENGTH=1419	miR169b-5p.1	AT1G17590.2	3	-1	1200	1219	Cleavage
| Symbols: NF-YA8 | nuclear factor Y, subunit A8 | chr1:6050222-6052541 REVERSE LENGTH=1452	miR169b-5p.1	AT1G17590.1	3	-1	1233	1252	Cleavage
| Symbols: NF-YA8 | nuclear factor Y, subunit A8 | chr1:6050193-6052545 REVERSE LENGTH=1754	miR169b-5p.1	AT1G17590.4	3	-1	1506	1525	Cleavage
| Symbols: NF-YA8 | nuclear factor Y, subunit A8 | chr1:6050222-6052568 REVERSE LENGTH=1830	miR169b-5p.1	AT1G17590.3	3	-1	1611	1630	Cleavage
| Symbols: HAP2C, ATHAP2C, NF-YA3 | nuclear factor Y, subunit A3 | chr1:27405456-27407968 REVERSE LENGTH=1615	miR169b	AT1G72830.3	1	-1	1413	1433	Cleavage
| Symbols: HAP2C, ATHAP2C, NF-YA3 | nuclear factor Y, subunit A3 | chr1:27405461-27407969 REVERSE LENGTH=1686	miR169b	AT1G72830.1	1	-1	1489	1509	Cleavage
| Symbols: HAP2C, ATHAP2C, NF-YA3 | nuclear factor Y, subunit A3 | chr1:27405461-27407969 REVERSE LENGTH=1689	miR169b	AT1G72830.2	1	-1	1492	1512	Cleavage
| Symbols: HAP2C, ATHAP2C, NF-YA3 | nuclear factor Y, subunit A3 | chr1:27405456-27407968 REVERSE LENGTH=1615	miR169	AT1G72830.3	2	-1	1414	1433	Cleavage
| Symbols: HAP2C, ATHAP2C, NF-YA3 | nuclear factor Y, subunit A3 | chr1:27405461-27407969 REVERSE LENGTH=1686	miR169	AT1G72830.1	2	-1	1490	1509	Cleavage
| Symbols: HAP2C, ATHAP2C, NF-YA3 | nuclear factor Y, subunit A3 | chr1:27405461-27407969 REVERSE LENGTH=1689	miR169	AT1G72830.2	2	-1	1493	1512	Cleavage
| Symbols: HAP2C, ATHAP2C, NF-YA3 | nuclear factor Y, subunit A3 | chr1:27405456-27407968 REVERSE LENGTH=1615	miR169a	AT1G72830.3	2	-1	1414	1433	Cleavage
| Symbols: HAP2C, ATHAP2C, NF-YA3 | nuclear factor Y, subunit A3 | chr1:27405461-27407969 REVERSE LENGTH=1686	miR169a	AT1G72830.1	2	-1	1490	1509	Cleavage
| Symbols: HAP2C, ATHAP2C, NF-YA3 | nuclear factor Y, subunit A3 | chr1:27405461-27407969 REVERSE LENGTH=1689	miR169a	AT1G72830.2	2	-1	1493	1512	Cleavage
| Symbols: HAP2C, ATHAP2C, NF-YA3 | nuclear factor Y, subunit A3 | chr1:27405456-27407968 REVERSE LENGTH=1615	miR169b-5p.2	AT1G72830.3	2	-1	1413	1433	Cleavage
| Symbols: HAP2C, ATHAP2C, NF-YA3 | nuclear factor Y, subunit A3 | chr1:27405461-27407969 REVERSE LENGTH=1686	miR169b-5p.2	AT1G72830.1	2	-1	1489	1509	Cleavage
| Symbols: HAP2C, ATHAP2C, NF-YA3 | nuclear factor Y, subunit A3 | chr1:27405461-27407969 REVERSE LENGTH=1689	miR169b-5p.2	AT1G72830.2	2	-1	1492	1512	Cleavage
| Symbols: HAP2C, ATHAP2C, NF-YA3 | nuclear factor Y, subunit A3 | chr1:27405456-27407968 REVERSE LENGTH=1615	miR169b-5p.3	AT1G72830.3	2	-1	1412	1433	Cleavage
| Symbols: HAP2C, ATHAP2C, NF-YA3 | nuclear factor Y, subunit A3 | chr1:27405461-27407969 REVERSE LENGTH=1686	miR169b-5p.3	AT1G72830.1	2	-1	1488	1509	Cleavage
| Symbols: HAP2C, ATHAP2C, NF-YA3 | nuclear factor Y, subunit A3 | chr1:27405461-27407969 REVERSE LENGTH=1689	miR169b-5p.3	AT1G72830.2	2	-1	1491	1512	Cleavage
| Symbols: HAP2C, ATHAP2C, NF-YA3 | nuclear factor Y, subunit A3 | chr1:27405456-27407968 REVERSE LENGTH=1615	miR169b-5p.1	AT1G72830.3	2	-1	1414	1433	Cleavage
| Symbols: HAP2C, ATHAP2C, NF-YA3 | nuclear factor Y, subunit A3 | chr1:27405461-27407969 REVERSE LENGTH=1686	miR169b-5p.1	AT1G72830.1	2	-1	1490	1509	Cleavage
| Symbols: HAP2C, ATHAP2C, NF-YA3 | nuclear factor Y, subunit A3 | chr1:27405461-27407969 REVERSE LENGTH=1689	miR169b-5p.1	AT1G72830.2	2	-1	1493	1512	Cleavage
| Symbols: NFYA5, NF-YA5 | nuclear factor Y, subunit A5 | chr1:20217336-20219452 REVERSE LENGTH=1462	miR169b	AT1G54160.1	1	-1	1284	1304	Cleavage
| Symbols: NFYA5, NF-YA5 | nuclear factor Y, subunit A5 | chr1:20217336-20219452 REVERSE LENGTH=1462	miR169	AT1G54160.1	2	-1	1285	1304	Cleavage
| Symbols: NFYA5, NF-YA5 | nuclear factor Y, subunit A5 | chr1:20217336-20219452 REVERSE LENGTH=1462	miR169a	AT1G54160.1	2	-1	1285	1304	Cleavage
| Symbols: NFYA5, NF-YA5 | nuclear factor Y, subunit A5 | chr1:20217336-20219452 REVERSE LENGTH=1462	miR169b-5p.1	AT1G54160.1	2	-1	1285	1304	Cleavage
| Symbols: NF-YA10 | nuclear factor Y, subunit A10 | chr5:1984991-1987044 FORWARD LENGTH=1362	miR169b-5p.2	AT5G06510.1	2.5	-1	1067	1087	Cleavage
| Symbols: NF-YA10 | nuclear factor Y, subunit A10 | chr5:1985002-1986921 FORWARD LENGTH=1400	miR169b-5p.2	AT5G06510.3	2.5	-1	1228	1248	Cleavage
| Symbols: NF-YA10 | nuclear factor Y, subunit A10 | chr5:1985102-1987044 FORWARD LENGTH=1600	miR169b-5p.2	AT5G06510.2	2.5	-1	1305	1325	Cleavage
| Symbols: NF-YA10 | nuclear factor Y, subunit A10 | chr5:1984991-1987044 FORWARD LENGTH=1362	miR169b-5p.3	AT5G06510.1	2.5	-1	1066	1087	Cleavage
| Symbols: NF-YA10 | nuclear factor Y, subunit A10 | chr5:1985002-1986921 FORWARD LENGTH=1400	miR169b-5p.3	AT5G06510.3	2.5	-1	1227	1248	Cleavage
| Symbols: NF-YA10 | nuclear factor Y, subunit A10 | chr5:1985102-1987044 FORWARD LENGTH=1600	miR169b-5p.3	AT5G06510.2	2.5	-1	1304	1325	Cleavage
| Symbols: NF-YA10 | nuclear factor Y, subunit A10 | chr5:1984991-1987044 FORWARD LENGTH=1362	miR169b-5p.1	AT5G06510.1	2.5	-1	1068	1087	Cleavage
| Symbols: NF-YA10 | nuclear factor Y, subunit A10 | chr5:1985002-1986921 FORWARD LENGTH=1400	miR169b-5p.1	AT5G06510.3	2.5	-1	1229	1248	Cleavage
| Symbols: NF-YA10 | nuclear factor Y, subunit A10 | chr5:1985102-1987044 FORWARD LENGTH=1600	miR169b-5p.1	AT5G06510.2	2.5	-1	1306	1325	Cleavage
| Symbols: UNE8, ATHAP2B, HAP2B, NF-YA2 | nuclear factor Y, subunit A2 | chr3:1676546-1678932 REVERSE LENGTH=1464	miR169b-5p.2	AT3G05690.1	2.5	-1	1183	1203	Cleavage
| Symbols: UNE8, ATHAP2B, HAP2B, NF-YA2 | nuclear factor Y, subunit A2 | chr3:1676546-1678932 REVERSE LENGTH=1464	miR169b-5p.3	AT3G05690.1	2.5	-1	1182	1203	Cleavage
| Symbols: UNE8, ATHAP2B, HAP2B, NF-YA2 | nuclear factor Y, subunit A2 | chr3:1676546-1678932 REVERSE LENGTH=1464	miR169b-5p.1	AT3G05690.1	2.5	-1	1184	1203	Cleavage
| Symbols: HAP2A, EMB2220, ATHAP2A, NF-YA1 | nuclear factor Y, subunit A1 | chr5:4050840-4053534 REVERSE LENGTH=1275	miR169b-5p.2	AT5G12840.1	2.5	-1	1037	1057	Cleavage
| Symbols: HAP2A, ATHAP2A, NF-YA1 | nuclear factor Y, subunit A1 | chr5:4050805-4053596 REVERSE LENGTH=1392	miR169b-5p.2	AT5G12840.4	2.5	-1	1119	1139	Cleavage
| Symbols: HAP2A, ATHAP2A, NF-YA1 | nuclear factor Y, subunit A1 | chr5:4050840-4053606 REVERSE LENGTH=1457	miR169b-5p.2	AT5G12840.3	2.5	-1	1219	1239	Cleavage
| Symbols: HAP2A, ATHAP2A, NF-YA1 | nuclear factor Y, subunit A1 | chr5:4050691-4053602 REVERSE LENGTH=1467	miR169b-5p.2	AT5G12840.2	2.5	-1	1212	1232	Cleavage
| Symbols: HAP2A, EMB2220, ATHAP2A, NF-YA1 | nuclear factor Y, subunit A1 | chr5:4050840-4053534 REVERSE LENGTH=1275	miR169b-5p.3	AT5G12840.1	2.5	-1	1036	1057	Cleavage
| Symbols: HAP2A, ATHAP2A, NF-YA1 | nuclear factor Y, subunit A1 | chr5:4050805-4053596 REVERSE LENGTH=1392	miR169b-5p.3	AT5G12840.4	2.5	-1	1118	1139	Cleavage
| Symbols: HAP2A, ATHAP2A, NF-YA1 | nuclear factor Y, subunit A1 | chr5:4050840-4053606 REVERSE LENGTH=1457	miR169b-5p.3	AT5G12840.3	2.5	-1	1218	1239	Cleavage
| Symbols: HAP2A, ATHAP2A, NF-YA1 | nuclear factor Y, subunit A1 | chr5:4050691-4053602 REVERSE LENGTH=1467	miR169b-5p.3	AT5G12840.2	2.5	-1	1211	1232	Cleavage
| Symbols: HAP2A, EMB2220, ATHAP2A, NF-YA1 | nuclear factor Y, subunit A1 | chr5:4050840-4053534 REVERSE LENGTH=1275	miR169b-5p.1	AT5G12840.1	2.5	-1	1038	1057	Cleavage
| Symbols: HAP2A, ATHAP2A, NF-YA1 | nuclear factor Y, subunit A1 | chr5:4050805-4053596 REVERSE LENGTH=1392	miR169b-5p.1	AT5G12840.4	2.5	-1	1120	1139	Cleavage
| Symbols: HAP2A, ATHAP2A, NF-YA1 | nuclear factor Y, subunit A1 | chr5:4050840-4053606 REVERSE LENGTH=1457	miR169b-5p.1	AT5G12840.3	2.5	-1	1220	1239	Cleavage
| Symbols: HAP2A, ATHAP2A, NF-YA1 | nuclear factor Y, subunit A1 | chr5:4050691-4053602 REVERSE LENGTH=1467	miR169b-5p.1	AT5G12840.2	2.5	-1	1213	1232	Cleavage
| Symbols: HAM1, ATHAM1, LOM1 | GRAS family transcription factor | chr2:18617862-18620150 REVERSE LENGTH=2289	miR171a-3p.3	AT2G45160.1	2.5	-1	1002	1020	Cleavage
| Symbols: HAM1, ATHAM1, LOM1 | GRAS family transcription factor | chr2:18617862-18620150 REVERSE LENGTH=2289	miR171a-3p.4	AT2G45160.1	2.5	-1	1001	1020	Cleavage
| Symbols: HAM1, ATHAM1, LOM1 | GRAS family transcription factor | chr2:18617862-18620150 REVERSE LENGTH=2289	miR171a-3p.5	AT2G45160.1	2.5	-1	1000	1020	Cleavage
| Symbols: HAM1, ATHAM1, LOM1 | GRAS family transcription factor | chr2:18617862-18620150 REVERSE LENGTH=2289	miR171a	AT2G45160.1	2.5	-1	1000	1020	Cleavage
| Symbols: HAM1, ATHAM1, LOM1 | GRAS family transcription factor | chr2:18617862-18620150 REVERSE LENGTH=2289	miR171b-3p.2	AT2G45160.1	2.5	-1	1000	1020	Translation
| Symbols: HAM1, ATHAM1, LOM1 | GRAS family transcription factor | chr2:18617862-18620150 REVERSE LENGTH=2289	miR171b-3p.1	AT2G45160.1	2.5	-1	1001	1020	Translation
| Symbols: HAM1, ATHAM1, LOM1 | GRAS family transcription factor | chr2:18617862-18620150 REVERSE LENGTH=2289	miR171c-3p.1	AT2G45160.1	2.5	-1	1003	1023	Cleavage
| Symbols: HAM1, ATHAM1, LOM1 | GRAS family transcription factor | chr2:18617862-18620150 REVERSE LENGTH=2289	miR171m	AT2G45160.1	2.5	-1	1000	1020	Translation
| Symbols: HAM1, ATHAM1, LOM1 | GRAS family transcription factor | chr2:18617862-18620150 REVERSE LENGTH=2289	miR171o-3p	AT2G45160.1	2.5	-1	1000	1020	Cleavage
| Symbols: HAM1, ATHAM1, LOM1 | GRAS family transcription factor | chr2:18617862-18620150 REVERSE LENGTH=2289	miR171b	AT2G45160.1	1	-1	1000	1020	Cleavage
| Symbols: HAM1, ATHAM1, LOM1 | GRAS family transcription factor | chr2:18617862-18620150 REVERSE LENGTH=2289	miR171j	AT2G45160.1	1	-1	1000	1020	Cleavage
| Symbols: HAM1, ATHAM1, LOM1 | GRAS family transcription factor | chr2:18617862-18620150 REVERSE LENGTH=2289	miR171a-3p.2	AT2G45160.1	1.5	-1	1005	1023	Cleavage
| Symbols: HAM1, ATHAM1, LOM1 | GRAS family transcription factor | chr2:18617862-18620150 REVERSE LENGTH=2289	miR171a-3p.6	AT2G45160.1	1.5	-1	1003	1023	Cleavage
| Symbols: HAM1, ATHAM1, LOM1 | GRAS family transcription factor | chr2:18617862-18620150 REVERSE LENGTH=2289	miR171c	AT2G45160.1	1.5	-1	1003	1023	Cleavage
| Symbols: HAM1, ATHAM1, LOM1 | GRAS family transcription factor | chr2:18617862-18620150 REVERSE LENGTH=2289	miR171a	AT2G45160.1	2.5	-1	1000	1020	Translation
| Symbols: HAM2, ATHAM2, LOM2 | GRAS family transcription factor | chr3:22410365-22412608 REVERSE LENGTH=2244	miR171a-3p.3	AT3G60630.1	2.5	-1	1044	1062	Cleavage
| Symbols: HAM2, ATHAM2, LOM2 | GRAS family transcription factor | chr3:22410365-22412608 REVERSE LENGTH=2244	miR171a-3p.4	AT3G60630.1	2.5	-1	1043	1062	Cleavage
| Symbols: HAM2, ATHAM2, LOM2 | GRAS family transcription factor | chr3:22410365-22412608 REVERSE LENGTH=2244	miR171a-3p.5	AT3G60630.1	2.5	-1	1042	1062	Cleavage
| Symbols: HAM2, ATHAM2, LOM2 | GRAS family transcription factor | chr3:22410365-22412608 REVERSE LENGTH=2244	miR171a	AT3G60630.1	2.5	-1	1042	1062	Translation
| Symbols: HAM2, ATHAM2, LOM2 | GRAS family transcription factor | chr3:22410365-22412608 REVERSE LENGTH=2244	miR171a	AT3G60630.1	2.5	-1	1042	1062	Cleavage
| Symbols: HAM3, ATHAM3, LOM3 | GRAS family transcription factor | chr4:57199-59286 REVERSE LENGTH=2088	miR171a-3p.3	AT4G00150.1	2.5	-1	855	873	Cleavage
| Symbols: HAM2, ATHAM2, LOM2 | GRAS family transcription factor | chr3:22410365-22412608 REVERSE LENGTH=2244	miR171b-3p.2	AT3G60630.1	2.5	-1	1042	1062	Translation
| Symbols: HAM2, ATHAM2, LOM2 | GRAS family transcription factor | chr3:22410365-22412608 REVERSE LENGTH=2244	miR171b-3p.1	AT3G60630.1	2.5	-1	1043	1062	Translation
| Symbols: HAM2, ATHAM2, LOM2 | GRAS family transcription factor | chr3:22410365-22412608 REVERSE LENGTH=2244	miR171c-3p.1	AT3G60630.1	2.5	-1	1045	1065	Cleavage
| Symbols: HAM2, ATHAM2, LOM2 | GRAS family transcription factor | chr3:22410365-22412608 REVERSE LENGTH=2244	miR171m	AT3G60630.1	2.5	-1	1042	1062	Translation
| Symbols: HAM2, ATHAM2, LOM2 | GRAS family transcription factor | chr3:22410365-22412608 REVERSE LENGTH=2244	miR171o-3p	AT3G60630.1	2.5	-1	1042	1062	Cleavage
| Symbols: HAM2, ATHAM2, LOM2 | GRAS family transcription factor | chr3:22410365-22412608 REVERSE LENGTH=2244	miR171b	AT3G60630.1	1	-1	1042	1062	Cleavage
| Symbols: HAM2, ATHAM2, LOM2 | GRAS family transcription factor | chr3:22410365-22412608 REVERSE LENGTH=2244	miR171j	AT3G60630.1	1	-1	1042	1062	Cleavage
| Symbols: HAM2, ATHAM2, LOM2 | GRAS family transcription factor | chr3:22410365-22412608 REVERSE LENGTH=2244	miR171a-3p.2	AT3G60630.1	1.5	-1	1047	1065	Cleavage
| Symbols: HAM2, ATHAM2, LOM2 | GRAS family transcription factor | chr3:22410365-22412608 REVERSE LENGTH=2244	miR171a-3p.6	AT3G60630.1	1.5	-1	1045	1065	Cleavage
| Symbols: HAM2, ATHAM2, LOM2 | GRAS family transcription factor | chr3:22410365-22412608 REVERSE LENGTH=2244	miR171c	AT3G60630.1	1.5	-1	1045	1065	Cleavage
| Symbols: HAM3, ATHAM3, LOM3 | GRAS family transcription factor | chr4:57199-59286 REVERSE LENGTH=2088	miR171a-3p.4	AT4G00150.1	2.5	-1	854	873	Cleavage
| Symbols: HAM3, ATHAM3, LOM3 | GRAS family transcription factor | chr4:57199-59286 REVERSE LENGTH=2088	miR171a-3p.5	AT4G00150.1	2.5	-1	853	873	Cleavage
| Symbols: HAM3, ATHAM3, LOM3 | GRAS family transcription factor | chr4:57199-59286 REVERSE LENGTH=2088	miR171a	AT4G00150.1	2.5	-1	853	873	Translation
| Symbols: HAM3, ATHAM3, LOM3 | GRAS family transcription factor | chr4:57199-59286 REVERSE LENGTH=2088	miR171a	AT4G00150.1	2.5	-1	853	873	Cleavage
| Symbols: HAM3, ATHAM3, LOM3 | GRAS family transcription factor | chr4:57199-59286 REVERSE LENGTH=2088	miR171b-3p.2	AT4G00150.1	2.5	-1	853	873	Translation
| Symbols: HAM3, ATHAM3, LOM3 | GRAS family transcription factor | chr4:57199-59286 REVERSE LENGTH=2088	miR171b-3p.1	AT4G00150.1	2.5	-1	854	873	Translation
| Symbols: HAM3, ATHAM3, LOM3 | GRAS family transcription factor | chr4:57199-59286 REVERSE LENGTH=2088	miR171c-3p.1	AT4G00150.1	2.5	-1	856	876	Cleavage
| Symbols: HAM3, ATHAM3, LOM3 | GRAS family transcription factor | chr4:57199-59286 REVERSE LENGTH=2088	miR171m	AT4G00150.1	2.5	-1	853	873	Translation
| Symbols: HAM3, ATHAM3, LOM3 | GRAS family transcription factor | chr4:57199-59286 REVERSE LENGTH=2088	miR171o-3p	AT4G00150.1	2.5	-1	853	873	Cleavage
| Symbols: HAM3, ATHAM3, LOM3 | GRAS family transcription factor | chr4:57199-59286 REVERSE LENGTH=2088	miR171b	AT4G00150.1	1	-1	853	873	Cleavage
| Symbols: HAM3, ATHAM3, LOM3 | GRAS family transcription factor | chr4:57199-59286 REVERSE LENGTH=2088	miR171j	AT4G00150.1	1	-1	853	873	Cleavage
| Symbols: HAM3, ATHAM3, LOM3 | GRAS family transcription factor | chr4:57199-59286 REVERSE LENGTH=2088	miR171a-3p.2	AT4G00150.1	1.5	-1	858	876	Cleavage
| Symbols: HAM3, ATHAM3, LOM3 | GRAS family transcription factor | chr4:57199-59286 REVERSE LENGTH=2088	miR171a-3p.6	AT4G00150.1	1.5	-1	856	876	Cleavage
| Symbols: HAM3, ATHAM3, LOM3 | GRAS family transcription factor | chr4:57199-59286 REVERSE LENGTH=2088	miR171c	AT4G00150.1	1.5	-1	856	876	Cleavage
| Symbols: | transposable element gene | chr4:4309156-4310671 FORWARD LENGTH=1516	miR156b-3p	AT4G07507.1	2.5	-1	1027	1045	Cleavage
| Symbols: | transposable element gene | chr1:18302711-18304784 FORWARD LENGTH=2074	miR156c.1	AT1G49440.1	2.5	-1	261	280	Cleavage
| Symbols: | transposable element gene | chr4:11820325-11825184 REVERSE LENGTH=4860	miR159.10	AT4G22415.1	2.5	-1	3333	3353	Cleavage
| Symbols: | transposable element gene | chr4:11820325-11825184 REVERSE LENGTH=4860	miR159.11	AT4G22415.1	2.5	-1	3333	3353	Cleavage
| Symbols: | transposable element gene | chr3:13739731-13744449 REVERSE LENGTH=4719	miR159.7	AT3G33076.1	2.5	-1	3307	3326	Cleavage
| Symbols: | transposable element gene | chr4:11820325-11825184 REVERSE LENGTH=4860	miR159.7	AT4G22415.1	2.5	-1	3334	3353	Cleavage
| Symbols: | transposable element gene | chr5:10308601-10313586 REVERSE LENGTH=4986	miR159.7	AT5G28335.1	2.5	-1	3573	3592	Cleavage
| Symbols: | transposable element gene | chr3:13675144-13680170 FORWARD LENGTH=5027	miR159.7	AT3G33084.1	2.5	-1	3615	3634	Cleavage
| Symbols: | transposable element gene | chr3:13739731-13744449 REVERSE LENGTH=4719	miR159a.8	AT3G33076.1	2.5	-1	3307	3325	Cleavage
| Symbols: | transposable element gene | chr4:11820325-11825184 REVERSE LENGTH=4860	miR159a.8	AT4G22415.1	2.5	-1	3334	3352	Cleavage
| Symbols: | transposable element gene | chr5:10308601-10313586 REVERSE LENGTH=4986	miR159a.8	AT5G28335.1	2.5	-1	3573	3591	Cleavage
| Symbols: | transposable element gene | chr3:13675144-13680170 FORWARD LENGTH=5027	miR159a.8	AT3G33084.1	2.5	-1	3615	3633	Cleavage
| Symbols: | transposable element gene | chr3:13739731-13744449 REVERSE LENGTH=4719	miR159a.9	AT3G33076.1	2.5	-1	3306	3325	Cleavage
| Symbols: | transposable element gene | chr4:11820325-11825184 REVERSE LENGTH=4860	miR159a.9	AT4G22415.1	2.5	-1	3333	3352	Cleavage
| Symbols: | transposable element gene | chr5:10308601-10313586 REVERSE LENGTH=4986	miR159a.9	AT5G28335.1	2.5	-1	3572	3591	Cleavage
| Symbols: | transposable element gene | chr3:13675144-13680170 FORWARD LENGTH=5027	miR159a.9	AT3G33084.1	2.5	-1	3614	3633	Cleavage
| Symbols: | transposable element gene | chr3:13739731-13744449 REVERSE LENGTH=4719	miR159b.10	AT3G33076.1	2.5	-1	3306	3326	Cleavage
| Symbols: | transposable element gene | chr5:10308601-10313586 REVERSE LENGTH=4986	miR159b.10	AT5G28335.1	2.5	-1	3572	3592	Cleavage
| Symbols: | transposable element gene | chr3:13675144-13680170 FORWARD LENGTH=5027	miR159b.10	AT3G33084.1	2.5	-1	3614	3634	Cleavage
| Symbols: | transposable element gene | chr3:13739731-13744449 REVERSE LENGTH=4719	miR159b.7	AT3G33076.1	2.5	-1	3307	3326	Cleavage
| Symbols: | transposable element gene | chr4:11820325-11825184 REVERSE LENGTH=4860	miR159b.7	AT4G22415.1	2.5	-1	3334	3353	Cleavage
| Symbols: | transposable element gene | chr5:10308601-10313586 REVERSE LENGTH=4986	miR159b.7	AT5G28335.1	2.5	-1	3573	3592	Cleavage
| Symbols: | transposable element gene | chr3:13675144-13680170 FORWARD LENGTH=5027	miR159b.7	AT3G33084.1	2.5	-1	3615	3634	Cleavage
| Symbols: | transposable element gene | chr3:13739731-13744449 REVERSE LENGTH=4719	miR159b.5	AT3G33076.1	2.5	-1	3308	3326	Cleavage
| Symbols: | transposable element gene | chr4:11820325-11825184 REVERSE LENGTH=4860	miR159b.5	AT4G22415.1	2.5	-1	3335	3353	Cleavage
| Symbols: | transposable element gene | chr5:10308601-10313586 REVERSE LENGTH=4986	miR159b.5	AT5G28335.1	2.5	-1	3574	3592	Cleavage
| Symbols: | transposable element gene | chr3:13675144-13680170 FORWARD LENGTH=5027	miR159b.5	AT3G33084.1	2.5	-1	3616	3634	Cleavage
| Symbols: | transposable element gene | chr3:13739731-13744449 REVERSE LENGTH=4719	miR159b.9	AT3G33076.1	2.5	-1	3306	3326	Cleavage
| Symbols: | transposable element gene | chr4:11820325-11825184 REVERSE LENGTH=4860	miR159b.9	AT4G22415.1	2.5	-1	3333	3353	Cleavage
| Symbols: | transposable element gene | chr5:10308601-10313586 REVERSE LENGTH=4986	miR159b.9	AT5G28335.1	2.5	-1	3572	3592	Cleavage
| Symbols: | transposable element gene | chr3:13675144-13680170 FORWARD LENGTH=5027	miR159b.9	AT3G33084.1	2.5	-1	3614	3634	Cleavage
| Symbols: | transposable element gene | chr3:13739731-13744449 REVERSE LENGTH=4719	miR159c.8	AT3G33076.1	2.5	-1	3306	3326	Cleavage
| Symbols: | transposable element gene | chr4:11820325-11825184 REVERSE LENGTH=4860	miR159c.8	AT4G22415.1	2.5	-1	3333	3353	Cleavage
| Symbols: | transposable element gene | chr5:10308601-10313586 REVERSE LENGTH=4986	miR159c.8	AT5G28335.1	2.5	-1	3572	3592	Cleavage
| Symbols: | transposable element gene | chr3:13675144-13680170 FORWARD LENGTH=5027	miR159c.8	AT3G33084.1	2.5	-1	3614	3634	Cleavage
| Symbols: | transposable element gene | chr3:13739731-13744449 REVERSE LENGTH=4719	miR159c.5	AT3G33076.1	2.5	-1	3307	3326	Cleavage
| Symbols: | transposable element gene | chr4:11820325-11825184 REVERSE LENGTH=4860	miR159c.5	AT4G22415.1	2.5	-1	3334	3353	Cleavage
| Symbols: | transposable element gene | chr5:10308601-10313586 REVERSE LENGTH=4986	miR159c.5	AT5G28335.1	2.5	-1	3573	3592	Cleavage
| Symbols: | transposable element gene | chr3:13675144-13680170 FORWARD LENGTH=5027	miR159c.5	AT3G33084.1	2.5	-1	3615	3634	Cleavage
| Symbols: | transposable element gene | chr3:13739731-13744449 REVERSE LENGTH=4719	miR159c.7	AT3G33076.1	2.5	-1	3306	3326	Cleavage
| Symbols: | transposable element gene | chr4:11820325-11825184 REVERSE LENGTH=4860	miR159c.7	AT4G22415.1	2.5	-1	3333	3353	Cleavage
| Symbols: | transposable element gene | chr5:10308601-10313586 REVERSE LENGTH=4986	miR159c.7	AT5G28335.1	2.5	-1	3572	3592	Cleavage
| Symbols: | transposable element gene | chr3:13675144-13680170 FORWARD LENGTH=5027	miR159c.7	AT3G33084.1	2.5	-1	3614	3634	Cleavage
| Symbols: | transposable element gene | chr3:13739731-13744449 REVERSE LENGTH=4719	miR159d-3p.2	AT3G33076.1	2.5	-1	3306	3325	Cleavage
| Symbols: | transposable element gene | chr4:11820325-11825184 REVERSE LENGTH=4860	miR159d-3p.2	AT4G22415.1	2.5	-1	3333	3352	Cleavage
| Symbols: | transposable element gene | chr5:10308601-10313586 REVERSE LENGTH=4986	miR159d-3p.2	AT5G28335.1	2.5	-1	3572	3591	Cleavage
| Symbols: | transposable element gene | chr3:13675144-13680170 FORWARD LENGTH=5027	miR159d-3p.2	AT3G33084.1	2.5	-1	3614	3633	Cleavage
| Symbols: | transposable element gene | chr3:13739731-13744449 REVERSE LENGTH=4719	miR159d-3p.1	AT3G33076.1	2.5	-1	3306	3324	Cleavage
| Symbols: | transposable element gene | chr4:11820325-11825184 REVERSE LENGTH=4860	miR159d-3p.1	AT4G22415.1	2.5	-1	3333	3351	Cleavage
| Symbols: | transposable element gene | chr5:10308601-10313586 REVERSE LENGTH=4986	miR159d-3p.1	AT5G28335.1	2.5	-1	3572	3590	Cleavage
| Symbols: | transposable element gene | chr3:13675144-13680170 FORWARD LENGTH=5027	miR159d-3p.1	AT3G33084.1	2.5	-1	3614	3632	Cleavage
| Symbols: | transposable element gene | chr1:13335257-13339587 FORWARD LENGTH=4331	miR159e.1	AT1G35870.1	2.5	-1	2923	2941	Cleavage
| Symbols: | transposable element gene | chr1:13335257-13339587 FORWARD LENGTH=4331	miR159e.2	AT1G35870.1	2.5	-1	2922	2941	Cleavage
| Symbols: | transposable element gene | chr1:13335257-13339587 FORWARD LENGTH=4331	miR159e.3	AT1G35870.1	2.5	-1	2921	2941	Cleavage
| Symbols: | transposable element gene | chr3:13739731-13744449 REVERSE LENGTH=4719	miR159i-3p.2	AT3G33076.1	2.5	-1	3306	3326	Cleavage
| Symbols: | transposable element gene | chr5:10308601-10313586 REVERSE LENGTH=4986	miR159i-3p.2	AT5G28335.1	2.5	-1	3572	3592	Cleavage
| Symbols: | transposable element gene | chr3:13675144-13680170 FORWARD LENGTH=5027	miR159i-3p.2	AT3G33084.1	2.5	-1	3614	3634	Cleavage
| Symbols: | transposable element gene | chr3:13739731-13744449 REVERSE LENGTH=4719	miR159i-3p.1	AT3G33076.1	2.5	-1	3307	3326	Cleavage
| Symbols: | transposable element gene | chr4:11820325-11825184 REVERSE LENGTH=4860	miR159i-3p.1	AT4G22415.1	2.5	-1	3334	3353	Cleavage
| Symbols: | transposable element gene | chr5:10308601-10313586 REVERSE LENGTH=4986	miR159i-3p.1	AT5G28335.1	2.5	-1	3573	3592	Cleavage
| Symbols: | transposable element gene | chr3:13675144-13680170 FORWARD LENGTH=5027	miR159i-3p.1	AT3G33084.1	2.5	-1	3615	3634	Cleavage
| Symbols: | transposable element gene | chr3:13739731-13744449 REVERSE LENGTH=4719	miR319a.4	AT3G33076.1	2.5	-1	3306	3325	Cleavage
| Symbols: | transposable element gene | chr4:11820325-11825184 REVERSE LENGTH=4860	miR319a.4	AT4G22415.1	2.5	-1	3333	3352	Cleavage
| Symbols: | transposable element gene | chr5:10308601-10313586 REVERSE LENGTH=4986	miR319a.4	AT5G28335.1	2.5	-1	3572	3591	Cleavage
| Symbols: | transposable element gene | chr3:13675144-13680170 FORWARD LENGTH=5027	miR319a.4	AT3G33084.1	2.5	-1	3614	3633	Cleavage
| Symbols: | transposable element gene | chr3:13739731-13744449 REVERSE LENGTH=4719	miR319a.6	AT3G33076.1	2.5	-1	3305	3325	Cleavage
| Symbols: | transposable element gene | chr4:11820325-11825184 REVERSE LENGTH=4860	miR319a.6	AT4G22415.1	2.5	-1	3332	3352	Cleavage
| Symbols: | transposable element gene | chr5:10308601-10313586 REVERSE LENGTH=4986	miR319a.6	AT5G28335.1	2.5	-1	3571	3591	Cleavage
| Symbols: | transposable element gene | chr3:13675144-13680170 FORWARD LENGTH=5027	miR319a.6	AT3G33084.1	2.5	-1	3613	3633	Cleavage
| Symbols: | transposable element gene | chr4:11820325-11825184 REVERSE LENGTH=4860	miR319c-3p.2	AT4G22415.1	2.5	-1	3332	3352	Cleavage
| Symbols: | transposable element gene | chr3:13739731-13744449 REVERSE LENGTH=4719	miR319e.12	AT3G33076.1	2.5	-1	3306	3326	Cleavage
| Symbols: | transposable element gene | chr4:11820325-11825184 REVERSE LENGTH=4860	miR319e.12	AT4G22415.1	2.5	-1	3333	3353	Cleavage
| Symbols: | transposable element gene | chr5:10308601-10313586 REVERSE LENGTH=4986	miR319e.12	AT5G28335.1	2.5	-1	3572	3592	Cleavage
| Symbols: | transposable element gene | chr3:13675144-13680170 FORWARD LENGTH=5027	miR319e.12	AT3G33084.1	2.5	-1	3614	3634	Cleavage
| Symbols: | transposable element gene | chr3:13739731-13744449 REVERSE LENGTH=4719	miR319e.7	AT3G33076.1	2.5	-1	3306	3324	Cleavage
| Symbols: | transposable element gene | chr4:11820325-11825184 REVERSE LENGTH=4860	miR319e.7	AT4G22415.1	2.5	-1	3333	3351	Cleavage
| Symbols: | transposable element gene | chr5:10308601-10313586 REVERSE LENGTH=4986	miR319e.7	AT5G28335.1	2.5	-1	3572	3590	Cleavage
| Symbols: | transposable element gene | chr3:13675144-13680170 FORWARD LENGTH=5027	miR319e.7	AT3G33084.1	2.5	-1	3614	3632	Cleavage
| Symbols: | transposable element gene | chr3:13739731-13744449 REVERSE LENGTH=4719	miR319e.10	AT3G33076.1	2.5	-1	3306	3325	Cleavage
| Symbols: | transposable element gene | chr4:11820325-11825184 REVERSE LENGTH=4860	miR319e.10	AT4G22415.1	2.5	-1	3333	3352	Cleavage
| Symbols: | transposable element gene | chr5:10308601-10313586 REVERSE LENGTH=4986	miR319e.10	AT5G28335.1	2.5	-1	3572	3591	Cleavage
| Symbols: | transposable element gene | chr3:13675144-13680170 FORWARD LENGTH=5027	miR319e.10	AT3G33084.1	2.5	-1	3614	3633	Cleavage
| Symbols: | transposable element gene | chr3:13739731-13744449 REVERSE LENGTH=4719	miR319e.8	AT3G33076.1	2.5	-1	3308	3326	Cleavage
| Symbols: | transposable element gene | chr4:11820325-11825184 REVERSE LENGTH=4860	miR319e.8	AT4G22415.1	2.5	-1	3335	3353	Cleavage
| Symbols: | transposable element gene | chr5:10308601-10313586 REVERSE LENGTH=4986	miR319e.8	AT5G28335.1	2.5	-1	3574	3592	Cleavage
| Symbols: | transposable element gene | chr3:13675144-13680170 FORWARD LENGTH=5027	miR319e.8	AT3G33084.1	2.5	-1	3616	3634	Cleavage
| Symbols: | transposable element gene | chr3:13739731-13744449 REVERSE LENGTH=4719	miR319e.9	AT3G33076.1	2.5	-1	3307	3325	Cleavage
| Symbols: | transposable element gene | chr4:11820325-11825184 REVERSE LENGTH=4860	miR319e.9	AT4G22415.1	2.5	-1	3334	3352	Cleavage
| Symbols: | transposable element gene | chr5:10308601-10313586 REVERSE LENGTH=4986	miR319e.9	AT5G28335.1	2.5	-1	3573	3591	Cleavage
| Symbols: | transposable element gene | chr3:13675144-13680170 FORWARD LENGTH=5027	miR319e.9	AT3G33084.1	2.5	-1	3615	3633	Cleavage
| Symbols: | transposable element gene | chr3:13739731-13744449 REVERSE LENGTH=4719	miR319e.11	AT3G33076.1	2.5	-1	3307	3326	Cleavage
| Symbols: | transposable element gene | chr4:11820325-11825184 REVERSE LENGTH=4860	miR319e.11	AT4G22415.1	2.5	-1	3334	3353	Cleavage
| Symbols: | transposable element gene | chr5:10308601-10313586 REVERSE LENGTH=4986	miR319e.11	AT5G28335.1	2.5	-1	3573	3592	Cleavage
| Symbols: | transposable element gene | chr3:13675144-13680170 FORWARD LENGTH=5027	miR319e.11	AT3G33084.1	2.5	-1	3615	3634	Cleavage
| Symbols: | transposable element gene | chr3:13739731-13744449 REVERSE LENGTH=4719	miR319l.2	AT3G33076.1	2.5	-1	3304	3324	Cleavage
| Symbols: | transposable element gene | chr5:10308601-10313586 REVERSE LENGTH=4986	miR319l.2	AT5G28335.1	2.5	-1	3570	3590	Cleavage
| Symbols: | transposable element gene | chr3:13675144-13680170 FORWARD LENGTH=5027	miR319l.2	AT3G33084.1	2.5	-1	3612	3632	Cleavage
| Symbols: | transposable element gene | chr4:11820325-11825184 REVERSE LENGTH=4860	miR319l.2	AT4G22415.1	2.5	-1	3331	3351	Cleavage
| Symbols: | transposable element gene | chr3:13739731-13744449 REVERSE LENGTH=4719	miR319l.3	AT3G33076.1	2.5	-1	3305	3325	Cleavage
| Symbols: | transposable element gene | chr4:11820325-11825184 REVERSE LENGTH=4860	miR319l.3	AT4G22415.1	2.5	-1	3332	3352	Cleavage
| Symbols: | transposable element gene | chr5:10308601-10313586 REVERSE LENGTH=4986	miR319l.3	AT5G28335.1	2.5	-1	3571	3591	Cleavage
| Symbols: | transposable element gene | chr3:13675144-13680170 FORWARD LENGTH=5027	miR319l.3	AT3G33084.1	2.5	-1	3613	3633	Cleavage
| Symbols: | transposable element gene | chr3:13739731-13744449 REVERSE LENGTH=4719	miR319l.1	AT3G33076.1	2.5	-1	3305	3324	Cleavage
| Symbols: | transposable element gene | chr4:11820325-11825184 REVERSE LENGTH=4860	miR319l.1	AT4G22415.1	2.5	-1	3332	3351	Cleavage
| Symbols: | transposable element gene | chr5:10308601-10313586 REVERSE LENGTH=4986	miR319l.1	AT5G28335.1	2.5	-1	3571	3590	Cleavage
| Symbols: | transposable element gene | chr3:13675144-13680170 FORWARD LENGTH=5027	miR319l.1	AT3G33084.1	2.5	-1	3613	3632	Cleavage
| Symbols: | transposable element gene | chr3:13739731-13744449 REVERSE LENGTH=4719	miR319l.4	AT3G33076.1	2.5	-1	3304	3325	Cleavage
| Symbols: | transposable element gene | chr5:10308601-10313586 REVERSE LENGTH=4986	miR319l.4	AT5G28335.1	2.5	-1	3570	3591	Cleavage
| Symbols: | transposable element gene | chr3:13675144-13680170 FORWARD LENGTH=5027	miR319l.4	AT3G33084.1	2.5	-1	3612	3633	Cleavage
| Symbols: | transposable element gene | chr4:11820325-11825184 REVERSE LENGTH=4860	miR319l.4	AT4G22415.1	2.5	-1	3331	3352	Cleavage
| Symbols: | transposable element gene | chr4:2283665-2288386 REVERSE LENGTH=4722	miR845a.2	AT4G04560.1	2.5	-1	2342	2360	Cleavage
| Symbols: | transposable element gene | chr4:3749370-3753281 REVERSE LENGTH=3912	miR845a.2	AT4G06628.1	3	-1	140	158	Cleavage
| Symbols: | transposable element gene | chr2:3292516-3297403 REVERSE LENGTH=4888	miR845a.2	AT2G07682.1	3	-1	3328	3346	Cleavage
| Symbols: | transposable element gene | chr3:14397330-14398293 REVERSE LENGTH=447	miR845a.2	AT3G42240.1	3	-1	294	312	Cleavage
| Symbols: | transposable element gene | chr1:16189210-16203832 FORWARD LENGTH=14623	miR845a.2	AT1G43060.1	3	-1	2715	2733	Cleavage
| Symbols: | Galactose oxidase/kelch repeat superfamily protein | chr1:9495520-9498085 FORWARD LENGTH=1853	miR394a-5p	AT1G27340.1	1	-1	1373	1392	Cleavage
| Symbols: | Galactose oxidase/kelch repeat superfamily protein | chr1:9495520-9498085 FORWARD LENGTH=1853	miR394c	AT1G27340.1	1	-1	1372	1392	Cleavage
| Symbols: | Galactose oxidase/kelch repeat superfamily protein | chr5:6178354-6182761 REVERSE LENGTH=2719	miR156p	AT5G18590.1	2.5	-1	1426	1445	Cleavage
| Symbols: | Galactose oxidase/kelch repeat superfamily protein | chr5:6178354-6182706 REVERSE LENGTH=2701	miR156p	AT5G18590.2	2.5	-1	1408	1427	Cleavage
| Symbols: AFB3 | auxin signaling F-box 3 | chr1:4368760-4371293 REVERSE LENGTH=2229	miR393b-5p	AT1G12820.1	1	-1	1884	1904	Cleavage
| Symbols: AFB2 | auxin signaling F-box 2 | chr3:9867845-9870640 FORWARD LENGTH=2401	miR393b-5p	AT3G26810.1	1	-1	1999	2019	Cleavage
| Symbols: | FBD, F-box and Leucine Rich Repeat domains containing protein | chr1:7744189-7747785 FORWARD LENGTH=2504	miR156f.4	AT1G22000.1	2.5	-1	906	926	Cleavage
| Symbols: | FBD, F-box and Leucine Rich Repeat domains containing protein | chr1:7744189-7747785 FORWARD LENGTH=2504	miR156f.5	AT1G22000.1	2.5	-1	908	926	Cleavage
| Symbols: | FBD, F-box and Leucine Rich Repeat domains containing protein | chr1:7744189-7747785 FORWARD LENGTH=2504	miR156f.3	AT1G22000.1	2.5	-1	907	926	Cleavage
| Symbols: | F-box and associated interaction domains-containing protein | chr2:17072540-17074113 REVERSE LENGTH=1442	miR528.6	AT2G40920.2	3	-1	832	851	Cleavage
| Symbols: | F-box and associated interaction domains-containing protein | chr2:17072464-17074164 REVERSE LENGTH=1585	miR528.6	AT2G40920.1	3	-1	899	918	Cleavage
| Symbols: AST68, SULTR2;1 | slufate transporter 2;1 | chr5:3193144-3197120 FORWARD LENGTH=2417	miR395b.1	AT5G10180.1	1	-1	124	144	Cleavage
| Symbols: AST68, SULTR2;1 | slufate transporter 2;1 | chr5:3193144-3197120 FORWARD LENGTH=2417	miR395e.2	AT5G10180.1	1	-1	124	144	Cleavage
| Symbols: AST68, SULTR2;1 | slufate transporter 2;1 | chr5:3193144-3197120 FORWARD LENGTH=2417	miR395e.1	AT5G10180.1	1	-1	125	144	Cleavage
| Symbols: AST68, SULTR2;1 | slufate transporter 2;1 | chr5:3193144-3197120 FORWARD LENGTH=2417	miR395h.2	AT5G10180.1	1	-1	126	144	Cleavage
| Symbols: AST68, SULTR2;1 | slufate transporter 2;1 | chr5:3193144-3197120 FORWARD LENGTH=2417	miR395h.3	AT5G10180.1	1	-1	125	144	Cleavage
| Symbols: AST68, SULTR2;1 | slufate transporter 2;1 | chr5:3193144-3197120 FORWARD LENGTH=2417	miR395b.3	AT5G10180.1	2	-1	124	145	Cleavage
| Symbols: AST68, SULTR2;1 | slufate transporter 2;1 | chr5:3193144-3197120 FORWARD LENGTH=2417	miR395h.4	AT5G10180.1	2	-1	125	145	Cleavage
| Symbols: AST68, SULTR2;1 | slufate transporter 2;1 | chr5:3193144-3197120 FORWARD LENGTH=2417	miR395i.3	AT5G10180.1	2	-1	126	145	Cleavage
| Symbols: AST68, SULTR2;1 | slufate transporter 2;1 | chr5:3193144-3197120 FORWARD LENGTH=2417	miR395i.4	AT5G10180.1	2	-1	125	145	Cleavage
| Symbols: AST68, SULTR2;1 | slufate transporter 2;1 | chr5:3193144-3197120 FORWARD LENGTH=2417	miR395i.2	AT5G10180.1	2	-1	127	145	Cleavage
| Symbols: AST68, SULTR2;1 | slufate transporter 2;1 | chr5:3193144-3197120 FORWARD LENGTH=2417	miR395k	AT5G10180.1	2.5	-1	125	144	Cleavage
| Symbols: AST68, SULTR2;1 | slufate transporter 2;1 | chr5:3193144-3197120 FORWARD LENGTH=2417	miR395b.2	AT5G10180.1	3	-1	125	145	Cleavage
| Symbols: APS4 | Pseudouridine synthase/archaeosine transglycosylase-like family protein | chr5:17589394-17591535 REVERSE LENGTH=1702	miR395b.1	AT5G43780.1	1.5	-1	394	414	Cleavage
| Symbols: APS4 | Pseudouridine synthase/archaeosine transglycosylase-like family protein | chr5:17589394-17591535 REVERSE LENGTH=1702	miR395e.2	AT5G43780.1	1.5	-1	394	414	Cleavage
| Symbols: APS4 | Pseudouridine synthase/archaeosine transglycosylase-like family protein | chr5:17589394-17591535 REVERSE LENGTH=1702	miR395e.1	AT5G43780.1	1.5	-1	395	414	Cleavage
| Symbols: APS4 | Pseudouridine synthase/archaeosine transglycosylase-like family protein | chr5:17589394-17591535 REVERSE LENGTH=1702	miR395h.2	AT5G43780.1	1.5	-1	396	414	Cleavage
| Symbols: APS4 | Pseudouridine synthase/archaeosine transglycosylase-like family protein | chr5:17589394-17591535 REVERSE LENGTH=1702	miR395h.3	AT5G43780.1	1.5	-1	395	414	Cleavage
| Symbols: APS4 | Pseudouridine synthase/archaeosine transglycosylase-like family protein | chr5:17589394-17591535 REVERSE LENGTH=1702	miR395b.3	AT5G43780.1	2	-1	394	415	Cleavage
| Symbols: APS4 | Pseudouridine synthase/archaeosine transglycosylase-like family protein | chr5:17589394-17591535 REVERSE LENGTH=1702	miR395h.4	AT5G43780.1	2	-1	395	415	Cleavage
| Symbols: APS4 | Pseudouridine synthase/archaeosine transglycosylase-like family protein | chr5:17589394-17591535 REVERSE LENGTH=1702	miR395i.3	AT5G43780.1	2	-1	396	415	Cleavage
| Symbols: APS4 | Pseudouridine synthase/archaeosine transglycosylase-like family protein | chr5:17589394-17591535 REVERSE LENGTH=1702	miR395i.4	AT5G43780.1	2	-1	395	415	Cleavage
| Symbols: APS4 | Pseudouridine synthase/archaeosine transglycosylase-like family protein | chr5:17589394-17591535 REVERSE LENGTH=1702	miR395i.2	AT5G43780.1	2	-1	397	415	Cleavage
| Symbols: APS4 | Pseudouridine synthase/archaeosine transglycosylase-like family protein | chr5:17589394-17591535 REVERSE LENGTH=1702	miR395b.2	AT5G43780.1	3	-1	395	415	Cleavage
| Symbols: UBC24, ATUBC24, PHO2 | phosphate 2 | chr2:14277558-14283040 REVERSE LENGTH=4103	miR399c.2	AT2G33770.1	0	-1	829	849	Cleavage
| Symbols: UBC24, ATUBC24, PHO2 | phosphate 2 | chr2:14277558-14283040 REVERSE LENGTH=4103	miR399s-3p	AT2G33770.1	0	-1	829	849	Cleavage
| Symbols: UBC24, ATUBC24, PHO2 | phosphate 2 | chr2:14277558-14283040 REVERSE LENGTH=4103	miR399c.2	AT2G33770.1	1	-1	740	760	Cleavage
| Symbols: UBC24, ATUBC24, PHO2 | phosphate 2 | chr2:14277558-14283040 REVERSE LENGTH=4103	miR399c.2	AT2G33770.1	1	-1	943	963	Cleavage
| Symbols: UBC24, ATUBC24, PHO2 | phosphate 2 | chr2:14277558-14283040 REVERSE LENGTH=4103	miR399c.2	AT2G33770.1	1	-1	886	906	Cleavage
| Symbols: UBC24, ATUBC24, PHO2 | phosphate 2 | chr2:14277558-14283040 REVERSE LENGTH=4103	miR399s-3p	AT2G33770.1	1	-1	886	906	Cleavage
| Symbols: UBC24, ATUBC24, PHO2 | phosphate 2 | chr2:14277558-14283040 REVERSE LENGTH=4103	miR399s-3p	AT2G33770.1	1	-1	943	963	Cleavage
| Symbols: UBC24, ATUBC24, PHO2 | phosphate 2 | chr2:14277558-14283040 REVERSE LENGTH=4103	miR399c.1	AT2G33770.1	1.5	-1	829	849	Cleavage
| Symbols: UBC24, ATUBC24, PHO2 | phosphate 2 | chr2:14277558-14283040 REVERSE LENGTH=4103	miR399c.2	AT2G33770.1	1.5	-1	607	627	Cleavage
| Symbols: UBC24, ATUBC24, PHO2 | phosphate 2 | chr2:14277558-14283040 REVERSE LENGTH=4103	miR399c.1	AT2G33770.1	2.5	-1	740	760	Cleavage
| Symbols: UBC24, ATUBC24, PHO2 | phosphate 2 | chr2:14277558-14283040 REVERSE LENGTH=4103	miR399c.1	AT2G33770.1	2.5	-1	943	963	Cleavage
| Symbols: UBC24, ATUBC24, PHO2 | phosphate 2 | chr2:14277558-14283040 REVERSE LENGTH=4103	miR399c.1	AT2G33770.1	2.5	-1	886	906	Cleavage
| Symbols: UBC24, ATUBC24, PHO2 | phosphate 2 | chr2:14277558-14283040 REVERSE LENGTH=4103	miR399s-3p	AT2G33770.1	3	-1	739	760	Cleavage
| Symbols: NLA | SPX (SYG1/Pho81/XPR1) domain-containing protein | chr1:635144-637262 FORWARD LENGTH=1511	miR827-3p	AT1G02860.2	0	-1	258	278	Cleavage
| Symbols: NLA | SPX (SYG1/Pho81/XPR1) domain-containing protein | chr1:635144-637262 FORWARD LENGTH=1511	miR827	AT1G02860.2	0	-1	258	278	Cleavage
| Symbols: NLA | SPX (SYG1/Pho81/XPR1) domain-containing protein | chr1:635144-637262 FORWARD LENGTH=1511	miR827b.2	AT1G02860.2	0	-1	258	277	Cleavage
| Symbols: NLA | SPX (SYG1/Pho81/XPR1) domain-containing protein | chr1:635144-637262 FORWARD LENGTH=1511	miR827b.4	AT1G02860.2	0	-1	258	278	Cleavage
| Symbols: NLA | SPX (SYG1/Pho81/XPR1) domain-containing protein | chr1:635144-637262 FORWARD LENGTH=1511	miR827b.3	AT1G02860.2	0	-1	259	278	Cleavage
| Symbols: NLA, BAH1 | SPX (SYG1/Pho81/XPR1) domain-containing protein | chr1:635144-637262 FORWARD LENGTH=1517	miR827-3p	AT1G02860.1	0	-1	258	278	Cleavage
| Symbols: NLA, BAH1 | SPX (SYG1/Pho81/XPR1) domain-containing protein | chr1:635144-637262 FORWARD LENGTH=1517	miR827	AT1G02860.1	0	-1	258	278	Cleavage
| Symbols: NLA, BAH1 | SPX (SYG1/Pho81/XPR1) domain-containing protein | chr1:635144-637262 FORWARD LENGTH=1517	miR827b.2	AT1G02860.1	0	-1	258	277	Cleavage
| Symbols: NLA, BAH1 | SPX (SYG1/Pho81/XPR1) domain-containing protein | chr1:635144-637262 FORWARD LENGTH=1517	miR827b.4	AT1G02860.1	0	-1	258	278	Cleavage
| Symbols: NLA, BAH1 | SPX (SYG1/Pho81/XPR1) domain-containing protein | chr1:635144-637262 FORWARD LENGTH=1517	miR827b.3	AT1G02860.1	0	-1	259	278	Cleavage
| Symbols: AGL53 | AGAMOUS-like 53 | chr5:9527741-9528604 FORWARD LENGTH=864	miR396d.2	AT5G27070.1	1.5	-1	135	153	Cleavage
| Symbols: AGL53 | AGAMOUS-like 53 | chr5:9527741-9528604 FORWARD LENGTH=864	miR396d.6	AT5G27070.1	1.5	-1	133	153	Cleavage
| Symbols: AGL53 | AGAMOUS-like 53 | chr5:9527741-9528604 FORWARD LENGTH=864	miR396d.3	AT5G27070.1	1.5	-1	134	153	Cleavage
| Symbols: AGL53 | AGAMOUS-like 53 | chr5:9527741-9528604 FORWARD LENGTH=864	miR396.1	AT5G27070.1	2.5	-1	135	153	Cleavage
| Symbols: AGL53 | AGAMOUS-like 53 | chr5:9527741-9528604 FORWARD LENGTH=864	miR396.3	AT5G27070.1	2.5	-1	134	153	Cleavage
| Symbols: AGL53 | AGAMOUS-like 53 | chr5:9527741-9528604 FORWARD LENGTH=864	miR396d.5	AT5G27070.1	2.5	-1	133	153	Cleavage
| Symbols: AGL53 | AGAMOUS-like 53 | chr5:9527741-9528604 FORWARD LENGTH=864	miR396d.4	AT5G27070.1	2.5	-1	134	153	Cleavage
| Symbols: AGL54 | AGAMOUS-like 54 | chr5:9531845-9532408 FORWARD LENGTH=474	miR396d.2	AT5G27090.2	2.5	-1	132	150	Cleavage
| Symbols: AGL54 | AGAMOUS-like 54 | chr5:9531845-9532408 FORWARD LENGTH=564	miR396d.2	AT5G27090.1	2.5	-1	132	150	Cleavage
| Symbols: AGL54 | AGAMOUS-like 54 | chr5:9531845-9532408 FORWARD LENGTH=474	miR396d.6	AT5G27090.2	2.5	-1	130	150	Cleavage
| Symbols: AGL54 | AGAMOUS-like 54 | chr5:9531845-9532408 FORWARD LENGTH=564	miR396d.6	AT5G27090.1	2.5	-1	130	150	Cleavage
| Symbols: AGL54 | AGAMOUS-like 54 | chr5:9531845-9532408 FORWARD LENGTH=474	miR396d.3	AT5G27090.2	2.5	-1	131	150	Cleavage
| Symbols: AGL54 | AGAMOUS-like 54 | chr5:9531845-9532408 FORWARD LENGTH=564	miR396d.3	AT5G27090.1	2.5	-1	131	150	Cleavage
| Symbols: AGL89 | AGAMOUS-like 89 | chr5:9736651-9737322 FORWARD LENGTH=672	miR396d.2	AT5G27580.1	2.5	-1	135	153	Cleavage
| Symbols: AGL89 | AGAMOUS-like 89 | chr5:9736651-9737322 FORWARD LENGTH=672	miR396d.6	AT5G27580.1	2.5	-1	133	153	Cleavage
| Symbols: AGL89 | AGAMOUS-like 89 | chr5:9736651-9737322 FORWARD LENGTH=672	miR396d.3	AT5G27580.1	2.5	-1	134	153	Cleavage
| Symbols: AGL101 | AGAMOUS-like 101 | chr5:9520276-9520638 FORWARD LENGTH=363	miR396d.2	AT5G27050.1	1.5	-1	3	21	Cleavage
| Symbols: AGL101 | AGAMOUS-like 101 | chr5:9520276-9520638 FORWARD LENGTH=363	miR396d.6	AT5G27050.1	1.5	-1	1	21	Cleavage
| Symbols: AGL101 | AGAMOUS-like 101 | chr5:9520276-9520638 FORWARD LENGTH=363	miR396d.3	AT5G27050.1	1.5	-1	2	21	Cleavage
| Symbols: AGL101 | AGAMOUS-like 101 | chr5:9520276-9520638 FORWARD LENGTH=363	miR396.1	AT5G27050.1	2.5	-1	3	21	Cleavage
| Symbols: AGL101 | AGAMOUS-like 101 | chr5:9520276-9520638 FORWARD LENGTH=363	miR396.3	AT5G27050.1	2.5	-1	2	21	Cleavage
| Symbols: AGL101 | AGAMOUS-like 101 | chr5:9520276-9520638 FORWARD LENGTH=363	miR396d.5	AT5G27050.1	2.5	-1	1	21	Cleavage
| Symbols: AGL101 | AGAMOUS-like 101 | chr5:9520276-9520638 FORWARD LENGTH=363	miR396d.4	AT5G27050.1	2.5	-1	2	21	Cleavage
| Symbols: AGL101 | AGAMOUS-like 101 | chr5:9520276-9520638 FORWARD LENGTH=363	miR396g	AT5G27050.1	2.5	-1	1	21	Cleavage
| Symbols: | MADS-box transcription factor family protein | chr5:9975918-9976592 REVERSE LENGTH=675	miR396d.2	AT5G27944.1	2.5	-1	135	153	Cleavage
| Symbols: | MADS-box transcription factor family protein | chr5:9975918-9976592 REVERSE LENGTH=675	miR396d.6	AT5G27944.1	2.5	-1	133	153	Cleavage
| Symbols: | MADS-box transcription factor family protein | chr5:9975918-9976592 REVERSE LENGTH=675	miR396d.3	AT5G27944.1	2.5	-1	134	153	Cleavage
| Symbols: ORC3, ATORC3 | origin recognition complex subunit 3 | chr5:5474386-5479951 FORWARD LENGTH=2302	miR396.1	AT5G16690.1	2.5	-1	1593	1611	Translation
| Symbols: ORC3, ATORC3 | origin recognition complex subunit 3 | chr5:5474386-5479951 FORWARD LENGTH=2302	miR396.3	AT5G16690.1	2.5	-1	1592	1611	Translation
| Symbols: ORC3, ATORC3 | origin recognition complex subunit 3 | chr5:5474386-5479951 FORWARD LENGTH=2302	miR396d.5	AT5G16690.1	2.5	-1	1591	1611	Translation
| Symbols: ORC3, ATORC3 | origin recognition complex subunit 3 | chr5:5474386-5479951 FORWARD LENGTH=2302	miR396d.4	AT5G16690.1	2.5	-1	1592	1611	Translation
| Symbols: ORC3, ATORC3 | origin recognition complex subunit 3 | chr5:5474386-5479951 FORWARD LENGTH=2302	miR396g	AT5G16690.1	2.5	-1	1591	1611	Translation
| Symbols: | nucleobase-ascorbate transporter 12 | chr2:11852080-11856274 FORWARD LENGTH=2678	miR156b-3p	AT2G27810.3	2	-1	2038	2056	Cleavage
| Symbols: ATNAT12, NAT12 | nucleobase-ascorbate transporter 12 | chr2:11852080-11856291 FORWARD LENGTH=2691	miR156b-3p	AT2G27810.1	2	-1	2034	2052	Cleavage
| Symbols: | Disease resistance protein (TIR-NBS-LRR class) family | chr1:23701485-23706005 REVERSE LENGTH=3287	miR159c-5p	AT1G63860.2	2	-1	2694	2713	Cleavage
| Symbols: | Disease resistance protein (TIR-NBS-LRR class) family | chr1:23701484-23706005 REVERSE LENGTH=3451	miR159c-5p	AT1G63860.1	2	-1	2694	2713	Cleavage
| Symbols: ACS8 | 1-amino-cyclopropane-1-carboxylate synthase 8 | chr4:17752084-17754157 FORWARD LENGTH=1780	miR159e.1	AT4G37770.1	2	-1	455	473	Cleavage
| Symbols: ACS8 | 1-amino-cyclopropane-1-carboxylate synthase 8 | chr4:17752084-17754157 FORWARD LENGTH=1780	miR159e.2	AT4G37770.1	2	-1	454	473	Cleavage
| Symbols: | unknown protein; INVOLVED IN: biological_process unknown; LOCATED IN: mitochondrion; EXPRESSED IN: inflorescence meristem, root, flower; EXPRESSED DURING: petal differentiation and expansion stage; CONTAINS InterPro DOMAIN/s: Protein of unknown function DUF939, bacterial (InterPro:IPR010343); BEST Arabidopsis thaliana protein match is: unknown protein (TAIR:AT3G09450.1); Has 671 Blas…	miR395b.3	AT2G28780.1	2	-1	1118	1139	Cleavage
| Symbols: | unknown protein; BEST Arabidopsis thaliana protein match is: unknown protein (TAIR:AT3G20557.1); Has 215 Blast hits to 213 proteins in 63 species: Archae - 0; Bacteria - 2; Metazoa - 83; Fungi - 10; Plants - 45; Viruses - 5; Other Eukaryotes - 70 (source: NCBI BLink). | chr1:18876837-18877844 FORWARD LENGTH=790	miR395b.3	AT1G50930.1	2	-1	41	62	Cleavage
| Symbols: | unknown protein; INVOLVED IN: biological_process unknown; LOCATED IN: mitochondrion; EXPRESSED IN: inflorescence meristem, root, flower; EXPRESSED DURING: petal differentiation and expansion stage; CONTAINS InterPro DOMAIN/s: Protein of unknown function DUF939, bacterial (InterPro:IPR010343); BEST Arabidopsis thaliana protein match is: unknown protein (TAIR:AT3G09450.1); Has 671 Blas…	miR395b.2	AT2G28780.1	2	-1	1119	1139	Cleavage
| Symbols: | unknown protein; BEST Arabidopsis thaliana protein match is: unknown protein (TAIR:AT3G20557.1); Has 215 Blast hits to 213 proteins in 63 species: Archae - 0; Bacteria - 2; Metazoa - 83; Fungi - 10; Plants - 45; Viruses - 5; Other Eukaryotes - 70 (source: NCBI BLink). | chr1:18876837-18877844 FORWARD LENGTH=790	miR395h.4	AT1G50930.1	2	-1	42	62	Cleavage
| Symbols: | unknown protein; INVOLVED IN: biological_process unknown; LOCATED IN: mitochondrion; EXPRESSED IN: inflorescence meristem, root, flower; EXPRESSED DURING: petal differentiation and expansion stage; CONTAINS InterPro DOMAIN/s: Protein of unknown function DUF939, bacterial (InterPro:IPR010343); BEST Arabidopsis thaliana protein match is: unknown protein (TAIR:AT3G09450.1); Has 671 Blas…	miR395i.3	AT2G28780.1	2	-1	1120	1139	Cleavage
| Symbols: | unknown protein; BEST Arabidopsis thaliana protein match is: unknown protein (TAIR:AT3G20557.1); Has 215 Blast hits to 213 proteins in 63 species: Archae - 0; Bacteria - 2; Metazoa - 83; Fungi - 10; Plants - 45; Viruses - 5; Other Eukaryotes - 70 (source: NCBI BLink). | chr1:18876837-18877844 FORWARD LENGTH=790	miR395i.3	AT1G50930.1	2	-1	43	62	Cleavage
| Symbols: | unknown protein; INVOLVED IN: biological_process unknown; LOCATED IN: mitochondrion; EXPRESSED IN: inflorescence meristem, root, flower; EXPRESSED DURING: petal differentiation and expansion stage; CONTAINS InterPro DOMAIN/s: Protein of unknown function DUF939, bacterial (InterPro:IPR010343); BEST Arabidopsis thaliana protein match is: unknown protein (TAIR:AT3G09450.1); Has 671 Blas…	miR395i.4	AT2G28780.1	2	-1	1119	1139	Cleavage
| Symbols: | unknown protein; BEST Arabidopsis thaliana protein match is: unknown protein (TAIR:AT3G20557.1); Has 215 Blast hits to 213 proteins in 63 species: Archae - 0; Bacteria - 2; Metazoa - 83; Fungi - 10; Plants - 45; Viruses - 5; Other Eukaryotes - 70 (source: NCBI BLink). | chr1:18876837-18877844 FORWARD LENGTH=790	miR395i.4	AT1G50930.1	2	-1	42	62	Cleavage
| Symbols: | unknown protein; BEST Arabidopsis thaliana protein match is: unknown protein (TAIR:AT3G20557.1); Has 215 Blast hits to 213 proteins in 63 species: Archae - 0; Bacteria - 2; Metazoa - 83; Fungi - 10; Plants - 45; Viruses - 5; Other Eukaryotes - 70 (source: NCBI BLink). | chr1:18876837-18877844 FORWARD LENGTH=790	miR395i.2	AT1G50930.1	2	-1	44	62	Cleavage
| Symbols: | unknown protein; INVOLVED IN: biological_process unknown; LOCATED IN: mitochondrion; EXPRESSED IN: inflorescence meristem, root, flower; EXPRESSED DURING: petal differentiation and expansion stage; CONTAINS InterPro DOMAIN/s: Protein of unknown function DUF939, bacterial (InterPro:IPR010343); BEST Arabidopsis thaliana protein match is: unknown protein (TAIR:AT3G09450.1); Has 671 Blas…	miR395i.2	AT2G28780.1	2	-1	1121	1139	Cleavage
| Symbols: | unknown protein; BEST Arabidopsis thaliana protein match is: unknown protein (TAIR:AT1G29010.1); Has 32 Blast hits to 31 proteins in 9 species: Archae - 0; Bacteria - 0; Metazoa - 0; Fungi - 5; Plants - 25; Viruses - 0; Other Eukaryotes - 2 (source: NCBI BLink). | chr2:14368856-14370438 FORWARD LENGTH=1221	miR159.6	AT2G34010.1	2.5	-1	438	457	Cleavage
| Symbols: | unknown protein; BEST Arabidopsis thaliana protein match is: unknown protein (TAIR:AT1G29010.1); Has 32 Blast hits to 31 proteins in 9 species: Archae - 0; Bacteria - 0; Metazoa - 0; Fungi - 5; Plants - 25; Viruses - 0; Other Eukaryotes - 2 (source: NCBI BLink). | chr2:14368856-14370438 FORWARD LENGTH=1221	miR159.10	AT2G34010.1	2.5	-1	438	458	Cleavage
| Symbols: | unknown protein; BEST Arabidopsis thaliana protein match is: unknown protein (TAIR:AT1G29010.1); Has 32 Blast hits to 31 proteins in 9 species: Archae - 0; Bacteria - 0; Metazoa - 0; Fungi - 5; Plants - 25; Viruses - 0; Other Eukaryotes - 2 (source: NCBI BLink). | chr2:14368856-14370438 FORWARD LENGTH=1221	miR159b.10	AT2G34010.1	2.5	-1	438	458	Cleavage
| Symbols: | unknown protein; BEST Arabidopsis thaliana protein match is: unknown protein (TAIR:AT1G29010.1); Has 32 Blast hits to 31 proteins in 9 species: Archae - 0; Bacteria - 0; Metazoa - 0; Fungi - 5; Plants - 25; Viruses - 0; Other Eukaryotes - 2 (source: NCBI BLink). | chr2:14368856-14370438 FORWARD LENGTH=1221	miR159b.3	AT2G34010.1	2.5	-1	439	457	Cleavage
| Symbols: | unknown protein; BEST Arabidopsis thaliana protein match is: unknown protein (TAIR:AT1G29010.1); Has 32 Blast hits to 31 proteins in 9 species: Archae - 0; Bacteria - 0; Metazoa - 0; Fungi - 5; Plants - 25; Viruses - 0; Other Eukaryotes - 2 (source: NCBI BLink). | chr2:14368856-14370438 FORWARD LENGTH=1221	miR159b.7	AT2G34010.1	2.5	-1	439	458	Cleavage
| Symbols: | unknown protein; BEST Arabidopsis thaliana protein match is: unknown protein (TAIR:AT1G29010.1); Has 32 Blast hits to 31 proteins in 9 species: Archae - 0; Bacteria - 0; Metazoa - 0; Fungi - 5; Plants - 25; Viruses - 0; Other Eukaryotes - 2 (source: NCBI BLink). | chr2:14368856-14370438 FORWARD LENGTH=1221	miR159b.8	AT2G34010.1	2.5	-1	438	457	Cleavage
| Symbols: | unknown protein; BEST Arabidopsis thaliana protein match is: unknown protein (TAIR:AT1G29010.1); Has 32 Blast hits to 31 proteins in 9 species: Archae - 0; Bacteria - 0; Metazoa - 0; Fungi - 5; Plants - 25; Viruses - 0; Other Eukaryotes - 2 (source: NCBI BLink). | chr2:14368856-14370438 FORWARD LENGTH=1221	miR159b.5	AT2G34010.1	2.5	-1	440	458	Cleavage
| Symbols: | unknown protein; BEST Arabidopsis thaliana protein match is: unknown protein (TAIR:AT1G29010.1); Has 32 Blast hits to 31 proteins in 9 species: Archae - 0; Bacteria - 0; Metazoa - 0; Fungi - 5; Plants - 25; Viruses - 0; Other Eukaryotes - 2 (source: NCBI BLink). | chr2:14368856-14370438 FORWARD LENGTH=1221	miR159b.6	AT2G34010.1	2.5	-1	438	457	Cleavage
| Symbols: | unknown protein; BEST Arabidopsis thaliana protein match is: unknown protein (TAIR:AT1G29010.1); Has 32 Blast hits to 31 proteins in 9 species: Archae - 0; Bacteria - 0; Metazoa - 0; Fungi - 5; Plants - 25; Viruses - 0; Other Eukaryotes - 2 (source: NCBI BLink). | chr2:14368856-14370438 FORWARD LENGTH=1221	miR159b.9	AT2G34010.1	2.5	-1	438	458	Cleavage
| Symbols: | unknown protein; BEST Arabidopsis thaliana protein match is: unknown protein (TAIR:AT1G29010.1); Has 32 Blast hits to 31 proteins in 9 species: Archae - 0; Bacteria - 0; Metazoa - 0; Fungi - 5; Plants - 25; Viruses - 0; Other Eukaryotes - 2 (source: NCBI BLink). | chr2:14368856-14370438 FORWARD LENGTH=1221	miR159c.8	AT2G34010.1	2.5	-1	438	458	Cleavage
| Symbols: | unknown protein; BEST Arabidopsis thaliana protein match is: unknown protein (TAIR:AT1G29010.1); Has 32 Blast hits to 31 proteins in 9 species: Archae - 0; Bacteria - 0; Metazoa - 0; Fungi - 5; Plants - 25; Viruses - 0; Other Eukaryotes - 2 (source: NCBI BLink). | chr2:14368856-14370438 FORWARD LENGTH=1221	miR159c.6	AT2G34010.1	2.5	-1	438	457	Cleavage
| Symbols: | unknown protein; BEST Arabidopsis thaliana protein match is: unknown protein (TAIR:AT1G29010.1); Has 32 Blast hits to 31 proteins in 9 species: Archae - 0; Bacteria - 0; Metazoa - 0; Fungi - 5; Plants - 25; Viruses - 0; Other Eukaryotes - 2 (source: NCBI BLink). | chr2:14368856-14370438 FORWARD LENGTH=1221	miR159c.5	AT2G34010.1	2.5	-1	439	458	Cleavage
| Symbols: | unknown protein; BEST Arabidopsis thaliana protein match is: unknown protein (TAIR:AT1G29010.1); Has 32 Blast hits to 31 proteins in 9 species: Archae - 0; Bacteria - 0; Metazoa - 0; Fungi - 5; Plants - 25; Viruses - 0; Other Eukaryotes - 2 (source: NCBI BLink). | chr2:14368856-14370438 FORWARD LENGTH=1221	miR159c.7	AT2G34010.1	2.5	-1	438	458	Cleavage
| Symbols: | unknown protein; FUNCTIONS IN: molecular_function unknown; INVOLVED IN: biological_process unknown; LOCATED IN: cellular_component unknown; BEST Arabidopsis thaliana protein match is: unknown protein (TAIR:AT5G49100.1); Has 30201 Blast hits to 17322 proteins in 780 species: Archae - 12; Bacteria - 1396; Metazoa - 17338; Fungi - 3422; Plants - 5037; Viruses - 0; Other Eukaryotes - 299…	miR167.1	AT3G06868.1	2.5	-1	427	447	Cleavage
| Symbols: | unknown protein; FUNCTIONS IN: molecular_function unknown; INVOLVED IN: biological_process unknown; LOCATED IN: cellular_component unknown; BEST Arabidopsis thaliana protein match is: unknown protein (TAIR:AT5G49100.1); Has 30201 Blast hits to 17322 proteins in 780 species: Archae - 12; Bacteria - 1396; Metazoa - 17338; Fungi - 3422; Plants - 5037; Viruses - 0; Other Eukaryotes - 299…	miR167c.9	AT3G06868.1	2.5	-1	427	447	Cleavage
| Symbols: | unknown protein; FUNCTIONS IN: molecular_function unknown; INVOLVED IN: biological_process unknown; LOCATED IN: cellular_component unknown; BEST Arabidopsis thaliana protein match is: unknown protein (TAIR:AT5G49100.1); Has 30201 Blast hits to 17322 proteins in 780 species: Archae - 12; Bacteria - 1396; Metazoa - 17338; Fungi - 3422; Plants - 5037; Viruses - 0; Other Eukaryotes - 299…	miR167c.5	AT3G06868.1	2.5	-1	428	447	Cleavage
| Symbols: | unknown protein; FUNCTIONS IN: molecular_function unknown; INVOLVED IN: biological_process unknown; LOCATED IN: cellular_component unknown; BEST Arabidopsis thaliana protein match is: unknown protein (TAIR:AT5G49100.1); Has 30201 Blast hits to 17322 proteins in 780 species: Archae - 12; Bacteria - 1396; Metazoa - 17338; Fungi - 3422; Plants - 5037; Viruses - 0; Other Eukaryotes - 299…	miR167c.6	AT3G06868.1	2.5	-1	428	447	Cleavage
| Symbols: | unknown protein; FUNCTIONS IN: molecular_function unknown; INVOLVED IN: biological_process unknown; LOCATED IN: cellular_component unknown; BEST Arabidopsis thaliana protein match is: unknown protein (TAIR:AT5G49100.1); Has 30201 Blast hits to 17322 proteins in 780 species: Archae - 12; Bacteria - 1396; Metazoa - 17338; Fungi - 3422; Plants - 5037; Viruses - 0; Other Eukaryotes - 299…	miR167f-5p.1	AT3G06868.1	2.5	-1	427	447	Cleavage
| Symbols: | unknown protein; FUNCTIONS IN: molecular_function unknown; INVOLVED IN: biological_process unknown; LOCATED IN: cellular_component unknown; BEST Arabidopsis thaliana protein match is: unknown protein (TAIR:AT5G49100.1); Has 30201 Blast hits to 17322 proteins in 780 species: Archae - 12; Bacteria - 1396; Metazoa - 17338; Fungi - 3422; Plants - 5037; Viruses - 0; Other Eukaryotes - 299…	miR167g.2	AT3G06868.1	2.5	-1	428	447	Cleavage
| Symbols: | unknown protein; INVOLVED IN: biological_process unknown; LOCATED IN: mitochondrion; EXPRESSED IN: inflorescence meristem, root, flower; EXPRESSED DURING: petal differentiation and expansion stage; CONTAINS InterPro DOMAIN/s: Protein of unknown function DUF939, bacterial (InterPro:IPR010343); BEST Arabidopsis thaliana protein match is: unknown protein (TAIR:AT3G09450.1); Has 671 Blas…	miR395b.1	AT2G28780.1	2.5	-1	1118	1138	Cleavage
| Symbols: | unknown protein; INVOLVED IN: biological_process unknown; LOCATED IN: mitochondrion; EXPRESSED IN: inflorescence meristem, root, flower; EXPRESSED DURING: petal differentiation and expansion stage; CONTAINS InterPro DOMAIN/s: Protein of unknown function DUF939, bacterial (InterPro:IPR010343); BEST Arabidopsis thaliana protein match is: unknown protein (TAIR:AT3G09450.1); Has 671 Blas…	miR395e.2	AT2G28780.1	2.5	-1	1118	1138	Cleavage
| Symbols: | unknown protein; INVOLVED IN: biological_process unknown; LOCATED IN: mitochondrion; EXPRESSED IN: inflorescence meristem, root, flower; EXPRESSED DURING: petal differentiation and expansion stage; CONTAINS InterPro DOMAIN/s: Protein of unknown function DUF939, bacterial (InterPro:IPR010343); BEST Arabidopsis thaliana protein match is: unknown protein (TAIR:AT3G09450.1); Has 671 Blas…	miR395e.1	AT2G28780.1	2.5	-1	1119	1138	Cleavage
| Symbols: | unknown protein; INVOLVED IN: biological_process unknown; LOCATED IN: mitochondrion; EXPRESSED IN: inflorescence meristem, root, flower; EXPRESSED DURING: petal differentiation and expansion stage; CONTAINS InterPro DOMAIN/s: Protein of unknown function DUF939, bacterial (InterPro:IPR010343); BEST Arabidopsis thaliana protein match is: unknown protein (TAIR:AT3G09450.1); Has 671 Blas…	miR395h.2	AT2G28780.1	2.5	-1	1120	1138	Cleavage
| Symbols: | unknown protein; INVOLVED IN: biological_process unknown; LOCATED IN: mitochondrion; EXPRESSED IN: inflorescence meristem, root, flower; EXPRESSED DURING: petal differentiation and expansion stage; CONTAINS InterPro DOMAIN/s: Protein of unknown function DUF939, bacterial (InterPro:IPR010343); BEST Arabidopsis thaliana protein match is: unknown protein (TAIR:AT3G09450.1); Has 671 Blas…	miR395h.3	AT2G28780.1	2.5	-1	1119	1138	Cleavage
| Symbols: | unknown protein; BEST Arabidopsis thaliana protein match is: unknown protein (TAIR:AT3G20557.1); Has 215 Blast hits to 213 proteins in 63 species: Archae - 0; Bacteria - 2; Metazoa - 83; Fungi - 10; Plants - 45; Viruses - 5; Other Eukaryotes - 70 (source: NCBI BLink). | chr1:18876837-18877844 FORWARD LENGTH=790	miR395k	AT1G50930.1	2.5	-1	42	61	Cleavage
| Symbols: | unknown protein; FUNCTIONS IN: molecular_function unknown; INVOLVED IN: biological_process unknown; LOCATED IN: chloroplast; EXPRESSED IN: 21 plant structures; EXPRESSED DURING: 13 growth stages; BEST Arabidopsis thaliana protein match is: unknown protein (TAIR:AT1G12330.1); Has 1807 Blast hits to 1807 proteins in 277 species: Archae - 0; Bacteria - 0; Metazoa - 736; Fungi - 347; Pla…	miR172d.4	AT5G12900.1	3	-1	538	558	Cleavage
| Symbols: | unknown protein; BEST Arabidopsis thaliana protein match is: unknown protein (TAIR:AT3G20557.1); Has 215 Blast hits to 213 proteins in 63 species: Archae - 0; Bacteria - 2; Metazoa - 83; Fungi - 10; Plants - 45; Viruses - 5; Other Eukaryotes - 70 (source: NCBI BLink). | chr1:18876837-18877844 FORWARD LENGTH=790	miR395b.2	AT1G50930.1	3	-1	42	62	Cleavage
| Symbols: | unknown protein; INVOLVED IN: biological_process unknown; LOCATED IN: mitochondrion; EXPRESSED IN: inflorescence meristem, root, flower; EXPRESSED DURING: petal differentiation and expansion stage; CONTAINS InterPro DOMAIN/s: Protein of unknown function DUF939, bacterial (InterPro:IPR010343); BEST Arabidopsis thaliana protein match is: unknown protein (TAIR:AT3G09450.1); Has 671 Blas…	miR395h.4	AT2G28780.1	3	-1	1119	1139	Cleavage
| Symbols: | unknown protein; BEST Arabidopsis thaliana protein match is: unknown protein (TAIR:AT1G29010.1); Has 32 Blast hits to 31 proteins in 9 species: Archae - 0; Bacteria - 0; Metazoa - 0; Fungi - 5; Plants - 25; Viruses - 0; Other Eukaryotes - 2 (source: NCBI BLink). | chr2:14368856-14370438 FORWARD LENGTH=1221	miR159.9	AT2G34010.1	1	-1	439	458	Cleavage
| Symbols: | unknown protein; BEST Arabidopsis thaliana protein match is: unknown protein (TAIR:AT1G29010.1); Has 32 Blast hits to 31 proteins in 9 species: Archae - 0; Bacteria - 0; Metazoa - 0; Fungi - 5; Plants - 25; Viruses - 0; Other Eukaryotes - 2 (source: NCBI BLink). | chr2:14368856-14370438 FORWARD LENGTH=1221	miR159.12	AT2G34010.1	1	-1	438	458	Cleavage
| Symbols: | unknown protein; BEST Arabidopsis thaliana protein match is: unknown protein (TAIR:AT3G20557.1); Has 215 Blast hits to 213 proteins in 63 species: Archae - 0; Bacteria - 2; Metazoa - 83; Fungi - 10; Plants - 45; Viruses - 5; Other Eukaryotes - 70 (source: NCBI BLink). | chr1:18876837-18877844 FORWARD LENGTH=790	miR395b.1	AT1G50930.1	1	-1	41	61	Cleavage
| Symbols: | unknown protein; BEST Arabidopsis thaliana protein match is: unknown protein (TAIR:AT3G20557.1); Has 215 Blast hits to 213 proteins in 63 species: Archae - 0; Bacteria - 2; Metazoa - 83; Fungi - 10; Plants - 45; Viruses - 5; Other Eukaryotes - 70 (source: NCBI BLink). | chr1:18876837-18877844 FORWARD LENGTH=790	miR395h.2	AT1G50930.1	1	-1	43	61	Cleavage
| Symbols: | unknown protein; BEST Arabidopsis thaliana protein match is: unknown protein (TAIR:AT3G20557.1); Has 215 Blast hits to 213 proteins in 63 species: Archae - 0; Bacteria - 2; Metazoa - 83; Fungi - 10; Plants - 45; Viruses - 5; Other Eukaryotes - 70 (source: NCBI BLink). | chr1:18876837-18877844 FORWARD LENGTH=790	miR395h.3	AT1G50930.1	1	-1	42	61	Cleavage
| Symbols: | unknown protein; BEST Arabidopsis thaliana protein match is: unknown protein (TAIR:AT3G11760.1); Has 1807 Blast hits to 1807 proteins in 277 species: Archae - 0; Bacteria - 0; Metazoa - 736; Fungi - 347; Plants - 385; Viruses - 0; Other Eukaryotes - 339 (source: NCBI BLink). | chr5:1411565-1414677 REVERSE LENGTH=2762	miR156b-3p	AT5G04860.1	2	-1	22	40	Cleavage
| Symbols: | unknown protein; INVOLVED IN: biological_process unknown; LOCATED IN: cellular_component unknown; EXPRESSED IN: leaf; EXPRESSED DURING: LP.04 four leaves visible, LP.02 two leaves visible; Has 20 Blast hits to 19 proteins in 8 species: Archae - 0; Bacteria - 0; Metazoa - 0; Fungi - 0; Plants - 20; Viruses - 0; Other Eukaryotes - 0 (source: NCBI BLink). | chr4:18339287-18355093 FORWAR…	miR156c.1	AT4G39420.2	3	-1	7171	7190	Cleavage
| Symbols: EDE1, QWRF5 | Family of unknown function (DUF566) | chr2:18272191-18274497 FORWARD LENGTH=1745	miR156g-3p	AT2G44190.1	2	-1	248	266	Cleavage
| Symbols: | Domain of unknown function (DUF26) | chr3:7764131-7765143 FORWARD LENGTH=777	miR3630-3p.5	AT3G22050.1	2.5	-1	673	691	Cleavage
| Symbols: | Domain of unknown function (DUF26) | chr3:7764131-7765143 FORWARD LENGTH=777	miR3630-3p.8	AT3G22050.1	2.5	-1	673	692	Cleavage
| Symbols: | unknown protein; Has 46 Blast hits to 40 proteins in 10 species: Archae - 0; Bacteria - 0; Metazoa - 0; Fungi - 0; Plants - 44; Viruses - 0; Other Eukaryotes - 2 (source: NCBI BLink). | chr4:18339287-18355093 FORWARD LENGTH=8176	miR156c.1	AT4G39420.1	3	-1	5158	5177	Cleavage
| Symbols: LAC2, ATLAC2 | laccase 2 | chr2:12524889-12527747 REVERSE LENGTH=2070	miR397	AT2G29130.1	2.5	-1	728	746	Cleavage
| Symbols: LAC2, ATLAC2 | laccase 2 | chr2:12524889-12527747 REVERSE LENGTH=2070	miR397a.1	AT2G29130.1	2.5	-1	727	746	Cleavage
| Symbols: LAC2, ATLAC2 | laccase 2 | chr2:12524889-12527747 REVERSE LENGTH=2070	miR397a.2	AT2G29130.1	2.5	-1	726	746	Cleavage
| Symbols: LAC3 | laccase 3 | chr2:12887446-12889874 REVERSE LENGTH=2049	miR408-3p.3	AT2G30210.1	2.5	-1	158	177	Cleavage
| Symbols: LAC3 | laccase 3 | chr2:12887446-12889874 REVERSE LENGTH=2049	miR408-3p.2	AT2G30210.1	2.5	-1	159	177	Cleavage
| Symbols: LAC3 | laccase 3 | chr2:12887446-12889874 REVERSE LENGTH=2049	miR408b-3p	AT2G30210.1	2.5	-1	157	177	Cleavage
| Symbols: | Plant invertase/pectin methylesterase inhibitor superfamily | chr4:16026591-16028754 REVERSE LENGTH=1830	miR397	AT4G33230.1	2.5	-1	926	944	Cleavage
| Symbols: | Plant invertase/pectin methylesterase inhibitor superfamily | chr4:16026591-16028754 REVERSE LENGTH=1830	miR397a.1	AT4G33230.1	2.5	-1	925	944	Cleavage
| Symbols: | ARM repeat superfamily protein | chr1:4398375-4405605 REVERSE LENGTH=3341	miR473	AT1G12930.1	2.5	-1	1423	1442	Cleavage
| Symbols: | ARM repeat superfamily protein | chr1:4398375-4405605 REVERSE LENGTH=3341	miR477a.1	AT1G12930.1	2.5	-1	1423	1442	Cleavage
| Symbols: | ARM repeat superfamily protein | chr1:4398375-4405605 REVERSE LENGTH=3341	miR477a.2	AT1G12930.1	2.5	-1	1422	1442	Cleavage
| Symbols: | ARM repeat superfamily protein | chr1:4398375-4405605 REVERSE LENGTH=3341	miR477h.3	AT1G12930.1	2.5	-1	1424	1442	Cleavage
| Symbols: | ARM repeat superfamily protein | chr1:4398375-4405605 REVERSE LENGTH=3341	miR477h.4	AT1G12930.1	2.5	-1	1423	1442	Cleavage
| Symbols: | ARM repeat superfamily protein | chr1:4398375-4405605 REVERSE LENGTH=3341	miR477i	AT1G12930.1	2.5	-1	1423	1442	Cleavage
| Symbols: | ARM repeat superfamily protein | chr1:4398375-4405605 REVERSE LENGTH=3341	miR477e	AT1G12930.1	3	-1	1422	1441	Cleavage
| Symbols: RNEE/G | RNAse E/G-like | chr2:1476110-1479445 FORWARD LENGTH=2179	miR396d.4	AT2G04270.3	3	-1	1902	1921	Cleavage
| Symbols: RNEE/G | RNAse E/G-like | chr2:1476110-1480586 FORWARD LENGTH=3033	miR396d.4	AT2G04270.4	3	-1	1902	1921	Cleavage
| Symbols: RNEE/G | RNAse E/G-like | chr2:1474806-1480109 FORWARD LENGTH=3213	miR396d.4	AT2G04270.2	3	-1	2559	2578	Cleavage
| Symbols: RNEE/G | RNAse E/G-like | chr2:1474907-1480210 FORWARD LENGTH=3256	miR396d.4	AT2G04270.5	3	-1	2501	2520	Cleavage
| Symbols: RNEE/G | RNAse E/G-like | chr2:1474679-1480109 FORWARD LENGTH=3368	miR396d.4	AT2G04270.1	3	-1	2714	2733	Cleavage
| Symbols: RNEE/G | RNAse E/G-like | chr2:1476110-1479445 FORWARD LENGTH=2179	miR396g	AT2G04270.3	3	-1	1901	1921	Cleavage
| Symbols: RNEE/G | RNAse E/G-like | chr2:1476110-1480586 FORWARD LENGTH=3033	miR396g	AT2G04270.4	3	-1	1901	1921	Cleavage
| Symbols: RNEE/G | RNAse E/G-like | chr2:1474806-1480109 FORWARD LENGTH=3213	miR396g	AT2G04270.2	3	-1	2558	2578	Cleavage
| Symbols: RNEE/G | RNAse E/G-like | chr2:1474907-1480210 FORWARD LENGTH=3256	miR396g	AT2G04270.5	3	-1	2500	2520	Cleavage
| Symbols: RNEE/G | RNAse E/G-like | chr2:1474679-1480109 FORWARD LENGTH=3368	miR396g	AT2G04270.1	3	-1	2713	2733	Cleavage
| Symbols: RNEE/G | RNAse E/G-like | chr2:1476110-1479445 FORWARD LENGTH=2179	miR396d.3	AT2G04270.3	2	-1	1902	1921	Cleavage
| Symbols: RNEE/G | RNAse E/G-like | chr2:1476110-1480586 FORWARD LENGTH=3033	miR396d.3	AT2G04270.4	2	-1	1902	1921	Cleavage
| Symbols: RNEE/G | RNAse E/G-like | chr2:1474806-1480109 FORWARD LENGTH=3213	miR396d.3	AT2G04270.2	2	-1	2559	2578	Cleavage
| Symbols: RNEE/G | RNAse E/G-like | chr2:1474907-1480210 FORWARD LENGTH=3256	miR396d.3	AT2G04270.5	2	-1	2501	2520	Cleavage
| Symbols: RNEE/G | RNAse E/G-like | chr2:1474679-1480109 FORWARD LENGTH=3368	miR396d.3	AT2G04270.1	2	-1	2714	2733	Cleavage
| Symbols: ARPN | plantacyanin | chr2:826404-827812 REVERSE LENGTH=708	miR408-3p.3	AT2G02850.1	2	-1	96	116	Cleavage
| Symbols: ARPN | plantacyanin | chr2:826404-827812 REVERSE LENGTH=708	miR408-3p.2	AT2G02850.1	2	-1	97	116	Cleavage
| Symbols: ARPN | plantacyanin | chr2:826404-827812 REVERSE LENGTH=708	miR408b-3p	AT2G02850.1	2	-1	95	116	Cleavage
| Symbols: RML1, PAD2, GSH1, CAD2, ATECS1, GSHA | glutamate-cysteine ligase | chr4:12103161-12107299 REVERSE LENGTH=2055	miR156b-3p	AT4G23100.1	2.5	-1	59	77	Cleavage
| Symbols: RML1, PAD2, GSH1, CAD2 | glutamate-cysteine ligase | chr4:12103161-12107299 REVERSE LENGTH=2153	miR156b-3p	AT4G23100.2	2.5	-1	59	77	Cleavage
| Symbols: GSH1 | glutamate-cysteine ligase | chr4:12102135-12107460 REVERSE LENGTH=2189	miR156b-3p	AT4G23100.3	2.5	-1	220	238	Cleavage
| Symbols: | Reticulon family protein | chr3:3415958-3417809 REVERSE LENGTH=1040	miR5538.2	AT3G10915.6	3	-1	590	609	Cleavage
| Symbols: | Reticulon family protein | chr3:3415972-3417788 REVERSE LENGTH=1101	miR5538.2	AT3G10915.2	3	-1	665	684	Cleavage
| Symbols: | Reticulon family protein | chr3:3415975-3417788 REVERSE LENGTH=1101	miR5538.2	AT3G10915.4	3	-1	665	684	Cleavage
| Symbols: | Reticulon family protein | chr3:3415975-3417788 REVERSE LENGTH=1167	miR5538.2	AT3G10915.5	3	-1	731	750	Cleavage
| Symbols: | Reticulon family protein | chr3:3415975-3417788 REVERSE LENGTH=1201	miR5538.2	AT3G10915.1	3	-1	665	684	Cleavage
| Symbols: | Reticulon family protein | chr3:3415969-3417724 REVERSE LENGTH=1380	miR5538.2	AT3G10915.3	3	-1	941	960	Cleavage
| Symbols: | Cystatin/monellin superfamily protein | chr5:19286450-19286995 REVERSE LENGTH=546	miR535b.5	AT5G47550.1	3	-1	57	77	Cleavage
| Symbols: | Major facilitator superfamily protein | chr1:20424471-20430051 FORWARD LENGTH=1486	miR5205b.1	AT1G54730.2	3	-1	1436	1456	Cleavage
| Symbols: | Major facilitator superfamily protein | chr1:20424410-20430123 FORWARD LENGTH=1980	miR5205b.1	AT1G54730.3	3	-1	1858	1878	Cleavage
| Symbols: | Major facilitator superfamily protein | chr1:20424471-20430051 FORWARD LENGTH=1486	miR5205c.1	AT1G54730.2	3	-1	1436	1456	Cleavage
| Symbols: | Major facilitator superfamily protein | chr1:20424410-20430123 FORWARD LENGTH=1980	miR5205c.1	AT1G54730.3	3	-1	1858	1878	Cleavage
| Symbols: APX6 | ascorbate peroxidase 6 | chr4:15602721-15605400 FORWARD LENGTH=1212	miR398a-3p.6	AT4G32320.1	3	-1	489	509	Cleavage
| Symbols: | basic helix-loop-helix (bHLH) DNA-binding superfamily protein | chr3:8528632-8531012 REVERSE LENGTH=1774	miR393b-5p	AT3G23690.1	3	-1	406	426	Cleavage
| Symbols: | basic helix-loop-helix (bHLH) DNA-binding superfamily protein | chr1:3304039-3306824 REVERSE LENGTH=2130	miR396a.3	AT1G10120.1	3	-1	1306	1326	Cleavage
| Symbols: | basic helix-loop-helix (bHLH) DNA-binding superfamily protein | chr1:3304039-3306824 REVERSE LENGTH=2130	miR396b	AT1G10120.1	3	-1	1306	1326	Cleavage
| Symbols: | basic helix-loop-helix (bHLH) DNA-binding superfamily protein | chr1:3304039-3306824 REVERSE LENGTH=2130	miR396e	AT1G10120.1	3	-1	1305	1326	Cleavage
| Symbols: | ATPases;nucleotide binding;ATP binding;nucleoside-triphosphatases;transcription factor binding | chr1:25069562-25095526 REVERSE LENGTH=16347	miR396a-3p.2	AT1G67120.1	3	-1	12840	12858	Cleavage
| Symbols: | ATPases;nucleotide binding;ATP binding;nucleoside-triphosphatases;transcription factor binding | chr1:25069562-25095526 REVERSE LENGTH=16347	miR396a-3p.4	AT1G67120.1	3	-1	12839	12858	Cleavage
| Symbols: AHA11, HA11 | H(+)-ATPase 11 | chr5:25159230-25165209 FORWARD LENGTH=3271	miR156d-3p	AT5G62670.1	2	-1	3014	3035	Cleavage
| Symbols: AHA11, HA11 | H(+)-ATPase 11 | chr5:25159230-25165209 FORWARD LENGTH=3271	miR157d-3p.2	AT5G62670.1	2	-1	3015	3035	Cleavage
| Symbols: | calcium-transporting ATPase, putative | chr5:21488490-21496537 REVERSE LENGTH=3458	miR172c-5p	AT5G53010.1	3	-1	1722	1742	Cleavage
| Symbols: | N-terminal nucleophile aminohydrolases (Ntn hydrolases) superfamily protein | chr1:29796081-29798746 REVERSE LENGTH=1050	miR172c-5p	AT1G79210.3	3	-1	680	700	Cleavage
| Symbols: | N-terminal nucleophile aminohydrolases (Ntn hydrolases) superfamily protein | chr1:29796081-29798783 REVERSE LENGTH=1061	miR172c-5p	AT1G79210.1	3	-1	691	711	Cleavage
| Symbols: | N-terminal nucleophile aminohydrolases (Ntn hydrolases) superfamily protein | chr1:29796081-29798744 REVERSE LENGTH=1079	miR172c-5p	AT1G79210.2	3	-1	709	729	Cleavage
| Symbols: TRZ3 | tRNAse Z3 | chr1:19420715-19424439 REVERSE LENGTH=2889	miR166i.2	AT1G52160.1	3	-1	855	873	Cleavage
| Symbols: TRZ3 | tRNAse Z3 | chr1:19420715-19424439 REVERSE LENGTH=2889	miR166i.5	AT1G52160.1	3	-1	853	873	Cleavage
| Symbols: TRZ3 | tRNAse Z3 | chr1:19420715-19424439 REVERSE LENGTH=2889	miR166i.4	AT1G52160.1	3	-1	854	873	Cleavage
| Symbols: | zinc ion binding | chr1:4251032-4257392 FORWARD LENGTH=3236	miR166e-3p.1	AT1G12470.1	3	-1	935	955	Cleavage
| Symbols: DCL1, CAF, SUS1, SIN1, ASU1, EMB76, EMB60, ATDCL1 | dicer-like 1 | chr1:23146-31227 FORWARD LENGTH=6251	miR162b.2	AT1G01040.1	3	-1	3422	3443	Cleavage
| Symbols: DCL1, CAF, SUS1, SIN1, ASU1, EMB76, EMB60, ATDCL1 | dicer-like 1 | chr1:23146-31227 FORWARD LENGTH=6251	miR162b.1	AT1G01040.1	3	-1	3424	3443	Cleavage
| Symbols: | Mannose-binding lectin superfamily protein | chr1:19383122-19385533 REVERSE LENGTH=1554	miR159c.4	AT1G52100.1	3	-1	497	516	Cleavage
| Symbols: | Mannose-binding lectin superfamily protein | chr1:19383238-19385602 REVERSE LENGTH=1774	miR159c.4	AT1G52100.2	3	-1	813	832	Cleavage
| Symbols: | Mannose-binding lectin superfamily protein | chr1:19383122-19385533 REVERSE LENGTH=1554	miR159c.3	AT1G52100.1	3	-1	498	516	Cleavage
| Symbols: | Mannose-binding lectin superfamily protein | chr1:19383238-19385602 REVERSE LENGTH=1774	miR159c.3	AT1G52100.2	3	-1	814	832	Cleavage
| Symbols: | calmodulin binding | chr5:1081611-1086546 REVERSE LENGTH=4780	miR159.9	AT5G04020.1	2	-1	3397	3416	Cleavage
| Symbols: | calmodulin binding | chr5:1081611-1086546 REVERSE LENGTH=4780	miR159.12	AT5G04020.1	2	-1	3396	3416	Cleavage
| Symbols: | HCO3- transporter family | chr3:1975959-1980036 REVERSE LENGTH=2595	miR159.5	AT3G06450.1	2.5	-1	2389	2407	Translation
| Symbols: | HCO3- transporter family | chr3:1975959-1979588 REVERSE LENGTH=2434	miR159.8	AT3G06450.2	2.5	-1	2227	2246	Translation
| Symbols: | HCO3- transporter family | chr3:1975959-1980036 REVERSE LENGTH=2595	miR159.8	AT3G06450.1	2.5	-1	2388	2407	Translation
| Symbols: | HCO3- transporter family | chr3:1975959-1979588 REVERSE LENGTH=2434	miR159.5	AT3G06450.2	2.5	-1	2228	2246	Translation
| Symbols: | HCO3- transporter family | chr3:1975959-1979588 REVERSE LENGTH=2434	miR319e.7	AT3G06450.2	2.5	-1	2227	2245	Translation
| Symbols: | HCO3- transporter family | chr3:1975959-1980036 REVERSE LENGTH=2595	miR319e.7	AT3G06450.1	2.5	-1	2388	2406	Translation
| Symbols: WIP3 | WPP domain interacting protein 3 | chr3:4338359-4340412 REVERSE LENGTH=1646	miR168a-3p.2	AT3G13360.1	2.5	-1	461	481	Translation
| Symbols: WIP3 | WPP domain interacting protein 3 | chr3:4338359-4340412 REVERSE LENGTH=1646	miR168a-3p.1	AT3G13360.1	2.5	-1	463	481	Translation
| Symbols: ATMRP7, MRP7, ABCC7 | multidrug resistance-associated protein 7 | chr3:4208735-4214173 REVERSE LENGTH=4606	miR172c-5p	AT3G13100.1	2.5	-1	4194	4214	Cleavage
| Symbols: JAZ3, JAI3, TIFY6B | jasmonate-zim-domain protein 3 | chr3:6121053-6123012 FORWARD LENGTH=1371	miR169l-5p	AT3G17860.2	2.5	-1	902	922	Cleavage
| Symbols: JAZ3, JAI3, TIFY6B | jasmonate-zim-domain protein 3 | chr3:6120902-6123012 FORWARD LENGTH=1433	miR169l-5p	AT3G17860.3	2.5	-1	964	984	Cleavage
| Symbols: JAZ3, JAI3, TIFY6B | jasmonate-zim-domain protein 3 | chr3:6119767-6123019 FORWARD LENGTH=1588	miR169l-5p	AT3G17860.1	2.5	-1	1112	1132	Cleavage
| Symbols: | alpha/beta-Hydrolases superfamily protein | chr2:16460364-16463061 FORWARD LENGTH=1221	miR169l-5p	AT2G39420.1	2.5	-1	591	611	Cleavage
| Symbols: AT-HSFA3, HSFA3 | heat shock transcription factor A3 | chr5:971786-973683 REVERSE LENGTH=1366	miR172d.6	AT5G03720.1	2.5	-1	776	796	Cleavage
| Symbols: TASIR-ARF, TAS3, ATTAS3 | TAS3/TASIR-ARF (TRANS-ACTING SIRNA3); other RNA | chr3:5861491-5862437 FORWARD LENGTH=555	miR390	AT3G17185.1	3	-1	462	481	Cleavage
| Symbols: TASIR-ARF, TAS3, ATTAS3 | TAS3/TASIR-ARF (TRANS-ACTING SIRNA3); other RNA | chr3:5861491-5862437 FORWARD LENGTH=947	miR390	AT3G17185.2	3	-1	854	873	Cleavage
| Symbols: TASIR-ARF, TAS3, ATTAS3 | TAS3/TASIR-ARF (TRANS-ACTING SIRNA3); other RNA | chr3:5861491-5862437 FORWARD LENGTH=555	miR390a.5	AT3G17185.1	3	-1	461	481	Cleavage
| Symbols: TASIR-ARF, TAS3, ATTAS3 | TAS3/TASIR-ARF (TRANS-ACTING SIRNA3); other RNA | chr3:5861491-5862437 FORWARD LENGTH=947	miR390a.5	AT3G17185.2	3	-1	853	873	Cleavage
| Symbols: TASIR-ARF, TAS3, ATTAS3 | TAS3/TASIR-ARF (TRANS-ACTING SIRNA3); other RNA | chr3:5861491-5862437 FORWARD LENGTH=555	miR390a.4	AT3G17185.1	3	-1	462	481	Cleavage
| Symbols: TASIR-ARF, TAS3, ATTAS3 | TAS3/TASIR-ARF (TRANS-ACTING SIRNA3); other RNA | chr3:5861491-5862437 FORWARD LENGTH=947	miR390a.4	AT3G17185.2	3	-1	854	873	Cleavage
| Symbols: TASIR-ARF, TAS3, ATTAS3 | TAS3/TASIR-ARF (TRANS-ACTING SIRNA3); other RNA | chr3:5861491-5862437 FORWARD LENGTH=555	miR390a.3	AT3G17185.1	3	-1	461	480	Cleavage
| Symbols: TASIR-ARF, TAS3, ATTAS3 | TAS3/TASIR-ARF (TRANS-ACTING SIRNA3); other RNA | chr3:5861491-5862437 FORWARD LENGTH=947	miR390a.3	AT3G17185.2	3	-1	853	872	Cleavage
| Symbols: TASIR-ARF, TAS3, ATTAS3 | TAS3/TASIR-ARF (TRANS-ACTING SIRNA3); other RNA | chr3:5861491-5862437 FORWARD LENGTH=555	miR390c-5p	AT3G17185.1	3	-1	461	481	Cleavage
| Symbols: TASIR-ARF, TAS3, ATTAS3 | TAS3/TASIR-ARF (TRANS-ACTING SIRNA3); other RNA | chr3:5861491-5862437 FORWARD LENGTH=947	miR390c-5p	AT3G17185.2	3	-1	853	873	Cleavage
| Symbols: TCP2 | TEOSINTE BRANCHED 1, cycloidea and PCF transcription factor 2 | chr4:10162979-10165546 REVERSE LENGTH=1569	miR319	AT4G18390.2	3	-1	1128	1147	Cleavage
| Symbols: TCP2 | TEOSINTE BRANCHED 1, cycloidea and PCF transcription factor 2 | chr4:10162953-10165562 REVERSE LENGTH=1845	miR319	AT4G18390.1	3	-1	1378	1397	Cleavage
| Symbols: TCP2 | TEOSINTE BRANCHED 1, cycloidea and PCF transcription factor 2 | chr4:10162979-10165546 REVERSE LENGTH=1569	miR319e.10	AT4G18390.2	3	-1	1127	1146	Cleavage
| Symbols: TCP2 | TEOSINTE BRANCHED 1, cycloidea and PCF transcription factor 2 | chr4:10162953-10165562 REVERSE LENGTH=1845	miR319e.10	AT4G18390.1	3	-1	1377	1396	Cleavage
| Symbols: TCP2 | TEOSINTE BRANCHED 1, cycloidea and PCF transcription factor 2 | chr4:10162979-10165546 REVERSE LENGTH=1569	miR319e.9	AT4G18390.2	3	-1	1128	1146	Cleavage
| Symbols: TCP2 | TEOSINTE BRANCHED 1, cycloidea and PCF transcription factor 2 | chr4:10162953-10165562 REVERSE LENGTH=1845	miR319e.9	AT4G18390.1	3	-1	1378	1396	Cleavage
| Symbols: TCP2 | TEOSINTE BRANCHED 1, cycloidea and PCF transcription factor 2 | chr4:10162979-10165546 REVERSE LENGTH=1569	miR319l.3	AT4G18390.2	3	-1	1126	1146	Cleavage
| Symbols: TCP2 | TEOSINTE BRANCHED 1, cycloidea and PCF transcription factor 2 | chr4:10162953-10165562 REVERSE LENGTH=1845	miR319l.3	AT4G18390.1	3	-1	1376	1396	Cleavage
| Symbols: TCP10 | TCP domain protein 10 | chr2:13220478-13222609 REVERSE LENGTH=2017	miR319a-3p	AT2G31070.1	3	-1	1381	1400	Cleavage
| Symbols: TCP24 | TEOSINTE BRANCHED 1, cycloidea, and PCF family 24 | chr1:10627185-10630610 REVERSE LENGTH=1553	miR319	AT1G30210.2	3	-1	1014	1033	Cleavage
| Symbols: TCP24, ATTCP24 | TEOSINTE BRANCHED 1, cycloidea, and PCF family 24 | chr1:10627185-10630538 REVERSE LENGTH=1672	miR319	AT1G30210.1	3	-1	1133	1152	Cleavage
| Symbols: TCP24 | TEOSINTE BRANCHED 1, cycloidea, and PCF family 24 | chr1:10627185-10630610 REVERSE LENGTH=1553	miR319e.10	AT1G30210.2	3	-1	1013	1032	Cleavage
| Symbols: TCP24, ATTCP24 | TEOSINTE BRANCHED 1, cycloidea, and PCF family 24 | chr1:10627185-10630538 REVERSE LENGTH=1672	miR319e.10	AT1G30210.1	3	-1	1132	1151	Cleavage
| Symbols: TCP24 | TEOSINTE BRANCHED 1, cycloidea, and PCF family 24 | chr1:10627185-10630610 REVERSE LENGTH=1553	miR319e.9	AT1G30210.2	3	-1	1014	1032	Cleavage
| Symbols: TCP24, ATTCP24 | TEOSINTE BRANCHED 1, cycloidea, and PCF family 24 | chr1:10627185-10630538 REVERSE LENGTH=1672	miR319e.9	AT1G30210.1	3	-1	1133	1151	Cleavage
| Symbols: TCP24 | TEOSINTE BRANCHED 1, cycloidea, and PCF family 24 | chr1:10627185-10630610 REVERSE LENGTH=1553	miR319l.3	AT1G30210.2	3	-1	1012	1032	Cleavage
| Symbols: TCP24, ATTCP24 | TEOSINTE BRANCHED 1, cycloidea, and PCF family 24 | chr1:10627185-10630538 REVERSE LENGTH=1672	miR319l.3	AT1G30210.1	3	-1	1131	1151	Cleavage
| Symbols: | calcium-dependent lipid-binding family protein | chr1:17732010-17758444 REVERSE LENGTH=12995	miR319a-3p	AT1G48090.1	3	-1	6899	6918	Cleavage
| Symbols: | calcium-dependent lipid-binding family protein | chr1:17732010-17758444 REVERSE LENGTH=12995	miR319a.4	AT1G48090.1	3	-1	6899	6918	Cleavage
| Symbols: | calcium-dependent lipid-binding family protein | chr1:17732010-17758444 REVERSE LENGTH=12995	miR319b-3p	AT1G48090.1	3	-1	6898	6918	Cleavage
| Symbols: | calcium-dependent lipid-binding family protein | chr1:17732010-17758444 REVERSE LENGTH=12995	miR319c.5	AT1G48090.1	3	-1	6899	6919	Cleavage
| Symbols: | calcium-dependent lipid-binding family protein | chr1:17732010-17758444 REVERSE LENGTH=12995	miR319c.3	AT1G48090.1	3	-1	6901	6919	Cleavage
| Symbols: | calcium-dependent lipid-binding family protein | chr1:17732010-17758444 REVERSE LENGTH=12995	miR319c.4	AT1G48090.1	3	-1	6900	6919	Cleavage
| Symbols: | calcium-dependent lipid-binding family protein | chr1:17732010-17758444 REVERSE LENGTH=12995	miR319e.10	AT1G48090.1	3	-1	6899	6918	Cleavage
| Symbols: | calcium-dependent lipid-binding family protein | chr1:17732010-17758444 REVERSE LENGTH=12995	miR319e.9	AT1G48090.1	3	-1	6900	6918	Cleavage
| Symbols: | calcium-dependent lipid-binding family protein | chr1:17732010-17758444 REVERSE LENGTH=12995	miR319h	AT1G48090.1	3	-1	6899	6919	Cleavage
| Symbols: | Protein kinase superfamily protein | chr2:19251066-19253368 FORWARD LENGTH=1974	miR156e.3	AT2G46850.1	3	-1	915	934	Cleavage
| Symbols: | protein kinase family protein / C-type lectin domain-containing protein | chr1:19478124-19480610 FORWARD LENGTH=1978	miR156b-3p	AT1G52310.1	3	-1	18	36	Cleavage
| Symbols: | Protein kinase superfamily protein | chr3:16188129-16192175 REVERSE LENGTH=1561	miR535b.5	AT3G44610.1	2	-1	30	50	Cleavage
| Symbols: ATSGP1, SGP1 | Ras-related small GTP-binding family protein | chr5:22276513-22278423 REVERSE LENGTH=1060	miR7486c	AT5G54840.1	2	-1	153	171	Cleavage
| Symbols: SGP1 | Ras-related small GTP-binding family protein | chr5:22276630-22278423 REVERSE LENGTH=1323	miR7486c	AT5G54840.2	2	-1	153	171	Cleavage
| Symbols: | S-adenosyl-L-methionine-dependent methyltransferases superfamily protein | chr5:17987591-17989227 FORWARD LENGTH=1050	miR535a.1	AT5G44590.1	2.5	-1	603	623	Cleavage
| Symbols: | S-adenosyl-L-methionine-dependent methyltransferases superfamily protein | chr5:17987591-17989227 FORWARD LENGTH=1050	miR535b.3	AT5G44590.1	2.5	-1	604	623	Cleavage
| Symbols: | S-adenosyl-L-methionine-dependent methyltransferases superfamily protein | chr5:17987591-17989227 FORWARD LENGTH=1050	miR535b.4	AT5G44590.1	2.5	-1	603	623	Cleavage
| Symbols: PAB1 | proteasome subunit PAB1 | chr1:5622786-5625643 FORWARD LENGTH=1059	miR477e	AT1G16470.1	2.5	-1	734	753	Cleavage
| Symbols: PAB1 | proteasome subunit PAB1 | chr1:5622838-5625643 FORWARD LENGTH=1196	miR477e	AT1G16470.2	2.5	-1	871	890	Cleavage
| Symbols: | Ribosomal protein L13 family protein | chr3:283709-285760 REVERSE LENGTH=884	miR396g-3p	AT3G01790.1	2.5	-1	137	156	Cleavage
| Symbols: | Ribosomal protein L13 family protein | chr3:283689-285778 REVERSE LENGTH=891	miR396g-3p	AT3G01790.2	2.5	-1	124	143	Cleavage
| Symbols: | Receptor-like protein kinase-related family protein | chr5:16515004-16516102 FORWARD LENGTH=864	miR167b-5p	AT5G41300.1	2.5	-1	829	849	Cleavage
| Symbols: MCM3 | Minichromosome maintenance (MCM2/3/5) family protein | chr5:18769697-18773658 REVERSE LENGTH=2588	miR1425-5p	AT5G46280.1	2.5	-1	2170	2190	Cleavage
| Symbols: | Heavy metal transport/detoxification superfamily protein | chr1:180120-182358 REVERSE LENGTH=1107	miR156b-3p	AT1G01490.1	2.5	-1	190	208	Cleavage
| Symbols: mMDH1 | Lactate/malate dehydrogenase family protein | chr1:19854615-19856937 REVERSE LENGTH=1512	miR156g.2	AT1G53240.1	2.5	-1	763	782	Cleavage
| Symbols: ATSUV3, EDA15 | ATP-dependent RNA helicase, mitochondrial (SUV3) | chr4:8496031-8500152 REVERSE LENGTH=2359	miR159.9	AT4G14790.1	2.5	-1	203	222	Cleavage
| Symbols: ATSUV3, EDA15 | ATP-dependent RNA helicase, mitochondrial (SUV3) | chr4:8496031-8500152 REVERSE LENGTH=2359	miR159.12	AT4G14790.1	2.5	-1	202	222	Cleavage
| Symbols: MEMB12, ATMEMB12 | membrin 12 | chr5:20537525-20538943 REVERSE LENGTH=945	miR164c-3p	AT5G50440.1	2.5	-1	515	535	Cleavage
| Symbols: | RING/U-box superfamily protein | chr5:24354030-24356962 FORWARD LENGTH=2009	miR5538.2	AT5G60580.4	2.5	-1	242	261	Cleavage
| Symbols: | RING/U-box superfamily protein | chr5:24353824-24356950 FORWARD LENGTH=2182	miR5538.2	AT5G60580.3	2.5	-1	448	467	Cleavage
| Symbols: | Pentatricopeptide repeat (PPR) superfamily protein | chr2:6814521-6816404 FORWARD LENGTH=1884	miR166b.1	AT2G15630.1	2.5	-1	1382	1400	Cleavage
| Symbols: AtPP2-B10, PP2-B10 | phloem protein 2-B10 | chr2:619406-620768 REVERSE LENGTH=1144	miR156b-3p	AT2G02360.1	3	-1	263	282	Cleavage
| Symbols: | Glutaredoxin family protein | chr3:21123924-21125647 FORWARD LENGTH=1724	miR156b-3p	AT3G57070.1	3	-1	124	142	Cleavage
| Symbols: | RING/FYVE/PHD zinc finger superfamily protein | chr5:25074883-25077294 FORWARD LENGTH=1345	miR156b-3p	AT5G62460.1	3	-1	1188	1206	Cleavage
| Symbols: | Cysteine/Histidine-rich C1 domain family protein | chr3:4517517-4519475 FORWARD LENGTH=1959	miR156e-5p	AT3G13760.1	3	-1	334	353	Cleavage
| Symbols: | Phox-associated domain;Phox-like;Sorting nexin, C-terminal | chr2:6927390-6932791 FORWARD LENGTH=3241	miR172c-5p	AT2G15900.1	3	-1	1908	1928	Cleavage
| Symbols: | Potential natural antisense gene, locus overlaps with AT5G45470 | chr5:18422368-18425035 FORWARD LENGTH=2258	miR319a-5p.2	AT5G45472.1	3	-1	2205	2223	Cleavage
